# Supplementary material for: Pyramiding Fusarium head blight resistance QTL from T. aestivum, T. dicoccum and T. dicoccoides in durum wheat
Source: Theor Appl Genet. 2023 Aug 28;136(9):201. doi: 10.1007/s00122-023-04426-7 (PMC10462738; doi:10.1007/s00122-023-04426-7)
Supplement: Supplementary file 1 — Supplementary file1 (XLSX 26560 KB) [file 122_2023_4426_MOESM1_ESM.xlsx]

## Sheet: Content
Online Resource 1
Article title:	Pyramiding Fusarium head blight resistance QTL from T. aestivum, T. dicoccum and T. dicoccoides in durum wheat
Journal:	Theoretical and Applied Genetics
Authors:	Rizky Pasthika Kirana, Sebastian Michel, Jose Moreno-Amores, Noemie Prat, Marc Lemmens, Maria Buerstmayr, Hermann Buerstmayr, Barbara Steiner
Name, affiliation, and email of corresponding author:	Barbara Steiner, University of Natural Resources and Life Sciences, Vienna, Department of Agrobiotechnology (IFA-Tulln), Institute of Biotechnology in Plant Production, Konrad-Lorenz-Straße 20, 3430 Tulln, Austria; barbara.steiner@boku.ac.at
Content:	Table S1 - Table S9
S1	Supplementary Table S1a List of evaluated Triticum durum breeding lines with asigned subpopulation and the four parental lines
	Supplementary Table S1b Pedigree information of the Triticum durum resistance donors
S2	Supplementary Table S2 Pearson correlation between best linear unbiased estimates (BLUEs) for FHB severity with morphological traits
S3	Supplementary Table S3 Means, minimum and maximum values for FHB severity, anthesis date and plant height, variance components, broad-sense heritability coefficient (H2), and least significant differences
S4	Supplementary Table S4a Analysis of variance for FHB severity
	Supplementary Table S4b Analysis of variance for anthesis date
	Supplementary Table S4c Analysis of variance for plant height
S5	Supplementary Table S5 Pearson correlation of best linear unbiased estimates (BLUEs) for FHB severity between trials
S6	Supplementary Table S6 Best linear unbiased estimates (BLUEs) of all evaluated traits for each individual year
S7	Supplementary Table S7 Best linear unbiased estimates (BLUEs) of all evaluated traits across years
S8	Supplementary Table S8 Genotypic data of the 603 durum wheat lines and the parental lines with marker names, chromosomal and physical positions and allelic status.
S9	Supplementary Table S9a QTL associated with FHB severity without thermal accumulation correction and without plant height as covariate in the genome-wide association studies (GWAS) model
	Supplementary Table S9b QTL associated with FHB severity without thermal accumulation correction but with plant height as covariate in the genome-wide association studies (GWAS) model

## Sheet: S1
Supplementary Table S1a List of evaluated Triticum durum breeding lines with asigned subpopulation and the four parental lines								Supplementary Table S1b Pedigree information of the Triticum durum resistance donors
Line	Subpopulation	Parent 1	Parent 2	Parent 3	Parent 4			Line1		Parent 1 (resistance donor)			Parent 2 (elite parent)
R11.1.2	1	SZD1029K	DBC480	Heli94	Karur			DBC480		Sumai-3 (Fhb1)	T. aestivum		Semperdur	T. durum
R11.11.1	1	SZD1029K	DBC480	Heli94	Karur			Heli123		Td161	T. dicoccum		Helidur	T. durum
R11.12.1	1	SZD1029K	DBC480	Heli94	Karur			Heli31		Td161	T. dicoccum		Helidur	T. durum
R11.13.1	1	SZD1029K	DBC480	Heli94	Karur			Heli94		Td161	T. dicoccum		Helidur	T. durum
R11.14.3	1	SZD1029K	DBC480	Heli94	Karur			I17.122		Mt. Hermon#22 (T.dicc.1A)	T. dicoccoides		Helidur	T. durum
R11.15.1	1	SZD1029K	DBC480	Heli94	Karur			I18.14		Mt. Hermon#22 (T.dicc.1A)	T. dicoccoides		Helidur	T. durum
R11.17.1	1	SZD1029K	DBC480	Heli94	Karur			I19.32		Mt. Gerizim#36 (T.dicc.52A)	T. dicoccoides		Helidur	T. durum
R11.19.2	1	SZD1029K	DBC480	Heli94	Karur			I19.39		Mt. Gerizim#36 (T.dicc.52A)	T. dicoccoides		Helidur	T. durum
R11.2.3	1	SZD1029K	DBC480	Heli94	Karur			I19.94		Mt. Gerizim#36 (T.dicc.52A)	T. dicoccoides		Helidur	T. durum
R11.22.1	1	SZD1029K	DBC480	Heli94	Karur			1 selected lines used as resistance donor parents in subpopulations 1 to 10
R11.26.1	1	SZD1029K	DBC480	Heli94	Karur
R11.27.1	1	SZD1029K	DBC480	Heli94	Karur
R11.28.1	1	SZD1029K	DBC480	Heli94	Karur
R11.29.1	1	SZD1029K	DBC480	Heli94	Karur
R11.31.3	1	SZD1029K	DBC480	Heli94	Karur
R11.33.2	1	SZD1029K	DBC480	Heli94	Karur
R11.34.1	1	SZD1029K	DBC480	Heli94	Karur
R11.35.1	1	SZD1029K	DBC480	Heli94	Karur
R11.38.2	1	SZD1029K	DBC480	Heli94	Karur
R11.39.2	1	SZD1029K	DBC480	Heli94	Karur
R11.4.1	1	SZD1029K	DBC480	Heli94	Karur
R11.41.1	1	SZD1029K	DBC480	Heli94	Karur
R11.44.1	1	SZD1029K	DBC480	Heli94	Karur
R11.45.1	1	SZD1029K	DBC480	Heli94	Karur
R11.48.2	1	SZD1029K	DBC480	Heli94	Karur
R11.49.1	1	SZD1029K	DBC480	Heli94	Karur
R11.51.2	1	SZD1029K	DBC480	Heli94	Karur
R11.53.1	1	SZD1029K	DBC480	Heli94	Karur
R11.7.1	1	SZD1029K	DBC480	Heli94	Karur
R11.9.3	1	SZD1029K	DBC480	Heli94	Karur
R2.1.1	1	Heli94	Karur	SZD1029K	DBC480
R2.15.1	1	Heli94	Karur	SZD1029K	DBC480
R2.18.2	1	Heli94	Karur	SZD1029K	DBC480
R2.19.3	1	Heli94	Karur	SZD1029K	DBC480
R2.23.1	1	Heli94	Karur	SZD1029K	DBC480
R2.26.1	1	Heli94	Karur	SZD1029K	DBC480
R2.27.2	1	Heli94	Karur	SZD1029K	DBC480
R2.30.1	1	Heli94	Karur	SZD1029K	DBC480
R2.31.2	1	Heli94	Karur	SZD1029K	DBC480
R2.32.1	1	Heli94	Karur	SZD1029K	DBC480
R2.33.2	1	Heli94	Karur	SZD1029K	DBC480
R2.34.1	1	Heli94	Karur	SZD1029K	DBC480
R2.35.3	1	Heli94	Karur	SZD1029K	DBC480
R2.36.1	1	Heli94	Karur	SZD1029K	DBC480
R2.37.2	1	Heli94	Karur	SZD1029K	DBC480
R2.38.3	1	Heli94	Karur	SZD1029K	DBC480
R2.40.2	1	Heli94	Karur	SZD1029K	DBC480
R2.41.1	1	Heli94	Karur	SZD1029K	DBC480
R2.42.3	1	Heli94	Karur	SZD1029K	DBC480
R2.44.1	1	Heli94	Karur	SZD1029K	DBC480
R2.46.1	1	Heli94	Karur	SZD1029K	DBC480
R2.6.1	1	Heli94	Karur	SZD1029K	DBC480
R2.7.1	1	Heli94	Karur	SZD1029K	DBC480
R12.1.1	2	SZD1029K	DBC480	Karur	I19.94
R12.11.1	2	SZD1029K	DBC480	Karur	I19.94
R12.17.1	2	SZD1029K	DBC480	Karur	I19.94
R12.21.1	2	SZD1029K	DBC480	Karur	I19.94
R12.4.1	2	SZD1029K	DBC480	Karur	I19.94
R12.7.1	2	SZD1029K	DBC480	Karur	I19.94
R12.8.1	2	SZD1029K	DBC480	Karur	I19.94
R13.1.2	2	SZD1029K	I19.94	Karur	DBC480
R13.10.1	2	SZD1029K	I19.94	Karur	DBC480
R13.12.2	2	SZD1029K	I19.94	Karur	DBC480
R13.14.1	2	SZD1029K	I19.94	Karur	DBC480
R13.15.1	2	SZD1029K	I19.94	Karur	DBC480
R13.16.1	2	SZD1029K	I19.94	Karur	DBC480
R13.17.2	2	SZD1029K	I19.94	Karur	DBC480
R13.18.1	2	SZD1029K	I19.94	Karur	DBC480
R13.19.1	2	SZD1029K	I19.94	Karur	DBC480
R13.3.1	2	SZD1029K	I19.94	Karur	DBC480
R13.4.2	2	SZD1029K	I19.94	Karur	DBC480
R13.5.2	2	SZD1029K	I19.94	Karur	DBC480
R13.8.1	2	SZD1029K	I19.94	Karur	DBC480
R13.9.2	2	SZD1029K	I19.94	Karur	DBC480
R14.10.1	2	SZD1029K	I19.94	DBC480	Karur
R14.11.1	2	SZD1029K	I19.94	DBC480	Karur
R14.13.1	2	SZD1029K	I19.94	DBC480	Karur
R14.18.1	2	SZD1029K	I19.94	DBC480	Karur
R14.2.1	2	SZD1029K	I19.94	DBC480	Karur
R14.20.1	2	SZD1029K	I19.94	DBC480	Karur
R14.21.1	2	SZD1029K	I19.94	DBC480	Karur
R14.3.1	2	SZD1029K	I19.94	DBC480	Karur
R14.4.1	2	SZD1029K	I19.94	DBC480	Karur
R14.7.2	2	SZD1029K	I19.94	DBC480	Karur
R3.1.1	2	Karur	I19.94	DBC480	SZD1029K
R3.10.3	2	Karur	I19.94	DBC480	SZD1029K
R3.11.3	2	Karur	I19.94	DBC480	SZD1029K
R3.12.1	2	Karur	I19.94	DBC480	SZD1029K
R3.16.1	2	Karur	I19.94	DBC480	SZD1029K
R3.19.1	2	Karur	I19.94	DBC480	SZD1029K
R3.20.3	2	Karur	I19.94	DBC480	SZD1029K
R3.22.1	2	Karur	I19.94	DBC480	SZD1029K
R3.24.2	2	Karur	I19.94	DBC480	SZD1029K
R3.27.1	2	Karur	I19.94	DBC480	SZD1029K
R3.30.2	2	Karur	I19.94	DBC480	SZD1029K
R3.31.1	2	Karur	I19.94	DBC480	SZD1029K
R3.31.2	2	Karur	I19.94	DBC480	SZD1029K
R3.32.1	2	Karur	I19.94	DBC480	SZD1029K
R3.33.1	2	Karur	I19.94	DBC480	SZD1029K
R3.35.1	2	Karur	I19.94	DBC480	SZD1029K
R3.4.1	2	Karur	I19.94	DBC480	SZD1029K
R3.7.3	2	Karur	I19.94	DBC480	SZD1029K
R3.9.2	2	Karur	I19.94	DBC480	SZD1029K
R7.1.1	3	I19.94	Durobonus	SZD1029K	Heli94
R7.10.1	3	I19.94	Durobonus	SZD1029K	Heli94
R7.11.2	3	I19.94	Durobonus	SZD1029K	Heli94
R7.12.1	3	I19.94	Durobonus	SZD1029K	Heli94
R7.13.1	3	I19.94	Durobonus	SZD1029K	Heli94
R7.14.1	3	I19.94	Durobonus	SZD1029K	Heli94
R7.16.2	3	I19.94	Durobonus	SZD1029K	Heli94
R7.18.2	3	I19.94	Durobonus	SZD1029K	Heli94
R7.19.2	3	I19.94	Durobonus	SZD1029K	Heli94
R7.2.2	3	I19.94	Durobonus	SZD1029K	Heli94
R7.20.1	3	I19.94	Durobonus	SZD1029K	Heli94
R7.21.3	3	I19.94	Durobonus	SZD1029K	Heli94
R7.22.2	3	I19.94	Durobonus	SZD1029K	Heli94
R7.23.1	3	I19.94	Durobonus	SZD1029K	Heli94
R7.24.1	3	I19.94	Durobonus	SZD1029K	Heli94
R7.25.1	3	I19.94	Durobonus	SZD1029K	Heli94
R7.26.3	3	I19.94	Durobonus	SZD1029K	Heli94
R7.27.1	3	I19.94	Durobonus	SZD1029K	Heli94
R7.28.3	3	I19.94	Durobonus	SZD1029K	Heli94
R7.29.1	3	I19.94	Durobonus	SZD1029K	Heli94
R7.3.1	3	I19.94	Durobonus	SZD1029K	Heli94
R7.32.3	3	I19.94	Durobonus	SZD1029K	Heli94
R7.33.1	3	I19.94	Durobonus	SZD1029K	Heli94
R7.34.1	3	I19.94	Durobonus	SZD1029K	Heli94
R7.35.2	3	I19.94	Durobonus	SZD1029K	Heli94
R7.36.2	3	I19.94	Durobonus	SZD1029K	Heli94
R7.38.2	3	I19.94	Durobonus	SZD1029K	Heli94
R7.39.3	3	I19.94	Durobonus	SZD1029K	Heli94
R7.4.1	3	I19.94	Durobonus	SZD1029K	Heli94
R7.40.1	3	I19.94	Durobonus	SZD1029K	Heli94
R7.41.1	3	I19.94	Durobonus	SZD1029K	Heli94
R7.42.1	3	I19.94	Durobonus	SZD1029K	Heli94
R7.44.2	3	I19.94	Durobonus	SZD1029K	Heli94
R7.45.1	3	I19.94	Durobonus	SZD1029K	Heli94
R7.46.1	3	I19.94	Durobonus	SZD1029K	Heli94
R7.48.1	3	I19.94	Durobonus	SZD1029K	Heli94
R7.49.1	3	I19.94	Durobonus	SZD1029K	Heli94
R7.50.1	3	I19.94	Durobonus	SZD1029K	Heli94
R7.51.1	3	I19.94	Durobonus	SZD1029K	Heli94
R7.52.2	3	I19.94	Durobonus	SZD1029K	Heli94
R7.53.2	3	I19.94	Durobonus	SZD1029K	Heli94
R7.54.2	3	I19.94	Durobonus	SZD1029K	Heli94
R7.55.1	3	I19.94	Durobonus	SZD1029K	Heli94
R7.56.1	3	I19.94	Durobonus	SZD1029K	Heli94
R7.57.1	3	I19.94	Durobonus	SZD1029K	Heli94
R7.6.2	3	I19.94	Durobonus	SZD1029K	Heli94
R7.60.1	3	I19.94	Durobonus	SZD1029K	Heli94
R7.61.1	3	I19.94	Durobonus	SZD1029K	Heli94
R7.63.2	3	I19.94	Durobonus	SZD1029K	Heli94
R7.8.1	3	I19.94	Durobonus	SZD1029K	Heli94
T101.10	4	I19.32	Heli123	I17.122	DBC480
T101.11	4	I19.32	Heli123	I17.122	DBC480
T101.12	4	I19.32	Heli123	I17.122	DBC480
T101.13	4	I19.32	Heli123	I17.122	DBC480
T101.14	4	I19.32	Heli123	I17.122	DBC480
T101.15	4	I19.32	Heli123	I17.122	DBC480
T101.16	4	I19.32	Heli123	I17.122	DBC480
T101.17	4	I19.32	Heli123	I17.122	DBC480
T101.18	4	I19.32	Heli123	I17.122	DBC480
T101.19	4	I19.32	Heli123	I17.122	DBC480
T101.20	4	I19.32	Heli123	I17.122	DBC480
T101.21	4	I19.32	Heli123	I17.122	DBC480
T101.23	4	I19.32	Heli123	I17.122	DBC480
T101.24	4	I19.32	Heli123	I17.122	DBC480
T101.25	4	I19.32	Heli123	I17.122	DBC480
T101.26	4	I19.32	Heli123	I17.122	DBC480
T101.28	4	I19.32	Heli123	I17.122	DBC480
T101.29	4	I19.32	Heli123	I17.122	DBC480
T101.3	4	I19.32	Heli123	I17.122	DBC480
T101.30	4	I19.32	Heli123	I17.122	DBC480
T101.31	4	I19.32	Heli123	I17.122	DBC480
T101.32	4	I19.32	Heli123	I17.122	DBC480
T101.33	4	I19.32	Heli123	I17.122	DBC480
T101.34	4	I19.32	Heli123	I17.122	DBC480
T101.35	4	I19.32	Heli123	I17.122	DBC480
T101.36	4	I19.32	Heli123	I17.122	DBC480
T101.37	4	I19.32	Heli123	I17.122	DBC480
T101.38	4	I19.32	Heli123	I17.122	DBC480
T101.4	4	I19.32	Heli123	I17.122	DBC480
T101.5	4	I19.32	Heli123	I17.122	DBC480
T101.6	4	I19.32	Heli123	I17.122	DBC480
T101.8	4	I19.32	Heli123	I17.122	DBC480
T101.9	4	I19.32	Heli123	I17.122	DBC480
T102.1	4	I17.122	DBC480	I19.32	Heli123
T102.11	4	I17.122	DBC480	I19.32	Heli123
T102.12	4	I17.122	DBC480	I19.32	Heli123
T102.13	4	I17.122	DBC480	I19.32	Heli123
T102.14	4	I17.122	DBC480	I19.32	Heli123
T102.15	4	I17.122	DBC480	I19.32	Heli123
T102.16	4	I17.122	DBC480	I19.32	Heli123
T102.17	4	I17.122	DBC480	I19.32	Heli123
T102.18	4	I17.122	DBC480	I19.32	Heli123
T102.19	4	I17.122	DBC480	I19.32	Heli123
T102.2	4	I17.122	DBC480	I19.32	Heli123
T102.20	4	I17.122	DBC480	I19.32	Heli123
T102.21	4	I17.122	DBC480	I19.32	Heli123
T102.23	4	I17.122	DBC480	I19.32	Heli123
T102.24	4	I17.122	DBC480	I19.32	Heli123
T102.26	4	I17.122	DBC480	I19.32	Heli123
T102.27	4	I17.122	DBC480	I19.32	Heli123
T102.28	4	I17.122	DBC480	I19.32	Heli123
T102.29	4	I17.122	DBC480	I19.32	Heli123
T102.3	4	I17.122	DBC480	I19.32	Heli123
T102.30	4	I17.122	DBC480	I19.32	Heli123
T102.31	4	I17.122	DBC480	I19.32	Heli123
T102.33	4	I17.122	DBC480	I19.32	Heli123
T102.34	4	I17.122	DBC480	I19.32	Heli123
T102.35	4	I17.122	DBC480	I19.32	Heli123
T102.39	4	I17.122	DBC480	I19.32	Heli123
T102.4	4	I17.122	DBC480	I19.32	Heli123
T102.40	4	I17.122	DBC480	I19.32	Heli123
T102.41	4	I17.122	DBC480	I19.32	Heli123
T102.43	4	I17.122	DBC480	I19.32	Heli123
T102.44	4	I17.122	DBC480	I19.32	Heli123
T102.45	4	I17.122	DBC480	I19.32	Heli123
T102.46	4	I17.122	DBC480	I19.32	Heli123
T102.47	4	I17.122	DBC480	I19.32	Heli123
T102.48	4	I17.122	DBC480	I19.32	Heli123
T102.49	4	I17.122	DBC480	I19.32	Heli123
T102.5	4	I17.122	DBC480	I19.32	Heli123
T102.50	4	I17.122	DBC480	I19.32	Heli123
T102.51	4	I17.122	DBC480	I19.32	Heli123
T102.52	4	I17.122	DBC480	I19.32	Heli123
T102.8	4	I17.122	DBC480	I19.32	Heli123
T102.9	4	I17.122	DBC480	I19.32	Heli123
T103.1	4	I17.122	DBC480	I19.8	Heli123
T103.2	4	I17.122	DBC480	I19.8	Heli123
T104.10	4	I19.8	Heli123	I17.122	DBC480
T104.12	4	I19.8	Heli123	I17.122	DBC480
T104.13	4	I19.8	Heli123	I17.122	DBC480
T104.14	4	I19.8	Heli123	I17.122	DBC480
T104.2	4	I19.8	Heli123	I17.122	DBC480
T104.20	4	I19.8	Heli123	I17.122	DBC480
T104.3	4	I19.8	Heli123	I17.122	DBC480
T104.4	4	I19.8	Heli123	I17.122	DBC480
T104.5	4	I19.8	Heli123	I17.122	DBC480
T104.7	4	I19.8	Heli123	I17.122	DBC480
T104.8	4	I19.8	Heli123	I17.122	DBC480
T104.9	4	I19.8	Heli123	I17.122	DBC480
T105.1	5	I18.14	DBC480	Floradur	I19.32
T105.10	5	I18.14	DBC480	Floradur	I19.32
T105.11	5	I18.14	DBC480	Floradur	I19.32
T105.12	5	I18.14	DBC480	Floradur	I19.32
T105.13	5	I18.14	DBC480	Floradur	I19.32
T105.14	5	I18.14	DBC480	Floradur	I19.32
T105.16	5	I18.14	DBC480	Floradur	I19.32
T105.17	5	I18.14	DBC480	Floradur	I19.32
T105.19	5	I18.14	DBC480	Floradur	I19.32
T105.2	5	I18.14	DBC480	Floradur	I19.32
T105.20	5	I18.14	DBC480	Floradur	I19.32
T105.21	5	I18.14	DBC480	Floradur	I19.32
T105.22	5	I18.14	DBC480	Floradur	I19.32
T105.23	5	I18.14	DBC480	Floradur	I19.32
T105.24	5	I18.14	DBC480	Floradur	I19.32
T105.25	5	I18.14	DBC480	Floradur	I19.32
T105.26	5	I18.14	DBC480	Floradur	I19.32
T105.27	5	I18.14	DBC480	Floradur	I19.32
T105.28	5	I18.14	DBC480	Floradur	I19.32
T105.3	5	I18.14	DBC480	Floradur	I19.32
T105.30	5	I18.14	DBC480	Floradur	I19.32
T105.31	5	I18.14	DBC480	Floradur	I19.32
T105.32	5	I18.14	DBC480	Floradur	I19.32
T105.34	5	I18.14	DBC480	Floradur	I19.32
T105.6	5	I18.14	DBC480	Floradur	I19.32
T105.7	5	I18.14	DBC480	Floradur	I19.32
T105.8	5	I18.14	DBC480	Floradur	I19.32
T105.9	5	I18.14	DBC480	Floradur	I19.32
T106.1	5	Floradur	I19.32	I18.14	DBC480
T106.10	5	Floradur	I19.32	I18.14	DBC480
T106.11	5	Floradur	I19.32	I18.14	DBC480
T106.12	5	Floradur	I19.32	I18.14	DBC480
T106.16	5	Floradur	I19.32	I18.14	DBC480
T106.2	5	Floradur	I19.32	I18.14	DBC480
T106.3	5	Floradur	I19.32	I18.14	DBC480
T106.4	5	Floradur	I19.32	I18.14	DBC480
T106.5	5	Floradur	I19.32	I18.14	DBC480
T106.6	5	Floradur	I19.32	I18.14	DBC480
T106.7	5	Floradur	I19.32	I18.14	DBC480
T106.8	5	Floradur	I19.32	I18.14	DBC480
T106.9	5	Floradur	I19.32	I18.14	DBC480
T107.1	6	I18.14	DBC480	I19.32	Durobonus
T107.10	6	I18.14	DBC480	I19.32	Durobonus
T107.11	6	I18.14	DBC480	I19.32	Durobonus
T107.13	6	I18.14	DBC480	I19.32	Durobonus
T107.14	6	I18.14	DBC480	I19.32	Durobonus
T107.15	6	I18.14	DBC480	I19.32	Durobonus
T107.19	6	I18.14	DBC480	I19.32	Durobonus
T107.2	6	I18.14	DBC480	I19.32	Durobonus
T107.21	6	I18.14	DBC480	I19.32	Durobonus
T107.26	6	I18.14	DBC480	I19.32	Durobonus
T107.27	6	I18.14	DBC480	I19.32	Durobonus
T107.28	6	I18.14	DBC480	I19.32	Durobonus
T107.30	6	I18.14	DBC480	I19.32	Durobonus
T107.31	6	I18.14	DBC480	I19.32	Durobonus
T107.32	6	I18.14	DBC480	I19.32	Durobonus
T107.33	6	I18.14	DBC480	I19.32	Durobonus
T107.34	6	I18.14	DBC480	I19.32	Durobonus
T107.36	6	I18.14	DBC480	I19.32	Durobonus
T107.4	6	I18.14	DBC480	I19.32	Durobonus
T107.5	6	I18.14	DBC480	I19.32	Durobonus
T107.7	6	I18.14	DBC480	I19.32	Durobonus
T107.8	6	I18.14	DBC480	I19.32	Durobonus
T107.9	6	I18.14	DBC480	I19.32	Durobonus
T108.1	7	I18.14	DBC480	I19.32	Karur
T108.11	7	I18.14	DBC480	I19.32	Karur
T108.2	7	I18.14	DBC480	I19.32	Karur
T108.3	7	I18.14	DBC480	I19.32	Karur
T108.4	7	I18.14	DBC480	I19.32	Karur
T108.5	7	I18.14	DBC480	I19.32	Karur
T108.7	7	I18.14	DBC480	I19.32	Karur
T108.8	7	I18.14	DBC480	I19.32	Karur
T108.9	7	I18.14	DBC480	I19.32	Karur
T109.1	7	I19.32	Karur	I18.14	DBC480
T109.10	7	I19.32	Karur	I18.14	DBC480
T109.11	7	I19.32	Karur	I18.14	DBC480
T109.12	7	I19.32	Karur	I18.14	DBC480
T109.13	7	I19.32	Karur	I18.14	DBC480
T109.14	7	I19.32	Karur	I18.14	DBC480
T109.16	7	I19.32	Karur	I18.14	DBC480
T109.17	7	I19.32	Karur	I18.14	DBC480
T109.18	7	I19.32	Karur	I18.14	DBC480
T109.19	7	I19.32	Karur	I18.14	DBC480
T109.2	7	I19.32	Karur	I18.14	DBC480
T109.20	7	I19.32	Karur	I18.14	DBC480
T109.21	7	I19.32	Karur	I18.14	DBC480
T109.22	7	I19.32	Karur	I18.14	DBC480
T109.23	7	I19.32	Karur	I18.14	DBC480
T109.24	7	I19.32	Karur	I18.14	DBC480
T109.25	7	I19.32	Karur	I18.14	DBC480
T109.26	7	I19.32	Karur	I18.14	DBC480
T109.27	7	I19.32	Karur	I18.14	DBC480
T109.28	7	I19.32	Karur	I18.14	DBC480
T109.3	7	I19.32	Karur	I18.14	DBC480
T109.31	7	I19.32	Karur	I18.14	DBC480
T109.32	7	I19.32	Karur	I18.14	DBC480
T109.33	7	I19.32	Karur	I18.14	DBC480
T109.36	7	I19.32	Karur	I18.14	DBC480
T109.37	7	I19.32	Karur	I18.14	DBC480
T109.38	7	I19.32	Karur	I18.14	DBC480
T109.4	7	I19.32	Karur	I18.14	DBC480
T109.41	7	I19.32	Karur	I18.14	DBC480
T109.42	7	I19.32	Karur	I18.14	DBC480
T109.43	7	I19.32	Karur	I18.14	DBC480
T109.44	7	I19.32	Karur	I18.14	DBC480
T109.45	7	I19.32	Karur	I18.14	DBC480
T109.46	7	I19.32	Karur	I18.14	DBC480
T109.47	7	I19.32	Karur	I18.14	DBC480
T109.48	7	I19.32	Karur	I18.14	DBC480
T109.5	7	I19.32	Karur	I18.14	DBC480
T109.6	7	I19.32	Karur	I18.14	DBC480
T109.7	7	I19.32	Karur	I18.14	DBC480
T109.8	7	I19.32	Karur	I18.14	DBC480
T109.9	7	I19.32	Karur	I18.14	DBC480
T110.11	8	I19.32	DBC480	Heli123	Durobonus
T110.12	8	I19.32	DBC480	Heli123	Durobonus
T110.13	8	I19.32	DBC480	Heli123	Durobonus
T110.14	8	I19.32	DBC480	Heli123	Durobonus
T110.15	8	I19.32	DBC480	Heli123	Durobonus
T110.16	8	I19.32	DBC480	Heli123	Durobonus
T110.19	8	I19.32	DBC480	Heli123	Durobonus
T110.20	8	I19.32	DBC480	Heli123	Durobonus
T110.21	8	I19.32	DBC480	Heli123	Durobonus
T110.22	8	I19.32	DBC480	Heli123	Durobonus
T110.23	8	I19.32	DBC480	Heli123	Durobonus
T110.24	8	I19.32	DBC480	Heli123	Durobonus
T110.25	8	I19.32	DBC480	Heli123	Durobonus
T110.26	8	I19.32	DBC480	Heli123	Durobonus
T110.28	8	I19.32	DBC480	Heli123	Durobonus
T110.29	8	I19.32	DBC480	Heli123	Durobonus
T110.30	8	I19.32	DBC480	Heli123	Durobonus
T110.31	8	I19.32	DBC480	Heli123	Durobonus
T110.32	8	I19.32	DBC480	Heli123	Durobonus
T110.33	8	I19.32	DBC480	Heli123	Durobonus
T110.34	8	I19.32	DBC480	Heli123	Durobonus
T110.35	8	I19.32	DBC480	Heli123	Durobonus
T110.36	8	I19.32	DBC480	Heli123	Durobonus
T110.37	8	I19.32	DBC480	Heli123	Durobonus
T110.4	8	I19.32	DBC480	Heli123	Durobonus
T110.40	8	I19.32	DBC480	Heli123	Durobonus
T110.41	8	I19.32	DBC480	Heli123	Durobonus
T110.5	8	I19.32	DBC480	Heli123	Durobonus
T110.7	8	I19.32	DBC480	Heli123	Durobonus
T110.8	8	I19.32	DBC480	Heli123	Durobonus
T110.9	8	I19.32	DBC480	Heli123	Durobonus
T111.1	8	Heli123	Durobonus	I19.32	DBC480
T111.10	8	Heli123	Durobonus	I19.32	DBC480
T111.11	8	Heli123	Durobonus	I19.32	DBC480
T111.12	8	Heli123	Durobonus	I19.32	DBC480
T111.13	8	Heli123	Durobonus	I19.32	DBC480
T111.14	8	Heli123	Durobonus	I19.32	DBC480
T111.15	8	Heli123	Durobonus	I19.32	DBC480
T111.3	8	Heli123	Durobonus	I19.32	DBC480
T111.8	8	Heli123	Durobonus	I19.32	DBC480
T111.9	8	Heli123	Durobonus	I19.32	DBC480
T112.1	8	DBC480	Heli123	I19.32	Durobonus
T112.10	8	DBC480	Heli123	I19.32	Durobonus
T112.2	8	DBC480	Heli123	I19.32	Durobonus
T112.5	8	DBC480	Heli123	I19.32	Durobonus
T112.6	8	DBC480	Heli123	I19.32	Durobonus
T112.7	8	DBC480	Heli123	I19.32	Durobonus
T112.8	8	DBC480	Heli123	I19.32	Durobonus
T112.9	8	DBC480	Heli123	I19.32	Durobonus
T113.1	9	DBC480	Heli123	Floradur	I19.32
T113.11	9	DBC480	Heli123	Floradur	I19.32
T113.12	9	DBC480	Heli123	Floradur	I19.32
T113.13	9	DBC480	Heli123	Floradur	I19.32
T113.14	9	DBC480	Heli123	Floradur	I19.32
T113.15	9	DBC480	Heli123	Floradur	I19.32
T113.16	9	DBC480	Heli123	Floradur	I19.32
T113.17	9	DBC480	Heli123	Floradur	I19.32
T113.18	9	DBC480	Heli123	Floradur	I19.32
T113.19	9	DBC480	Heli123	Floradur	I19.32
T113.2	9	DBC480	Heli123	Floradur	I19.32
T113.21	9	DBC480	Heli123	Floradur	I19.32
T113.22	9	DBC480	Heli123	Floradur	I19.32
T113.23	9	DBC480	Heli123	Floradur	I19.32
T113.24	9	DBC480	Heli123	Floradur	I19.32
T113.25	9	DBC480	Heli123	Floradur	I19.32
T113.26	9	DBC480	Heli123	Floradur	I19.32
T113.27	9	DBC480	Heli123	Floradur	I19.32
T113.29	9	DBC480	Heli123	Floradur	I19.32
T113.3	9	DBC480	Heli123	Floradur	I19.32
T113.31	9	DBC480	Heli123	Floradur	I19.32
T113.34	9	DBC480	Heli123	Floradur	I19.32
T113.35	9	DBC480	Heli123	Floradur	I19.32
T113.36	9	DBC480	Heli123	Floradur	I19.32
T113.37	9	DBC480	Heli123	Floradur	I19.32
T113.39	9	DBC480	Heli123	Floradur	I19.32
T113.42	9	DBC480	Heli123	Floradur	I19.32
T113.43	9	DBC480	Heli123	Floradur	I19.32
T113.46	9	DBC480	Heli123	Floradur	I19.32
T113.48	9	DBC480	Heli123	Floradur	I19.32
T113.49	9	DBC480	Heli123	Floradur	I19.32
T113.5	9	DBC480	Heli123	Floradur	I19.32
T113.51	9	DBC480	Heli123	Floradur	I19.32
T113.52	9	DBC480	Heli123	Floradur	I19.32
T113.53	9	DBC480	Heli123	Floradur	I19.32
T113.57	9	DBC480	Heli123	Floradur	I19.32
T113.58	9	DBC480	Heli123	Floradur	I19.32
T113.59	9	DBC480	Heli123	Floradur	I19.32
T113.6	9	DBC480	Heli123	Floradur	I19.32
T113.60	9	DBC480	Heli123	Floradur	I19.32
T113.61	9	DBC480	Heli123	Floradur	I19.32
T113.62	9	DBC480	Heli123	Floradur	I19.32
T113.63	9	DBC480	Heli123	Floradur	I19.32
T113.67	9	DBC480	Heli123	Floradur	I19.32
T113.68	9	DBC480	Heli123	Floradur	I19.32
T113.69	9	DBC480	Heli123	Floradur	I19.32
T113.70	9	DBC480	Heli123	Floradur	I19.32
T113.73	9	DBC480	Heli123	Floradur	I19.32
T113.74	9	DBC480	Heli123	Floradur	I19.32
T113.75	9	DBC480	Heli123	Floradur	I19.32
T113.77	9	DBC480	Heli123	Floradur	I19.32
T113.79	9	DBC480	Heli123	Floradur	I19.32
T113.8	9	DBC480	Heli123	Floradur	I19.32
T113.80	9	DBC480	Heli123	Floradur	I19.32
T113.82	9	DBC480	Heli123	Floradur	I19.32
T113.85	9	DBC480	Heli123	Floradur	I19.32
T113.88	9	DBC480	Heli123	Floradur	I19.32
T113.89	9	DBC480	Heli123	Floradur	I19.32
T114.1	9	Floradur	I19.32	Heli31	DBC480
T114.10	9	Floradur	I19.32	Heli31	DBC480
T114.11	9	Floradur	I19.32	Heli31	DBC480
T114.12	9	Floradur	I19.32	Heli31	DBC480
T114.13	9	Floradur	I19.32	Heli31	DBC480
T114.14	9	Floradur	I19.32	Heli31	DBC480
T114.15	9	Floradur	I19.32	Heli31	DBC480
T114.16	9	Floradur	I19.32	Heli31	DBC480
T114.17	9	Floradur	I19.32	Heli31	DBC480
T114.18	9	Floradur	I19.32	Heli31	DBC480
T114.19	9	Floradur	I19.32	Heli31	DBC480
T114.2	9	Floradur	I19.32	Heli31	DBC480
T114.20	9	Floradur	I19.32	Heli31	DBC480
T114.23	9	Floradur	I19.32	Heli31	DBC480
T114.24	9	Floradur	I19.32	Heli31	DBC480
T114.25	9	Floradur	I19.32	Heli31	DBC480
T114.26	9	Floradur	I19.32	Heli31	DBC480
T114.27	9	Floradur	I19.32	Heli31	DBC480
T114.28	9	Floradur	I19.32	Heli31	DBC480
T114.29	9	Floradur	I19.32	Heli31	DBC480
T114.30	9	Floradur	I19.32	Heli31	DBC480
T114.31	9	Floradur	I19.32	Heli31	DBC480
T114.32	9	Floradur	I19.32	Heli31	DBC480
T114.33	9	Floradur	I19.32	Heli31	DBC480
T114.34	9	Floradur	I19.32	Heli31	DBC480
T114.35	9	Floradur	I19.32	Heli31	DBC480
T114.36	9	Floradur	I19.32	Heli31	DBC480
T114.37	9	Floradur	I19.32	Heli31	DBC480
T114.38	9	Floradur	I19.32	Heli31	DBC480
T114.39	9	Floradur	I19.32	Heli31	DBC480
T114.4	9	Floradur	I19.32	Heli31	DBC480
T114.40	9	Floradur	I19.32	Heli31	DBC480
T114.41	9	Floradur	I19.32	Heli31	DBC480
T114.42	9	Floradur	I19.32	Heli31	DBC480
T114.43	9	Floradur	I19.32	Heli31	DBC480
T114.44	9	Floradur	I19.32	Heli31	DBC480
T114.45	9	Floradur	I19.32	Heli31	DBC480
T114.46	9	Floradur	I19.32	Heli31	DBC480
T114.47	9	Floradur	I19.32	Heli31	DBC480
T114.49	9	Floradur	I19.32	Heli31	DBC480
T114.5	9	Floradur	I19.32	Heli31	DBC480
T114.51	9	Floradur	I19.32	Heli31	DBC480
T114.6	9	Floradur	I19.32	Heli31	DBC480
T114.7	9	Floradur	I19.32	Heli31	DBC480
T114.9	9	Floradur	I19.32	Heli31	DBC480
T115.10	10	Heli31	DBC480	I19.39	Karur
T115.11	10	Heli31	DBC480	I19.39	Karur
T115.12	10	Heli31	DBC480	I19.39	Karur
T115.13	10	Heli31	DBC480	I19.39	Karur
T115.14	10	Heli31	DBC480	I19.39	Karur
T115.15	10	Heli31	DBC480	I19.39	Karur
T115.16	10	Heli31	DBC480	I19.39	Karur
T115.17	10	Heli31	DBC480	I19.39	Karur
T115.18	10	Heli31	DBC480	I19.39	Karur
T115.19	10	Heli31	DBC480	I19.39	Karur
T115.2	10	Heli31	DBC480	I19.39	Karur
T115.20	10	Heli31	DBC480	I19.39	Karur
T115.21	10	Heli31	DBC480	I19.39	Karur
T115.22	10	Heli31	DBC480	I19.39	Karur
T115.23	10	Heli31	DBC480	I19.39	Karur
T115.24	10	Heli31	DBC480	I19.39	Karur
T115.25	10	Heli31	DBC480	I19.39	Karur
T115.26	10	Heli31	DBC480	I19.39	Karur
T115.27	10	Heli31	DBC480	I19.39	Karur
T115.28	10	Heli31	DBC480	I19.39	Karur
T115.29	10	Heli31	DBC480	I19.39	Karur
T115.3	10	Heli31	DBC480	I19.39	Karur
T115.30	10	Heli31	DBC480	I19.39	Karur
T115.31	10	Heli31	DBC480	I19.39	Karur
T115.32	10	Heli31	DBC480	I19.39	Karur
T115.33	10	Heli31	DBC480	I19.39	Karur
T115.34	10	Heli31	DBC480	I19.39	Karur
T115.35	10	Heli31	DBC480	I19.39	Karur
T115.36	10	Heli31	DBC480	I19.39	Karur
T115.37	10	Heli31	DBC480	I19.39	Karur
T115.39	10	Heli31	DBC480	I19.39	Karur
T115.4	10	Heli31	DBC480	I19.39	Karur
T115.40	10	Heli31	DBC480	I19.39	Karur
T115.41	10	Heli31	DBC480	I19.39	Karur
T115.42	10	Heli31	DBC480	I19.39	Karur
T115.43	10	Heli31	DBC480	I19.39	Karur
T115.45	10	Heli31	DBC480	I19.39	Karur
T115.5	10	Heli31	DBC480	I19.39	Karur
T115.6	10	Heli31	DBC480	I19.39	Karur
T115.7	10	Heli31	DBC480	I19.39	Karur
T115.9	10	Heli31	DBC480	I19.39	Karur
T116.1	10	I19.39	Karur	Heli31	DBC480
T116.10	10	I19.39	Karur	Heli31	DBC480
T116.11	10	I19.39	Karur	Heli31	DBC480
T116.13	10	I19.39	Karur	Heli31	DBC480
T116.14	10	I19.39	Karur	Heli31	DBC480
T116.15	10	I19.39	Karur	Heli31	DBC480
T116.16	10	I19.39	Karur	Heli31	DBC480
T116.17	10	I19.39	Karur	Heli31	DBC480
T116.18	10	I19.39	Karur	Heli31	DBC480
T116.19	10	I19.39	Karur	Heli31	DBC480
T116.2	10	I19.39	Karur	Heli31	DBC480
T116.20	10	I19.39	Karur	Heli31	DBC480
T116.21	10	I19.39	Karur	Heli31	DBC480
T116.22	10	I19.39	Karur	Heli31	DBC480
T116.23	10	I19.39	Karur	Heli31	DBC480
T116.24	10	I19.39	Karur	Heli31	DBC480
T116.27	10	I19.39	Karur	Heli31	DBC480
T116.28	10	I19.39	Karur	Heli31	DBC480
T116.29	10	I19.39	Karur	Heli31	DBC480
T116.3	10	I19.39	Karur	Heli31	DBC480
T116.30	10	I19.39	Karur	Heli31	DBC480
T116.31	10	I19.39	Karur	Heli31	DBC480
T116.32	10	I19.39	Karur	Heli31	DBC480
T116.33	10	I19.39	Karur	Heli31	DBC480
T116.35	10	I19.39	Karur	Heli31	DBC480
T116.36	10	I19.39	Karur	Heli31	DBC480
T116.37	10	I19.39	Karur	Heli31	DBC480
T116.38	10	I19.39	Karur	Heli31	DBC480
T116.39	10	I19.39	Karur	Heli31	DBC480
T116.40	10	I19.39	Karur	Heli31	DBC480
T116.41	10	I19.39	Karur	Heli31	DBC480
T116.42	10	I19.39	Karur	Heli31	DBC480
T116.43	10	I19.39	Karur	Heli31	DBC480
T116.44	10	I19.39	Karur	Heli31	DBC480
T116.45	10	I19.39	Karur	Heli31	DBC480
T116.46	10	I19.39	Karur	Heli31	DBC480
T116.47	10	I19.39	Karur	Heli31	DBC480
T116.48	10	I19.39	Karur	Heli31	DBC480
T116.49	10	I19.39	Karur	Heli31	DBC480
T116.50	10	I19.39	Karur	Heli31	DBC480
T116.52	10	I19.39	Karur	Heli31	DBC480
T116.53	10	I19.39	Karur	Heli31	DBC480
T116.54	10	I19.39	Karur	Heli31	DBC480
T116.55	10	I19.39	Karur	Heli31	DBC480
T116.56	10	I19.39	Karur	Heli31	DBC480
T116.57	10	I19.39	Karur	Heli31	DBC480
T116.58	10	I19.39	Karur	Heli31	DBC480
T116.59	10	I19.39	Karur	Heli31	DBC480
T116.6	10	I19.39	Karur	Heli31	DBC480
T116.61	10	I19.39	Karur	Heli31	DBC480
T116.62	10	I19.39	Karur	Heli31	DBC480
T116.63	10	I19.39	Karur	Heli31	DBC480
T116.64	10	I19.39	Karur	Heli31	DBC480
T116.7	10	I19.39	Karur	Heli31	DBC480

## Sheet: S2
Supplementary Table S2 Pearson correlation between best linear unbiased estimates (BLUEs) for FHB severity (AUDPCuncorrected, AUDPCcorrected) with morphological traits for across years and individual years
Abbreviations:
FHB	Fusarium head blight
AUDPC	Area under the disease progress curve
AD	Anthesis date (number of days after May 1st)
PH	Plant height (cm)
Year	FHB severity (AUDPCuncorrected)		FHB severity (AUDPCcorrected) 1
	AD	PH	AD	PH
Across years	0.47**	-0.64**	-0.06ns	-0.45**
2012	0.21**	-0.36**	0.00 ns	-0.41**
2013	0.03ns	-0.44**	0.04 ns	-0.44**
2014	0.06ns	-0.64**	0.05 ns	-0.65**
2015	0.46**	-0.70**	-0.07 ns	-0.78**
2016	0.49**	-0.30**	-0.05 ns	-0.33**
2017	0.11*	-0.55**	-0.03 ns	-0.58**
2018	0.63**	-0.34**	0.13**	-0.27**
2019	0.49**	-0.45**	0.01 ns	-0.35**
2020	0.79**	-0.32**	0.05 ns	-0.22**
Significance codes: **p<0.01, * p<0.05, nsnot significant
1 AUDPCcorrected for anthesis date and accumulated thermal time according to Moreno-Amores et al. (2020)

## Sheet: S3
Supplementary Table S3 Overall means, minimum, maximum values, and means for the individual years of the population, subpopulations and parents of best linear unbiased estimates (BLUEs) for FHB severity (AUDPCcorrected), overall means of anthesis date in a number of days from May 1st and plant height in centimeter of the subpopulations and parents, variance components, broad-sense heritability co…
Abbreviations:
	FHB	Fusarium head blight
	AUDPCcorrected	Area under the disease progress curve corrected for anthesis date and accumulated thermal time according to Moreno-Amores et al. (2020)
	Min	Minimum value
	Max	Maximum value
	σ2G	genotypic variance
	σ2GY	genotype by year interaction variance
	σ2Ɛ	residual variance
		FHB severity (AUDPCcorrected)														Anthesis date				Plant height
		across experiments				mean										across experiments				across experiments
		Min	Mean	Max		2012	2013	2014	2015	2016	2017	2018	2019	2020		Min	Mean	Max		Min	Mean	Max
Resistance donor parents
	DBC480	0.8	127.01	402.69		.	63.37	53.56	208.18	.	.	.	293.81	199.22		32	37.06	48		70	116.24	145
	Heli123	263.75	263.75	263.75		.	.	.	.	.	.	.	.	265.79		46	46.5	47		42	60	85
	Heli31	192.65	237.9	337.52		.	.	.	.	.	.	.	272.79	203.02		35	36	38		85	92.5	102
	Heli94	11.96	118.06	448.84		.	97.86	29.71	128.82	.	.	.	276.46	178.83		34	39.75	50		75	114.59	140
	I17.122	184.35	257.5	360.98		.	.	.	.	.	.	.	316.13	198.87		35	35.5	36		80	82.75	90
	I18.14	151.16	210.03	276.4		.	.	.	.	.	.	.	251.1	168.96		33	34.5	36		70	95.75	115
	I19.32	34.45	363.83	1095.04		.	.	91.17	171.17	.	.	.	313.56	.		27	37.02	46		45	81.48	142
	I19.94	61.95	227.02	763.34		.	154.6	174.9	215.87	.	.	.	302.51	188.85		32	38.62	50		65	99.31	150
Elite durum wheat parents
	Durobonus	129.24	448.44	1020.94		.	275.78	461.5	577.95	.	331.34	.	475.07	216.25		32	36.35	48		50	68.85	85
	Floradur	184.35	263.27	382.99		.	.	.	.	.	.	.	285.91	214.17		35	36	38		80	85	89
	Karur	205.8	446.08	780		.	301.81	382.02	543.5	.	.	.	242.62	234.24		32	37.06	48		60	75.71	95
	SZD1029K	176.06	601.36	940		.	380.89	371.23	773.17	.	.	.	388.2	482.04		34	39.69	48		50	59.9	70
Subpopulation
	1	234.59	413.23	607.8		182.02	151.35	153.27	408.64	.	.	.	442.22	.		28	38.4	52		45	87.47	140
	2	260.07	436.67	725.36		214.49	170.54	164.67	419.11	.	.	.	472.64	.		27	38.44	52		40	89.45	140
	3	306.24	466.78	646.73		240.39	186.6	163.12	431.4	.	.	.	571.81	.		27	37.18	50		40	80.35	135
	4	1.2	193.51	384.77		.	.	.	.	373.18	153.13	725.24	259.24	187.28		29	36.8	46		45	80.39	122
	5	144.98	223.06	346.62		.	.	.	.	391.36	139.08	820.06	305.1	205.26		29	36.17	46		53	83.04	125
	6	129.36	220.58	413.47		.	.	.	.	380.8	143.35	800.05	317.2	199.72		27	35.55	41		45	85.74	136
	7	93.95	200.92	329.23		.	.	.	.	360.52	111.3	779.14	281.25	202.43		27	35.82	46		45	83.9	131
	8	81.85	199.72	429.63		.	.	.	.	340.61	112.72	819.42	260.44	188.08		29	36.85	48		45	79.72	122
	9	84.63	225.15	373.33		.	.	.	.	386.89	147.46	850	259.79	203.27		27	37.02	46		45	81.48	142
	10	83.14	202.21	416.68		.	.	.	.	422.42	130.57	730.84	264.91	203.55		31	36.76	46		45	88.67	132
Overall populations		1.2	266.58	725.36		211.89	168.78	160.01	419.42	383.8	136.24	781.12	326.11	198.45		27	37.03	52		40	83.98	142
	Variance±SE
	σ2G	.	51077.20±25728.90	.		.	3227.10±833.80	10715.55±1419.22	19628±2421.40	.	7710.10±629.48	10245±1127.70	15980.50±1350.20	394.89±66.94		.	1.64±0.12	.		.	165.34±10.03	.
	σ2GY	.	3920.00±250.40	.		.	.	.	.	.	.	.	.	.		.	0.73±0.08	.		.	19.67±1.34	.
	σ2Ɛ	.	6681.50±188.70	.		.	5745.40±718.00	3540.25±306.42	4182±340.30	.	3174.40±211.87	9741±662.40	10534.10±698.50	927.13±63.69		.	3.24±0.09	.		.	40.37±1.08	.
	H2	.	0.84	.		.	0.53	0.9	0.93	.	0.83	0.68	0.75	0.46		.	0.78	.		.	0.95	.
	LSD (5%)	.	158.71	.		.	.	.	.	.	.	.	.	.		.	1.97	.		.	7.11	.

## Sheet: S4
Supplementary Table S4 Analysis of variance (type = "III", test statistic = "F") of best linear unbiased estimates (BLUEs) for
		a.	FHB severity (AUDPCcorrected)
		b.	Anthesis date
		c.	Plant height
Abbreviations:
AUDPCcorrected	Area under the disease progress curve corrected for anthesis date and accumulated thermal time according to Moreno-Amores et al. (2020)
FHB	Fusarium head blight
	Supplementary Table S4a Anova for FHB severity (AUDPCcorrected)
	Source	F	Df	Df. Res	Pr(>F)
	Intercept	31.64	1	11	0.00015	***
	Accession	5.22	602	2232.2	<2.2E-16	***
	Signif. Codes: 0 '***' 0.001 '**' 0.01 '*' 0.05 '.' 0.1 ' ' 1
	REML criterion at convergence: 58806.90
	Scaled residuals:
	Min	1Q	Median	3Q	Max
	-3.56	-0.46	-0.06	0.39	4.78
	Random effects:
	Groups	Name	Variance	Std. Dev.
	Line:Year	Intercept	3548.7	59.57
	Year:Replication	Intercept	687.4	26.22
	Year	Intercept	69673.1	263.96
	Residual		6420	80.13
	Number of obs: 5413, groups: Line:Year 2960,
		Year:Replication 18, Year 9
	Supplementary Table S4b Anthesis date
	Source	F	Df	Df. Res	Pr(>F)
	Intercept	615.93	1	10.73	7.97e-11	***
	Accession	5.17	602	2180.13	<2.2E-16	***
	Signif. Codes: 0 '***' 0.001 '**' 0.01 '*' 0.05 '.' 0.1 ' ' 1
	REML criterion at convergence: 21002.90
	Scaled residuals:
	Min	1Q	Median	3Q	Max
	-3.97	-0.54	-0.04	0.49	5.08
	Random effects:
	Groups	Name	Variance	Std. Dev.
	Line:Year	Intercept	0.52	0.71
	Year:Replication	Intercept	1.69	1.3
	Year	Intercept	17.57	4.19
	Residual		2.36	1.54
	Number of obs: 5677, groups: Line:Year 2974,
		Year:Replication 18, Year 9
	Supplementary Table S4c Plant height
	Source	F	Df	Df. Res	Pr(>F)
	Intercept	292.9	1	26.01	1.13e-15	***
	Accession	19.86	602	2267.94	<2.2E-16	***
	Signif. Codes: 0 '***' 0.001 '**' 0.01 '*' 0.05 '.' 0.1 ' ' 1
	REML criterion at convergence: 36457.50
	Scaled residuals:
	Min	1Q	Median	3Q	Max
	-6.44	-0.48	0.02	0.52	3.33
	Random effects:
	Groups	Name	Variance	Std. Dev.
	Line:Year	Intercept	20.65	4.55
	Year:Replication	Intercept	12.41	3.52
	Year	Intercept	83.71	9.15
	Residual		41.02	6.41
	Number of obs: 5711, groups: Line:Year 2982,
		Year:Replication 18, Year 9

## Sheet: S5
Supplementary Table S5 Pearson correlation of best linear unbiased estimates (BLUEs) for FHB severity (AUDPCcorrected) between trials
Abbreviations:
FHB	Fusarium head blight
AUDPCcorrected	Area under the disease progress curve corrected for anthesis date and accumulated thermal time according to Moreno-Amores et al. (2020)
NA	Not applicable
	correlation coefficient
	2012	2013	2014	2015	2016	2017	2018	2019	2020
Across years	0.67**	0.61**	0.85**	0.88**	0.76**	0.72**	0.64**	0.85**	0.49**
2012		0.43**	0.41**	0.48**	NA	NA	NA	0.47**	NA
2013			0.45**	0.46**	NA	NA	NA	0.35**	NA
2014				0.76**	NA	NA	NA	0.58**	NA
2015					NA	NA	NA	0.60**	NA
2016						0.52**	0.25**	0.39**	0.35**
2017							0.20**	0.35**	0.29**
2018								0.21**	0.18**
2019									0.32**
Significance code: **p<0.01

## Sheet: S6
Supplementary Table S6 Best linear unbiased estimates (BLUEs) of all evaluated traits for each individual year
Abbreviations:
FHB	Fusarium head blight
AUDPCcorrectedcorrected	Area under the disease progress curve corrected for anthesis date and accumulated thermal time according to Moreno-Amores et al. (2020)
AD	Anthesis day (number of days after May 1st)
PH	Plant height (cm)
NA	Not applicable
Line	Sub-population	FHB severity (AUDPCcorrected)_2012	AD_2012	PH_2012	FHB severity (AUDPCcorrected)_2013	AD_2013	PH_2013	FHB severity (AUDPCcorrected)_2014	AD_2014	PH_2014	FHB severity (AUDPCcorrected)_2015	AD_2015	PH_2015	FHB severity (AUDPCcorrected)_2016	AD_2016	PH_2016	FHB severity (AUDPCcorrected)_2017	AD_2017	PH_2017	FHB severity (AUDPCcorrected)_2018	AD_2018	PH_2018	FHB severity (AUDPCcorrected)_2019	AD_2019	PH_2019	FHB severity (AUDPCcorrected)_2020	AD_2020	PH_2020
R11.1.2	1	236.358	39	75	222.718	48	67.5	331.053	34.6667	85	572.121	37.3333	76.6667	NA	NA	NA	NA	NA	NA	NA	NA	NA	590.065	39	72.5	NA	NA	NA
R11.11.1	1	75.2709	35	75	123.124	48	72.5	122.504	35.3333	91.6667	351.734	37.6667	76.6667	NA	NA	NA	NA	NA	NA	NA	NA	NA	536.314	40	85	NA	NA	NA
R11.12.1	1	289.049	35	60	111.532	50	57.5	299.845	35.3333	81.6667	792.729	38	63.3333	NA	NA	NA	NA	NA	NA	NA	NA	NA	771.778	39	65	NA	NA	NA
R11.13.1	1	153.009	35	60	273.691	49	62.5	214.468	36	83.3333	691.497	38.3333	68.3333	NA	NA	NA	NA	NA	NA	NA	NA	NA	566.904	40	77.5	NA	NA	NA
R11.14.3	1	158.517	32	70	103.205	48	77.5	295.258	36	95	389.141	39.3333	85	NA	NA	NA	NA	NA	NA	NA	NA	NA	565.57	38	90	NA	NA	NA
R11.15.1	1	55.8365	35	90	82.698	47.5	97.5	48.8442	35.3333	115	252.29	37	105	NA	NA	NA	NA	NA	NA	NA	NA	NA	357.43	37	100	NA	NA	NA
R11.17.1	1	88.5527	32	55	141.279	46.5	52.5	289.055	32.6667	70	620.399	35.6667	60	NA	NA	NA	NA	NA	NA	NA	NA	NA	479.82	36	65	NA	NA	NA
R11.19.2	1	63.6103	35	100	102.617	47.5	100	22.942	34	125	221.647	36.6667	96.6667	NA	NA	NA	NA	NA	NA	NA	NA	NA	267.271	37	102.5	NA	NA	NA
R11.2.3	1	166.831	31	60	114.568	47.5	60	252.488	30.6667	85	460.259	36	65	NA	NA	NA	NA	NA	NA	NA	NA	NA	495.629	35	75	NA	NA	NA
R11.22.1	1	164.129	36	100	104.201	48	102.5	153.58	34.6667	126.667	262.701	37.6667	96.6667	NA	NA	NA	NA	NA	NA	NA	NA	NA	501.707	38	102.5	NA	NA	NA
R11.26.1	1	197.385	32	90	61.8312	45	92.5	67.9727	34	101.667	284.572	36.6667	86.6667	NA	NA	NA	NA	NA	NA	NA	NA	NA	420.917	37	92.5	NA	NA	NA
R11.27.1	1	141.888	34	95	142.455	47.5	92.5	31.2021	34.6667	106.667	415.998	37.6667	88.3333	NA	NA	NA	NA	NA	NA	NA	NA	NA	303.403	40	95	NA	NA	NA
R11.28.1	1	119.752	39	105	94.4214	49	97.5	36.478	38	111.667	39.2564	40.3333	101.667	NA	NA	NA	NA	NA	NA	NA	NA	NA	250.603	38	107.5	NA	NA	NA
R11.29.1	1	111.334	33	70	210.995	46.5	72.5	192.421	33.3333	91.6667	404.248	37	78.3333	NA	NA	NA	NA	NA	NA	NA	NA	NA	337.865	38	77.5	NA	NA	NA
R11.31.3	1	12	37	100	7.52738	47.5	97.5	23.7015	35.3333	123.333	201.549	37	106.667	NA	NA	NA	NA	NA	NA	NA	NA	NA	186.492	37	102.5	NA	NA	NA
R11.33.2	1	66.9567	36	110	54.5837	49	115	50.7198	35.3333	125	226.103	38.6667	116.667	NA	NA	NA	NA	NA	NA	NA	NA	NA	272.929	38	107.5	NA	NA	NA
R11.34.1	1	522.262	35	65	182.88	48	62.5	288.539	34.6667	78.3333	662.862	38	63.3333	NA	NA	NA	NA	NA	NA	NA	NA	NA	649.566	36	72.5	NA	NA	NA
R11.35.1	1	191.877	35	90	101.441	46.5	110	72.3081	35.3333	128.333	204.746	36.3333	105	NA	NA	NA	NA	NA	NA	NA	NA	NA	277.759	38	125	NA	NA	NA
R11.38.2	1	211.312	35	95	71.5627	46.5	97.5	27.4937	34.6667	123.333	215.473	37	101.667	NA	NA	NA	NA	NA	NA	NA	NA	NA	237.509	38	105	NA	NA	NA
R11.39.2	1	114.14	35	95	125.116	48	97.5	66.7455	35.3333	118.333	187.861	37.6667	101.667	NA	NA	NA	NA	NA	NA	NA	NA	NA	332.337	38	95	NA	NA	NA
R11.4.1	1	114.14	35	75	98.5105	49	72.5	139.638	36	91.6667	388.921	38.3333	73.3333	NA	NA	NA	NA	NA	NA	NA	NA	NA	485.197	39	67.5	NA	NA	NA
R11.41.1	1	311.29	37	70	213.934	49	72.5	330.822	36.9891	95	446.191	37.3333	73.3333	NA	NA	NA	NA	NA	NA	NA	NA	NA	728.569	41	77.5	NA	NA	NA
R11.44.1	1	172.443	35	100	83.286	48	97.5	45.3735	34.6667	116.667	378.66	37.3333	93.3333	NA	NA	NA	NA	NA	NA	NA	NA	NA	180.515	38	100	NA	NA	NA
R11.45.1	1	94.7053	35	105	36.7047	46.5	97.5	83.036	35.3333	123.333	233.161	36.6667	101.667	NA	NA	NA	NA	NA	NA	NA	NA	NA	273.734	38	105	NA	NA	NA
R11.48.2	1	230.746	35	70	192.84	48	67.5	258.642	33.3333	88.3333	467.692	37.3333	73.3333	NA	NA	NA	NA	NA	NA	NA	NA	NA	510.026	38	77.5	NA	NA	NA
R11.49.1	1	405.656	35	70	254.948	50	70	284.663	36	86.6667	549.281	39	70	NA	NA	NA	NA	NA	NA	NA	NA	NA	508.385	39	82.5	NA	NA	NA
R11.51.2	1	166.935	38	95	113.164	48	97.5	41.8462	35.3333	113.333	184.08	38.3333	96.6667	NA	NA	NA	NA	NA	NA	NA	NA	NA	391.124	39	105	NA	NA	NA
R11.53.1	1	91.8992	33	80	81.7213	46.5	92.5	72.2109	34	108.333	267.537	37.3333	95	NA	NA	NA	NA	NA	NA	NA	NA	NA	299.877	36	105	NA	NA	NA
R11.7.1	1	55.8365	35	100	72.5586	46.5	97.5	39.8462	33.3333	126.667	271.853	36.6667	106.667	NA	NA	NA	NA	NA	NA	NA	NA	NA	208.077	37	112.5	NA	NA	NA
R11.9.3	1	269.615	35	65	223.894	49	62.5	324.528	36	86.6667	626.714	38	71.6667	NA	NA	NA	NA	NA	NA	NA	NA	NA	290.217	39	77.5	NA	NA	NA
R12.1.1	1	291.856	37	65	235.029	50	67.5	431.158	38	90	717.454	38.6667	66.6667	NA	NA	NA	NA	NA	NA	NA	NA	NA	NA	42	62.5	NA	NA	NA
R12.11.1	1	286.243	33	90	302.393	48	67.5	191.758	33.3333	88.3333	590.645	36.3333	75	NA	NA	NA	NA	NA	NA	NA	NA	NA	485.339	38	70	NA	NA	NA
R12.17.1	1	275.123	32	65	243.813	49	57.5	329.499	33.3333	78.3333	688.08	37	65	NA	NA	NA	NA	NA	NA	NA	NA	NA	614.115	37	70	NA	NA	NA
R12.21.1	1	111.334	33	65	111.4	46.5	62.5	NA	NA	81.6667	512.174	36.6667	63.3333	NA	NA	NA	NA	NA	NA	NA	NA	NA	383.105	38	72.5	NA	NA	NA
R12.4.1	1	133.574	35	100	213.934	49	95	116.314	34	120	308.521	37	106.667	NA	NA	NA	NA	NA	NA	NA	NA	NA	371.835	38	97.5	NA	NA	NA
R12.7.1	1	236.254	32	90	133.083	48	95	70.4891	34	125	255.488	37.3333	106.667	NA	NA	NA	NA	NA	NA	NA	NA	NA	457.509	39	102.5	NA	NA	NA
R12.8.1	1	386.221	35	100	292.434	48	87.5	44.5303	34	121.667	253.763	37	105	NA	NA	NA	NA	NA	NA	NA	NA	NA	476.611	38	95	NA	NA	NA
R13.1.2	1	114.14	35	100	153.002	48	100	53.02	36	136.667	168.967	38	105	NA	NA	NA	NA	NA	NA	NA	NA	NA	303.143	38	110	NA	NA	NA
R13.10.1	1	214.118	37	65	186.276	47.5	65	520.998	36	83.3333	671.195	37.3333	68.3333	NA	NA	NA	NA	NA	NA	NA	NA	NA	778.402	40	77.5	NA	NA	NA
R13.12.2	1	272.317	30	80	161.197	46.5	75	383.09	32.6667	100	616.602	36.6667	81.6667	NA	NA	NA	NA	NA	NA	NA	NA	NA	1006.97	40	77.5	NA	NA	NA
R13.14.1	1	111.334	33	85	76.2398	49	92.5	33.3212	34.6667	116.667	202.588	37.6667	100	NA	NA	NA	NA	NA	NA	NA	NA	NA	325.253	38	107.5	NA	NA	NA
R13.15.1	1	536.189	38	60	165.313	50	62.5	217.214	37.3333	90	561.85	37.6667	68.3333	NA	NA	NA	NA	NA	NA	NA	NA	NA	422.542	40	87.5	NA	NA	NA
R13.16.1	1	44.1758	35	100	122.536	47.5	102.5	34.3674	32.6667	126.667	208.377	37	106.667	NA	NA	NA	NA	NA	NA	NA	NA	NA	367.09	37	105	NA	NA	NA
R13.17.2	1	141.348	35	100	302.393	48	107.5	96.6776	35.3333	133.333	214.723	38.6667	113.333	NA	NA	NA	NA	NA	NA	NA	NA	NA	303.809	39	110	NA	NA	NA
R13.18.1	1	51.9496	35	70	126.652	51	62.5	141.479	34	90	417.117	36.6667	70	NA	NA	NA	NA	NA	NA	NA	NA	NA	482.238	40	80	NA	NA	NA
R13.19.1	1	522.262	35	90	242.637	48	95	81.9144	32.6667	130	381.638	36.6667	108.333	NA	NA	NA	NA	NA	NA	NA	NA	NA	406.094	38	100	NA	NA	NA
R13.3.1	1	153.009	35	70	93.4734	46.5	80	220.345	34.6667	83.3333	394.876	37	71.6667	NA	NA	NA	NA	NA	NA	NA	NA	NA	349.426	39	72.5	NA	NA	NA
R13.4.2	1	108.632	38	75	131.319	46.5	67.5	210.963	33.3333	81.6667	486.956	37.6667	75	NA	NA	NA	NA	NA	NA	NA	NA	NA	566.107	38	75	NA	NA	NA
R13.5.2	1	327.918	35	75	178.186	50	60	119.151	35.3333	96.6667	460.619	39.6667	75	NA	NA	NA	NA	NA	NA	NA	NA	NA	309.218	40	80	NA	NA	NA
R13.8.1	1	369.593	37	70	205.151	50	67.5	308.823	34	93.3333	503.241	38.6667	73.3333	NA	NA	NA	NA	NA	NA	NA	NA	NA	546.756	39	82.5	NA	NA	NA
R13.9.2	1	444.525	35	70	134.259	49	67.5	187.269	35.3333	95	389.66	39.6667	73.3333	NA	NA	NA	NA	NA	NA	NA	NA	NA	498.92	41	80	NA	NA	NA
R14.10.1	1	250.181	35	85	103.205	48	95	188.05	33.3333	118.333	392.498	36.3333	101.667	NA	NA	NA	NA	NA	NA	NA	NA	NA	606.763	37	112.5	NA	NA	NA
R14.11.1	1	55.8365	35	85	174.097	49	67.5	420.368	35.3333	101.667	373.075	39.3333	78.3333	NA	NA	NA	NA	NA	NA	NA	NA	NA	576.199	41	90	NA	NA	NA
R14.13.1	1	230.746	35	70	194.016	49	62.5	120.901	33.3333	85	457.801	37	71.6667	NA	NA	NA	NA	NA	NA	NA	NA	NA	470.493	38	75	NA	NA	NA
R14.18.1	1	350.055	30	100	155.915	49	67.5	164.559	32.6667	88.3333	496.927	36.3333	73.3333	NA	NA	NA	NA	NA	NA	NA	NA	NA	449.123	36	80	NA	NA	NA
R14.2.1	1	69.1183	32	105	171.157	46.5	102.5	29.2021	32.6667	130	329.621	35.3333	108.333	NA	NA	NA	NA	NA	NA	NA	NA	NA	455.424	37	112.5	NA	NA	NA
R14.20.1	1	100.318	39	80	166.489	51	75	122.085	38.6667	100	596.96	38.6667	76.6667	NA	NA	NA	NA	NA	NA	NA	NA	NA	545.276	40	85	NA	NA	NA
R14.21.1	1	80.8831	39	80	232.677	48	75	208.976	33.3333	96.6667	384.985	36.6667	78.3333	NA	NA	NA	NA	NA	NA	NA	NA	NA	465.46	37	87.5	NA	NA	NA
R14.3.1	1	NA	35	85	172.333	47.5	87.5	154.145	33.3333	115	278.398	37	95	NA	NA	NA	NA	NA	NA	NA	NA	NA	429.504	37	107.5	NA	NA	NA
R14.4.1	1	108.528	31	95	49.6519	46.5	95	30.5751	33.3333	125	308.349	35	103.333	NA	NA	NA	NA	NA	NA	NA	NA	NA	381.887	34	117.5	NA	NA	NA
R14.7.2	1	236.254	32	95	261.968	47.5	97.5	77.3275	33.3333	125	345.403	35.6667	105	NA	NA	NA	NA	NA	NA	NA	NA	NA	328.128	37	107.5	NA	NA	NA
R2.1.1	1	155.17	31	80	169.393	45	72.5	109.776	33.3333	91.6667	380.449	36.3333	83.3333	NA	NA	NA	NA	NA	NA	NA	NA	NA	290.217	36	85	NA	NA	NA
R2.15.1	1	NA	37	65	212.171	47.5	72.5	211.108	35.3333	91.6667	388.402	38	80	NA	NA	NA	NA	NA	NA	NA	NA	NA	438.113	38	80	NA	NA	NA
R2.18.2	1	200.192	34	75	161.197	46.5	75	131.678	34	85	579.115	36.6667	70	NA	NA	NA	NA	NA	NA	NA	NA	NA	770.21	40	72.5	NA	NA	NA
R2.19.3	1	269.615	35	70	280.711	46.5	52.5	211.89	33.3333	80	576.437	36.6667	70	NA	NA	NA	NA	NA	NA	NA	NA	NA	579.769	37	72.5	NA	NA	NA
R2.23.1	1	133.574	35	75	184.056	49	65	123.974	37.3333	96.6667	399.632	38.3333	78.3333	NA	NA	NA	NA	NA	NA	NA	NA	NA	546.511	40	82.5	NA	NA	NA
R2.26.1	1	380.609	31	60	91.4815	46.5	67.5	287.863	32.6667	76.6667	608.05	36.3333	68.3333	NA	NA	NA	NA	NA	NA	NA	NA	NA	572.547	38	72.5	NA	NA	NA
R2.27.2	1	313.992	32	90	171.157	46.5	87.5	117.025	34.6667	115	274.751	37.6667	90	NA	NA	NA	NA	NA	NA	NA	NA	NA	401.222	37	100	NA	NA	NA
R2.30.1	1	114.14	35	90	195.753	47.5	100	41.749	34	116.667	243.738	36.6667	100	NA	NA	NA	NA	NA	NA	NA	NA	NA	276.394	37	105	NA	NA	NA
R2.31.2	1	116.301	31	100	64.5911	46.5	102.5	34.7781	34.6667	113.333	254.449	36.6667	103.333	NA	NA	NA	NA	NA	NA	NA	NA	NA	366.714	37	100	NA	NA	NA
R2.32.1	1	222.328	29	50	191.076	46.5	65	316.868	32.6667	75	690.538	36	66.6667	NA	NA	NA	NA	NA	NA	NA	NA	NA	752.605	36	67.5	NA	NA	NA
R2.33.2	1	191.877	35	60	226.246	51	67.5	291.381	40.9891	75	415.318	42.6667	65	NA	NA	NA	NA	NA	NA	NA	NA	NA	492.031	42	65	NA	NA	NA
R2.34.1	1	211.312	35	70	134.259	49	67.5	203.162	35.3333	88.3333	528.24	36.6667	73.3333	NA	NA	NA	NA	NA	NA	NA	NA	NA	699.371	40	67.5	NA	NA	NA
R2.35.3	1	133.574	35	65	162.373	47.5	62.5	145.019	35.3333	81.6667	541.848	37.6667	65	NA	NA	NA	NA	NA	NA	NA	NA	NA	447.344	38	72.5	NA	NA	NA
R2.36.1	1	80.779	32	100	181.116	46.5	105	65.986	34	121.667	257.796	36.6667	103.333	NA	NA	NA	NA	NA	NA	NA	NA	NA	350.614	37	90	NA	NA	NA
R2.37.2	1	366.787	35	60	194.016	49	52.5	360.769	35.3333	73.3333	730.843	38.6667	63.3333	NA	NA	NA	NA	NA	NA	NA	NA	NA	503.448	39	72.5	NA	NA	NA
R2.38.3	1	94.7053	35	80	212.171	47.5	80	94.6423	34.6667	105	368.169	38.3333	81.6667	NA	NA	NA	NA	NA	NA	NA	NA	NA	289.427	39	92.5	NA	NA	NA
R2.40.2	1	330.724	37	70	144.218	49	65	67.1561	37.3333	86.6667	429.006	40	75	NA	NA	NA	NA	NA	NA	NA	NA	NA	732.97	41	75	NA	NA	NA
R2.41.1	1	211.312	35	60	222.718	48	55	274.619	32.6667	73.3333	657.587	36.3333	61.6667	NA	NA	NA	NA	NA	NA	NA	NA	NA	487.042	35	67.5	NA	NA	NA
R2.42.3	1	264.003	31	70	209.231	45	70	99.8429	33.3333	88.3333	499.605	36.3333	75	NA	NA	NA	NA	NA	NA	NA	NA	NA	524.202	36	77.5	NA	NA	NA
R2.44.1	1	191.877	35	65	431.866	48	60	196.442	34	76.6667	722.07	37.3333	63.3333	NA	NA	NA	NA	NA	NA	NA	NA	NA	557.52	38	62.5	NA	NA	NA
R2.46.1	1	48.0627	35	100	91.4815	46.5	92.5	45.7575	32.6667	111.667	324.352	36.3333	96.6667	NA	NA	NA	NA	NA	NA	NA	NA	NA	317.994	35	92.5	NA	NA	NA
R2.6.1	1	308.484	35	85	182.88	48	87.5	127.669	35.3333	108.333	283.603	37.3333	90	NA	NA	NA	NA	NA	NA	NA	NA	NA	441.44	38	92.5	NA	NA	NA
R2.7.1	1	72.4648	33	95	103.205	48	100	55.7393	33.3333	126.667	232.775	36.3333	110	NA	NA	NA	NA	NA	NA	NA	NA	NA	322.202	36	107.5	NA	NA	NA
R3.1.1	2	94.7053	35	95	94.4214	49	97.5	176.625	34.6667	126.667	259.204	38	103.333	NA	NA	NA	NA	NA	NA	NA	NA	NA	422.657	38	110	NA	NA	NA
R3.10.3	2	305.678	33	95	98.5105	50	70	134.229	32.6667	120	422.772	36	106.667	NA	NA	NA	NA	NA	NA	NA	NA	NA	431.941	38	92.5	NA	NA	NA
R3.11.3	2	73.5456	31	90	58.6728	49	75	70.8026	34.6667	108.333	375.093	36.3333	83.3333	NA	NA	NA	NA	NA	NA	NA	NA	NA	347.072	37	87.5	NA	NA	NA
R3.12.1	2	227.94	33	85	96.1586	48	75	99.9401	34.6667	106.667	499.005	37.6667	81.6667	NA	NA	NA	NA	NA	NA	NA	NA	NA	298.335	39	92.5	NA	NA	NA
R3.16.1	2	444.525	35	45	NA	51	47.5	NA	NA	60	629.391	37.6667	50	NA	NA	NA	NA	NA	NA	NA	NA	NA	932.907	40	52.5	NA	NA	NA
R3.19.1	2	106.802	27	100	159.434	45	102.5	45.0467	32	126.667	306.341	35	106.667	NA	NA	NA	NA	NA	NA	NA	NA	NA	318.155	35	75	NA	NA	NA
R3.20.3	2	81.8597	30	95	52.0518	46	97.5	8.2761	32.6667	130	250.866	36	105	NA	NA	NA	NA	NA	NA	NA	NA	NA	204.129	38	105	NA	NA	NA
R3.22.1	2	327.918	35	65	180.538	50	62.5	180.612	34	85	498.266	36.3333	68.3333	NA	NA	NA	NA	NA	NA	NA	NA	NA	759.305	38	72.5	NA	NA	NA
R3.24.2	2	388.923	30	55	153.59	48.5	50	358.539	32	78.3333	720.512	36.3333	61.6667	NA	NA	NA	NA	NA	NA	NA	NA	NA	690.996	36	67.5	NA	NA	NA
R3.27.1	2	230.746	35	70	135.996	49	67.5	176.77	36.6667	88.3333	445.971	38	65	NA	NA	NA	NA	NA	NA	NA	NA	NA	308.747	39	77.5	NA	NA	NA
R3.30.2	2	600	35	75	274.867	50	65	220.49	36	95	566.466	38	76.6667	NA	NA	NA	NA	NA	NA	NA	NA	NA	488.927	40	80	NA	NA	NA
R3.31.1	2	133.574	35	80	88.1911	49	72.5	40.7028	36	106.667	302.936	39	76.6667	NA	NA	NA	NA	NA	NA	NA	NA	NA	484.967	41	87.5	NA	NA	NA
R3.31.2	2	94.7053	35	105	131.907	47	100	42.8571	34.6667	126.667	309.191	37	108.333	NA	NA	NA	NA	NA	NA	NA	NA	NA	230.832	37	110	NA	NA	NA
R3.32.1	2	119.752	39	110	281.886	47.5	95	116.195	36	128.333	313.357	37.6667	105	NA	NA	NA	NA	NA	NA	NA	NA	NA	337.865	38	115	NA	NA	NA
R3.33.1	2	150.202	33	70	240.873	46.5	67.5	160.718	32.6667	83.3333	428.946	35.6667	70	NA	NA	NA	NA	NA	NA	NA	NA	NA	725.131	39	65	NA	NA	NA
R3.35.1	2	150.202	33	70	135.996	49	70	235.513	34	86.6667	427.527	37.3333	70	NA	NA	NA	NA	NA	NA	NA	NA	NA	562.028	38	80	NA	NA	NA
R3.4.1	2	58.6426	37	95	143.631	48.5	92.5	108.5	34	123.333	269.695	37	110	NA	NA	NA	NA	NA	NA	NA	NA	NA	281.247	38	105	NA	NA	NA
R3.7.3	2	75.2709	35	70	195.753	47.5	72.5	85.2741	33.3333	86.6667	352.333	36.3333	71.6667	NA	NA	NA	NA	NA	NA	NA	NA	NA	352.247	38	82.5	NA	NA	NA
R3.9.2	2	230.746	35	80	341.643	47.5	65	334.581	36	95	609.089	37	73.3333	NA	NA	NA	NA	NA	NA	NA	NA	NA	819.005	39	77.5	NA	NA	NA
R7.1.1	3	125.156	29	80	69.4387	43	82.5	55.5587	30	110	366.471	34.6667	86.6667	NA	NA	NA	NA	NA	NA	NA	NA	NA	698.939	36	92.5	NA	NA	NA
R7.10.1	3	513.844	29	40	322.312	48	52.5	356.023	32	71.6667	573.674	35.6667	60	NA	NA	NA	NA	NA	NA	NA	NA	NA	639.454	35	62.5	NA	NA	NA
R7.11.2	3	186.265	31	60	278.587	43	67.5	163.702	30	81.6667	392.278	35.3333	70	NA	NA	NA	NA	NA	NA	NA	NA	NA	659.441	36	75	NA	NA	NA
R7.12.1	3	425.09	35	80	291.846	47.5	55	NA	NA	75	543.406	38.6667	58.3333	NA	NA	NA	NA	NA	NA	NA	NA	NA	790.864	41.8305	57.5	NA	NA	NA
R7.13.1	3	191.877	35	70	203.975	49	60	162.104	35.3333	85	294.683	38	75	NA	NA	NA	NA	NA	NA	NA	NA	NA	396.372	41	62.5	NA	NA	NA
R7.14.1	3	247.375	33	70	101.441	46.5	75	138.223	33.3333	95	386.757	36	80	NA	NA	NA	NA	NA	NA	NA	NA	NA	770.575	38	80	NA	NA	NA
R7.16.2	3	139.623	31	70	275.428	46.5	82.5	81.9631	33.3333	108.333	438.838	36	85	NA	NA	NA	NA	NA	NA	NA	NA	NA	311.085	38	100	NA	NA	NA
R7.18.2	3	264.003	31	70	260.792	46.5	67.5	154.696	30	85	542.677	34.3333	68.3333	NA	NA	NA	NA	NA	NA	NA	NA	NA	NA	41.8305	50	NA	NA	NA
R7.19.2	3	241.762	29	70	275.428	47.5	65	NA	NA	90	506.079	35.3333	70	NA	NA	NA	NA	NA	NA	NA	NA	NA	572.792	37	77.5	NA	NA	NA
R7.2.2	3	105.181	30	100	120.184	45.5	100	94.9158	29.3333	125	348.081	35.6667	108.333	NA	NA	NA	NA	NA	NA	NA	NA	NA	368.815	35	100	NA	NA	NA
R7.20.1	3	205.7	31	90	135.996	46.5	62.5	213.633	30	81.6667	513.962	35.6667	70	NA	NA	NA	NA	NA	NA	NA	NA	NA	700.25	37	75	NA	NA	NA
R7.21.3	3	164.025	29	50	201.035	46.5	65	212.923	29.3333	93.3333	423.741	35.3333	73.3333	NA	NA	NA	NA	NA	NA	NA	NA	NA	677.196	38	85	NA	NA	NA
R7.22.2	3	336.232	34	100	153.59	47.5	105	127.569	34.6667	123.333	291.186	38.3333	110	NA	NA	NA	NA	NA	NA	NA	NA	NA	420.756	37	112.5	NA	NA	NA
R7.23.1	3	425.09	35	75	NA	50.7089	52.5	185.651	35.3333	88.3333	388.621	39	70	NA	NA	NA	NA	NA	NA	NA	NA	NA	539.91	40	72.5	NA	NA	NA
R7.24.1	3	505.634	37	70	155.354	50	67.5	92.822	36.6667	83.3333	357.009	39.3333	70	NA	NA	NA	NA	NA	NA	NA	NA	NA	676.919	40	77.5	NA	NA	NA
R7.25.1	3	450.033	32	75	202.211	47.5	70	91.8477	32.6667	83.3333	438.018	36.3333	71.6667	NA	NA	NA	NA	NA	NA	NA	NA	NA	469.883	38	80	NA	NA	NA
R7.26.3	3	289.049	35	65	91.4815	46.5	72.5	114.893	32.6667	90	449.179	35.3333	73.3333	NA	NA	NA	NA	NA	NA	NA	NA	NA	663.734	36	85	NA	NA	NA
R7.27.1	3	483.394	35	70	175.834	46.5	52.5	158.884	32.6667	83.3333	431.174	36.6667	60	NA	NA	NA	NA	NA	NA	NA	NA	NA	966.287	40	65	NA	NA	NA
R7.28.3	3	319.5	29	80	198.683	48	65	212.658	29.3333	75	544.016	34.3333	66.6667	NA	NA	NA	NA	NA	NA	NA	NA	NA	584.209	34	80	NA	NA	NA
R7.29.1	3	425.09	35	70	342.231	48	62.5	NA	NA	86.6667	391.229	37.6667	71.6667	NA	NA	NA	NA	NA	NA	NA	NA	NA	842.936	38	75	NA	NA	NA
R7.3.1	3	75.2709	35	75	149.474	45	75	79.7954	32.6667	88.3333	369.888	36	75	NA	NA	NA	NA	NA	NA	NA	NA	NA	485.746	37	82.5	NA	NA	NA
R7.32.3	3	294.557	32	75	292.434	48	67.5	162.043	32.6667	83.3333	370.627	37.3333	73.3333	NA	NA	NA	NA	NA	NA	NA	NA	NA	631.664	37	80	NA	NA	NA
R7.33.1	3	177.951	32	70	230.913	46.5	70	177.19	33.3333	90	420.613	36.3333	70	NA	NA	NA	NA	NA	NA	NA	NA	NA	500.611	37	82.5	NA	NA	NA
R7.34.1	3	441.719	33	70	201.035	46.5	65	NA	NA	81.6667	385.284	36	70	NA	NA	NA	NA	NA	NA	NA	NA	NA	517.539	38	75	NA	NA	NA
R7.35.2	3	347.353	35	80	350.426	46.5	77.5	272.716	32	98.3333	471.923	35.6667	80	NA	NA	NA	NA	NA	NA	NA	NA	NA	470.16	36	92.5	NA	NA	NA
R7.36.2	3	159.057	31	100	56.3209	48	85	54.9313	31.3333	130	302.646	36.6667	116.667	NA	NA	NA	NA	NA	NA	NA	NA	NA	576.442	37	112.5	NA	NA	NA
R7.38.2	3	120.188	31	100	112.576	47.5	110	65.4915	32.6667	120	264.624	36.6667	106.667	NA	NA	NA	NA	NA	NA	NA	NA	NA	316	37	85	NA	NA	NA
R7.39.3	3	194.579	30	85	104.381	49	90	NA	NA	110.029	398.073	37.3333	83.3333	NA	NA	NA	NA	NA	NA	NA	NA	NA	290.217	40	90	NA	NA	NA
R7.4.1	3	308.484	35	60	134.259	49	47.5	184.787	34	71.6667	456.162	37.6667	58.3333	NA	NA	NA	NA	NA	NA	NA	NA	NA	594.273	40	60	NA	NA	NA
R7.40.1	3	350.055	30	50	215.672	46.5	55	310.122	31.4715	65.0291	678.189	36.6667	60	NA	NA	NA	NA	NA	NA	NA	NA	NA	878.153	37	67.5	NA	NA	NA
R7.41.1	3	491.708	34	60	218.024	50	52.5	338.108	33.3333	73.3333	688.38	36.3333	66.6667	NA	NA	NA	NA	NA	NA	NA	NA	NA	687.392	38	65	NA	NA	NA
R7.42.1	3	205.7	31	60	NA	46.5	50	NA	NA	76.6667	509.276	35.6667	65	NA	NA	NA	NA	NA	NA	NA	NA	NA	708.054	38	75	NA	NA	NA
R7.44.2	3	91.8992	33	55	98.5105	47.5	62.5	180.81	34.6667	98.3333	371.596	36.6667	71.6667	NA	NA	NA	NA	NA	NA	NA	NA	NA	476.216	38	82.5	NA	NA	NA
R7.45.1	3	89.0931	31	100	101.441	46.5	107.5	44.5169	32	120	314.642	35	105	NA	NA	NA	NA	NA	NA	NA	NA	NA	537.135	36	100	NA	NA	NA
R7.46.1	3	119.752	39	65	174.097	49	72.5	487.621	34.9891	91.6667	479.442	38	70	NA	NA	NA	NA	NA	NA	NA	NA	NA	610.964	40	75	NA	NA	NA
R7.48.1	3	80.8831	39	70	143.043	48	67.5	104.805	36	93.3333	411.461	36.3333	68.3333	NA	NA	NA	NA	NA	NA	NA	NA	NA	455.018	38	82.5	NA	NA	NA
R7.49.1	3	178.055	39	70	NA	50.7089	52.5	NA	NA	81.6667	448.569	40.3333	68.3333	NA	NA	NA	NA	NA	NA	NA	NA	NA	600.928	40	65	NA	NA	NA
R7.50.1	3	127.962	31	95	91.6807	46.5	100	25.9048	32.6667	98.3333	337.606	36.3333	85	NA	NA	NA	NA	NA	NA	NA	NA	NA	622.295	38	82.5	NA	NA	NA
R7.51.1	3	258.391	27	60	308.825	45	67.5	410.227	30.6667	76.6667	649.634	34.6667	66.6667	NA	NA	NA	NA	NA	NA	NA	NA	NA	612.008	34	75	NA	NA	NA
R7.52.2	3	236.358	39	60	178.176	44	60	208.265	32.6667	83.3333	479.002	36	66.6667	NA	NA	NA	NA	NA	NA	NA	NA	NA	455.509	36	90	NA	NA	NA
R7.53.2	3	133.574	35	105	83.286	48	102.5	38.0406	34	116.667	NA	NA	NA	NA	NA	NA	NA	NA	NA	NA	NA	NA	412.211	38	102.5	NA	NA	NA
R7.54.2	3	158.517	32	55	287.73	44	60	143.668	31.3333	80	510.985	36.3333	61.6667	NA	NA	NA	NA	NA	NA	NA	NA	NA	560.718	37	77.5	NA	NA	NA
R7.55.1	3	96.8669	31	65	182.88	48	65	200.548	34	81.6667	415.108	36.6667	70	NA	NA	NA	NA	NA	NA	NA	NA	NA	NA	42.1695	62.5	NA	NA	NA
R7.56.1	3	111.334	33	75	81.5221	46.5	87.5	73.884	33.3333	98.3333	257.796	36.6667	81.6667	NA	NA	NA	NA	NA	NA	NA	NA	NA	301.832	37	97.5	NA	NA	NA
R7.57.1	3	86.9315	35	80	72.5586	46.5	87.5	72.692	33.3333	96.6667	336.267	36.3333	83.3333	NA	NA	NA	NA	NA	NA	NA	NA	NA	651.682	37	85	NA	NA	NA
R7.6.2	3	305.678	33	70	440.061	46.5	65	287.02	32	85	517.829	36	75	NA	NA	NA	NA	NA	NA	NA	NA	NA	752.865	38	80	NA	NA	NA
R7.60.1	3	108.528	31	85	168.217	44	87.5	29.7671	31.3333	105	289.692	36	88.3333	NA	NA	NA	NA	NA	NA	NA	NA	NA	533.486	36	95	NA	NA	NA
R7.61.1	3	141.784	27	80	87.5936	41.5	85	92.1344	29.3333	113.333	347.325	34.6667	88.3333	NA	NA	NA	NA	NA	NA	NA	NA	NA	376.521	34	90	NA	NA	NA
R7.63.2	3	219.522	27	65	130.143	45.5	72.5	134.216	30.6667	85	575.179	35	70	NA	NA	NA	NA	NA	NA	NA	NA	NA	555.068	34	75	NA	NA	NA
R7.8.1	3	264.003	31	70	219.19	45	75	216.861	30.6667	90	459.889	35.3333	78.3333	NA	NA	NA	NA	NA	NA	NA	NA	NA	525.682	35	85	NA	NA	NA
T101.10	4	NA	NA	NA	NA	NA	NA	NA	NA	NA	NA	NA	NA	402.712	38	65	257.457	33	72.5	799.851	36	52.5	344.301	40	68	215.466	35	75
T101.11	4	NA	NA	NA	NA	NA	NA	NA	NA	NA	NA	NA	NA	340.751	40	70	91.8576	35	75	835.19	35	57.5	253.734	38	75.5	259.922	39	75
T101.12	4	NA	NA	NA	NA	NA	NA	NA	NA	NA	NA	NA	NA	260.632	40	100	64.909	35	90	588.269	39	62.5	208.266	38	89.5	188.852	36	95
T101.13	4	NA	NA	NA	NA	NA	NA	NA	NA	NA	NA	NA	NA	332.512	36	95	78.0613	33	95	644.04	30	77.5	199.054	37	107	199.224	36	97.5
T101.14	4	NA	NA	NA	NA	NA	NA	NA	NA	NA	NA	NA	NA	212.344	38	90	49.5428	35	97.5	619.565	35	73.818	252.952	38	99	189.805	37	77.5
T101.15	4	NA	NA	NA	NA	NA	NA	NA	NA	NA	NA	NA	NA	332.512	36	95	84.4523	32	100	693.508	34	72.5	183.247	37	109.5	199.224	36	92.5
T101.16	4	NA	NA	NA	NA	NA	NA	NA	NA	NA	NA	NA	NA	523.918	38	80	126.011	33	72.5	978.496	36	57.5	230.396	38	75.5	205.448	36	82.5
T101.17	4	NA	NA	NA	NA	NA	NA	NA	NA	NA	NA	NA	NA	210.643	40	115	34.9981	38	107.5	498.947	39	82.5	113.891	42	98	169.06	37	100
T101.18	4	NA	NA	NA	NA	NA	NA	NA	NA	NA	NA	NA	NA	240.773	40	105	78.15	34	102.5	745.868	35	67.5	196.491	38	96.5	178.833	37	92.5
T101.19	4	NA	NA	NA	NA	NA	NA	NA	NA	NA	NA	NA	NA	410.519	38	75	186.454	34	65	712.932	38	55	228.559	39	68	205.801	37	70
T101.20	4	NA	NA	NA	NA	NA	NA	NA	NA	NA	NA	NA	NA	621.841	38	75	352.793	35	75	794.134	38	55	365.448	40	76	226.546	37	77.5
T101.21	4	NA	NA	NA	NA	NA	NA	NA	NA	NA	NA	NA	NA	480.092	38	70	202.005	34	65	737.747	35	52.5	410.134	38	65.5	199.224	36	70
T101.23	4	NA	NA	NA	NA	NA	NA	NA	NA	NA	NA	NA	NA	484.886	38	75	138.134	34	65	675.644	34	55	196.1	38	70	182.982	37	72.5
T101.24	4	NA	NA	NA	NA	NA	NA	NA	NA	NA	NA	NA	NA	289.745	42	100	67.8634	37	110	761.653	38	70	232.536	41	92	172.61	37	82.5
T101.25	4	NA	NA	NA	NA	NA	NA	NA	NA	NA	NA	NA	NA	238.719	40	100	64.1684	35	102.5	604.965	36	72.5	241.803	40	92	172.256	36	77.5
T101.26	4	NA	NA	NA	NA	NA	NA	NA	NA	NA	NA	NA	NA	332.18	38	105	63.1541	34	110	698.77	35	72.5	208.266	37	86.5	188.498	35	77.5
T101.28	4	NA	NA	NA	NA	NA	NA	NA	NA	NA	NA	NA	NA	276.713	38	100	81.4824	34	97.5	764.511	34	70	230.609	38	82	168.461	37	100
T101.29	4	NA	NA	NA	NA	NA	NA	NA	NA	NA	NA	NA	NA	79.1868	44	95	24.6306	38	105	334.528	38	70	124.888	39	97.5	143.568	37	105
T101.3	4	NA	NA	NA	NA	NA	NA	NA	NA	NA	NA	NA	NA	273.563	38	80	168.866	34	82.5	711.373	34	62.5	285.471	38	82	177.897	42	80
T101.30	4	NA	NA	NA	NA	NA	NA	NA	NA	NA	NA	NA	NA	268.164	40	85	195.525	34	82.5	749.489	37	60	241.568	38	75	127.099	38	85
T101.31	4	NA	NA	NA	NA	NA	NA	NA	NA	NA	NA	NA	NA	250.007	38	80	86.3923	33	77.5	613.54	33	62.5	276.596	39	82.5	222.228	38	77.5
T101.32	4	NA	NA	NA	NA	NA	NA	NA	NA	NA	NA	NA	NA	337.305	36	100	90.1914	32	105	767.37	36	72.5	410.134	37	100.5	182.275	35	100
T101.33	4	NA	NA	NA	NA	NA	NA	NA	NA	NA	NA	NA	NA	445.5	36	95	125.182	32	100	872.478	39	65	275.295	37	95.6	202.155	34	75
T101.34	4	NA	NA	NA	NA	NA	NA	NA	NA	NA	NA	NA	NA	403.729	36	80	146.376	33	80	683.374	33	60	388.019	37	89	202.155	34	85
T101.35	4	NA	NA	NA	NA	NA	NA	NA	NA	NA	NA	NA	NA	512.277	38	80	174.05	34	75	943.157	37	55	237.993	38	73.5	205.801	37	70
T101.36	4	NA	NA	NA	NA	NA	NA	NA	NA	NA	NA	NA	NA	220.857	42	85	67.9521	38	100	331.28	38	70	197.408	42	91	127.342	41	92.5
T101.37	4	NA	NA	NA	NA	NA	NA	NA	NA	NA	NA	NA	NA	314.729	40	65	114.992	34	67.5	807.971	36	52.5	375.234	38	65	199.224	36	75
T101.38	4	NA	NA	NA	NA	NA	NA	NA	NA	NA	NA	NA	NA	414.353	38	95	97.0414	32	107.5	842.531	33	75	230.609	38	95.6	227.049	34	90
T101.4	4	NA	NA	NA	NA	NA	NA	NA	NA	NA	NA	NA	NA	330.5	44	85	277.331	40	82.5	431.581	37	57.5	275.217	42	75.5	166.699	40	87.5
T101.5	4	NA	NA	NA	NA	NA	NA	NA	NA	NA	NA	NA	NA	149.013	40	80	74.1657	35	80	670.382	33	65	364.666	39	76.5	228.805	39	77.5
T101.6	4	NA	NA	NA	NA	NA	NA	NA	NA	NA	NA	NA	NA	249.243	36	105	59.6365	34	100	732.03	37	65	230.609	38	96	167.753	35	72.5
T101.8	4	NA	NA	NA	NA	NA	NA	NA	NA	NA	NA	NA	NA	284.52	38	100	114.71	35	100	607.823	35	62.5	227.709	37	101.5	182.628	36	90
T101.9	4	NA	NA	NA	NA	NA	NA	NA	NA	NA	NA	NA	NA	244.197	40	80	292.536	34	77.5	702.408	36	62.5	275.295	39	74.5	191.465	39	65
T102.1	4	NA	NA	NA	NA	NA	NA	NA	NA	NA	NA	NA	NA	517.423	40	80	276.059	34	72.5	636.667	34	57.5	227.839	40	75.5	179.204	41	72.5
T102.11	4	NA	NA	NA	NA	NA	NA	NA	NA	NA	NA	NA	NA	276.381	40	90	81.6675	34	80	680.451	38	55	245.645	38	73	189.206	37	80
T102.12	4	NA	NA	NA	NA	NA	NA	NA	NA	NA	NA	NA	NA	226.746	42	100	65.0054	34	100	734.889	36	67.5	186.828	38	101.5	178.833	37	90
T102.13	4	NA	NA	NA	NA	NA	NA	NA	NA	NA	NA	NA	NA	277.398	38	110	105.912	36	105	810.374	38	70	187.448	39	90	182.982	37	92.5
T102.14	4	NA	NA	NA	NA	NA	NA	NA	NA	NA	NA	NA	NA	246.172	38	110	70.8333	35	100	594.441	34	70	109.299	39	88.25	192.647	35	85
T102.15	4	NA	NA	NA	NA	NA	NA	NA	NA	NA	NA	NA	NA	457.494	38	75	205.796	35	77.5	732.03	37	55	241.244	40	73	205.801	37	70
T102.16	4	NA	NA	NA	NA	NA	NA	NA	NA	NA	NA	NA	NA	293.501	40	80	233.47	36	85	604.965	36	65	253.734	38	76.5	212.21	39	77.5
T102.17	4	NA	NA	NA	NA	NA	NA	NA	NA	NA	NA	NA	NA	425.31	38	75	127.025	34	82.5	591.583	35	62.5	215.482	38	87.5	188.852	36	80
T102.18	4	NA	NA	NA	NA	NA	NA	NA	NA	NA	NA	NA	NA	370.528	38	75	225.147	34	80	702.408	36	60	328.381	40	81.5	199.578	37	80
T102.19	4	NA	NA	NA	NA	NA	NA	NA	NA	NA	NA	NA	NA	480.092	38	80	253.657	34	82.5	748.271	37	57.5	230.005	38	78	194.721	35	80
T102.2	4	NA	NA	NA	NA	NA	NA	NA	NA	NA	NA	NA	NA	813.579	38	60	349.927	34	70	829.473	37	50	319.981	38	73.5	225.838	35	75
T102.20	4	NA	NA	NA	NA	NA	NA	NA	NA	NA	NA	NA	NA	425.31	38	100	79.631	34	107.5	572.972	31	75	216.538	37	98	189.206	37	85
T102.21	4	NA	NA	NA	NA	NA	NA	NA	NA	NA	NA	NA	NA	430.103	38	75	319.565	34	72.5	661.807	36	52.5	221.13	39	68	217.127	40	67.5
T102.23	4	NA	NA	NA	NA	NA	NA	NA	NA	NA	NA	NA	NA	617.048	38	105	190.986	35	107.5	826.615	38	70	286.489	40	106.5	178.48	36	102.5
T102.24	4	NA	NA	NA	NA	NA	NA	NA	NA	NA	NA	NA	NA	421.475	38	110	64.45	34	107.5	706.533	32	72.5	316.193	38	95	172.61	37	97.5
T102.26	4	NA	NA	NA	NA	NA	NA	NA	NA	NA	NA	NA	NA	469.136	38	70	278.651	34	70	753.988	35	55	282.678	38	71	164.44	38	70
T102.27	4	NA	NA	NA	NA	NA	NA	NA	NA	NA	NA	NA	NA	310.599	36	100	67.7824	34	110	650.504	32	67.5	361.766	37	89.5	196.285	35	92.5
T102.28	4	NA	NA	NA	NA	NA	NA	NA	NA	NA	NA	NA	NA	337.327	40	110	68.523	34	112.5	694.288	36	72.5	230.609	38	107.5	188.852	36	92.5
T102.29	4	NA	NA	NA	NA	NA	NA	NA	NA	NA	NA	NA	NA	424.294	40	100	75.3729	34	105	780.752	37	67.5	231.91	39	95	189.206	37	92.5
T102.3	4	NA	NA	NA	NA	NA	NA	NA	NA	NA	NA	NA	NA	620.472	38	90	87.318	33	100	683.617	41	53.818	258.722	39	84	199.706	38	95
T102.30	4	NA	NA	NA	NA	NA	NA	NA	NA	NA	NA	NA	NA	295.476	38	105	61.4879	34	107.5	764.511	33	75	155.883	38	97.25	116.727	38	92.5
T102.31	4	NA	NA	NA	NA	NA	NA	NA	NA	NA	NA	NA	NA	319.876	42	80	75.1878	34	77.5	526.166	38	60	276.077	40	65.5	189.206	37	77.5
T102.33	4	NA	NA	NA	NA	NA	NA	NA	NA	NA	NA	NA	NA	347.93	38	70	131.469	34	70	665.932	32	62.5	216.538	37	73	205.801	37	75
T102.34	4	NA	NA	NA	NA	NA	NA	NA	NA	NA	NA	NA	NA	288.354	38	70	363.812	34	72.5	845.714	37	62.5	185.923	38	71	195.429	37	75
T102.35	4	NA	NA	NA	NA	NA	NA	NA	NA	NA	NA	NA	NA	735.514	38	65	149.242	34	65	748.271	37	52.5	248.929	36	72	206.754	40	70
T102.39	4	NA	NA	NA	NA	NA	NA	NA	NA	NA	NA	NA	NA	277.398	38	75	139.985	34	77.5	631.794	34	67.5	185.319	38	78.5	94.9187	42	85
T102.4	4	NA	NA	NA	NA	NA	NA	NA	NA	NA	NA	NA	NA	687.601	42	115	67.9598	36	115	664.21	38	77.5	312.642	42	104	195.429	37	105
T102.40	4	NA	NA	NA	NA	NA	NA	NA	NA	NA	NA	NA	NA	370.528	38	100	78.0535	35	102.5	672.785	35	75	187.492	37	98	146.78	42	80
T102.41	4	NA	NA	NA	NA	NA	NA	NA	NA	NA	NA	NA	NA	416.329	36	70	284.205	34	70	883.912	35	55	200.351	39	65.5	128.878	38	92.5
T102.43	4	NA	NA	NA	NA	NA	NA	NA	NA	NA	NA	NA	NA	388.685	40	70	212.928	34	75	743.009	36	57.5	208.266	40	70	178.833	37	75
T102.44	4	NA	NA	NA	NA	NA	NA	NA	NA	NA	NA	NA	NA	567.059	38	95	360.295	34	97.5	802.709	35	70	145.495	38	93	199.224	36	85
T102.45	4	NA	NA	NA	NA	NA	NA	NA	NA	NA	NA	NA	NA	504.059	38	70	166.363	35	67.5	669.927	36	50	238.881	37	69	205.448	36	70
T102.46	4	NA	NA	NA	NA	NA	NA	NA	NA	NA	NA	NA	NA	300.954	38	100	78.3351	34	107.5	751.747	33	72.5	200.959	38	102.75	179.69	35	95
T102.47	4	NA	NA	NA	NA	NA	NA	NA	NA	NA	NA	NA	NA	332.18	38	70	168.496	34	72.5	765.73	36	50	342.346	40	63	158.459	41	70
T102.48	4	NA	NA	NA	NA	NA	NA	NA	NA	NA	NA	NA	NA	425.31	38	90	63.8946	34	102.5	716.733	29	77.5	154.201	37	102.5	182.275	35	87.5
T102.49	4	NA	NA	NA	NA	NA	NA	NA	NA	NA	NA	NA	NA	484.222	42	60	314.011	34	72.5	860.736	39	50	252.952	41	66.5	186.137	41	72.5
T102.5	4	NA	NA	NA	NA	NA	NA	NA	NA	NA	NA	NA	NA	580.423	40	95	91.8576	34	82.5	829.473	37	65	165.815	40	88.5	188.852	36	92.5
T102.50	4	NA	NA	NA	NA	NA	NA	NA	NA	NA	NA	NA	NA	191.39	38	110	75.3729	34	110	746.03	35	70	263.128	38	93.5	192.647	35	100
T102.51	4	NA	NA	NA	NA	NA	NA	NA	NA	NA	NA	NA	NA	537.967	40	85	224.962	34	80	848.572	36	62.5	332.677	39	87.5	184.349	35	80
T102.52	4	NA	NA	NA	NA	NA	NA	NA	NA	NA	NA	NA	NA	218.528	42	85	51.0239	35	105	765.73	36	62.5	176.328	39	92.5	168.461	37	92.5
T102.8	4	NA	NA	NA	NA	NA	NA	NA	NA	NA	NA	NA	NA	292.11	36	110	78.15	34	105	802.709	35	65	203.685	36	105.4	200.081	34	95
T102.9	4	NA	NA	NA	NA	NA	NA	NA	NA	NA	NA	NA	NA	320.539	38	110	122.582	34	97.5	629.326	36	67.5	222.911	38	105	172.256	36	100
T103.1	4	NA	NA	NA	NA	NA	NA	NA	NA	NA	NA	NA	NA	246.172	38	110	57.5036	35	102.5	826.68	34	75	206.707	37	122	188.852	36	97.5
T103.2	4	NA	NA	NA	NA	NA	NA	NA	NA	NA	NA	NA	NA	369.511	40	80	365.664	34	75	715.79	37	52.5	413.262	39	76.5	190.159	40	70
T104.10	4	NA	NA	NA	NA	NA	NA	NA	NA	NA	NA	NA	NA	196.868	38	100	80.09	35	100	762.108	35	72.5	198.77	39	93	137.714	41	80
T104.12	4	NA	NA	NA	NA	NA	NA	NA	NA	NA	NA	NA	NA	397.919	38	75	313.826	34	72.5	802.709	35	57.5	522.206	40	76	249.196	38	80
T104.13	4	NA	NA	NA	NA	NA	NA	NA	NA	NA	NA	NA	NA	682.433	36	75	246.437	34	72.5	844.577	32	57.5	397.286	36	81	199.224	36	80
T104.14	4	NA	NA	NA	NA	NA	NA	NA	NA	NA	NA	NA	NA	484.886	38	80	174.235	34	82.5	1058.06	37	60	264.178	36	81.5	190.694	35	75
T104.2	4	NA	NA	NA	NA	NA	NA	NA	NA	NA	NA	NA	NA	457.494	38	65	454.713	34	67.5	1056.84	37	50	369.258	41	70	204.104	41	62.5
T104.20	4	NA	NA	NA	NA	NA	NA	NA	NA	NA	NA	NA	NA	246.172	38	70	67.3157	35	77.5	707.67	37	55	243.132	38	76.5	137.472	38	77.5
T104.3	4	NA	NA	NA	NA	NA	NA	NA	NA	NA	NA	NA	NA	425.31	38	80	91.8576	33	75	796.992	37	47.5	565.852	39	70	205.094	35	77.5
T104.4	4	NA	NA	NA	NA	NA	NA	NA	NA	NA	NA	NA	NA	309.936	40	75	103.143	34	92.5	634.587	37	62.5	176.328	39	76	199.216	43	87.5
T104.5	4	NA	NA	NA	NA	NA	NA	NA	NA	NA	NA	NA	NA	451.685	40	75	307.709	36	70	647.97	38	57.5	478.699	41	65.5	217.127	40	75
T104.7	4	NA	NA	NA	NA	NA	NA	NA	NA	NA	NA	NA	NA	330.5	44	75	239.379	40	72.5	764.511	39	50	213.377	41	67	199.216	43	62.5
T104.8	4	NA	NA	NA	NA	NA	NA	NA	NA	NA	NA	NA	NA	188.751	44	80	308.716	39	82.5	628.871	39	55	219.796	42	64	135.101	43	60
T104.9	4	NA	NA	NA	NA	NA	NA	NA	NA	NA	NA	NA	NA	334.155	36	105	100.833	33	100	1010.98	36	65	461.858	37	85	216.174	37	90
T105.1	5	NA	NA	NA	NA	NA	NA	NA	NA	NA	NA	NA	NA	272.604	38	85	61.3027	34	92.5	619.582	31	77.5	297.034	38	109.5	191.111	38	87.5
T105.10	5	NA	NA	NA	NA	NA	NA	NA	NA	NA	NA	NA	NA	517.423	40	85	96.6634	34	82.5	695.748	35.9	69.8818	297.425	38	80.5	193.355	37	82.5
T105.11	5	NA	NA	NA	NA	NA	NA	NA	NA	NA	NA	NA	NA	370.528	38	105	87.0364	34	105	NA	NA	NA	243.473	39	114	172.61	37	92.5
T105.12	5	NA	NA	NA	NA	NA	NA	NA	NA	NA	NA	NA	NA	348.946	36	95	93.5239	32	100	NA	NA	NA	261.453	38	107.5	182.275	35	97.5
T105.13	5	NA	NA	NA	NA	NA	NA	NA	NA	NA	NA	NA	NA	246.172	38	100	63.4279	35	110	NA	NA	NA	222.253	40	96.5	220.693	41	87.5
T105.14	5	NA	NA	NA	NA	NA	NA	NA	NA	NA	NA	NA	NA	396.902	40	80	148.316	34	82.5	NA	NA	NA	281.791	39	81	178.961	38	87.5
T105.16	5	NA	NA	NA	NA	NA	NA	NA	NA	NA	NA	NA	NA	457.494	38	85	373.343	35	82.5	NA	NA	NA	340.491	38	89	195.307	40	67.5
T105.17	5	NA	NA	NA	NA	NA	NA	NA	NA	NA	NA	NA	NA	649.232	38	70	205.619	33	72.5	NA	NA	NA	279.105	38	67	330.269	37	75
T105.19	5	NA	NA	NA	NA	NA	NA	NA	NA	NA	NA	NA	NA	430.103	38	80	228.576	33	80	NA	NA	NA	274.691	38	79	216.174	37	85
T105.2	5	NA	NA	NA	NA	NA	NA	NA	NA	NA	NA	NA	NA	507.483	38	95	75.4694	33	102.5	NA	NA	NA	722.934	38	90.75	226.32	37	87.5
T105.20	5	NA	NA	NA	NA	NA	NA	NA	NA	NA	NA	NA	NA	370.528	38	75	249.125	33	67.5	NA	NA	NA	228.1	37	79.5	219.969	36	75
T105.21	5	NA	NA	NA	NA	NA	NA	NA	NA	NA	NA	NA	NA	386.962	38	80	167.57	34	80	849.474	32.8	68.1318	301.548	39	83	209.596	36	92.5
T105.22	5	NA	NA	NA	NA	NA	NA	NA	NA	NA	NA	NA	NA	370.528	38	70	166.644	34	70	NA	NA	NA	295.129	37	75.5	224.118	36	82.5
T105.23	5	NA	NA	NA	NA	NA	NA	NA	NA	NA	NA	NA	NA	344.153	36	75	124.997	32	72.5	NA	NA	NA	259.933	36	86.5	195.932	34	77.5
T105.24	5	NA	NA	NA	NA	NA	NA	NA	NA	NA	NA	NA	NA	427.285	36	80	108.423	33	85	NA	NA	NA	342.11	38	85.5	219.615	35	90
T105.25	5	NA	NA	NA	NA	NA	NA	NA	NA	NA	NA	NA	NA	388.937	36	75	125.271	33	75	NA	NA	NA	306.35	36	79	209.95	37	77.5
T105.26	5	NA	NA	NA	NA	NA	NA	NA	NA	NA	NA	NA	NA	403.729	36	70	187.105	33	77.5	NA	NA	NA	386.796	38	76	188.852	36	82.5
T105.27	5	NA	NA	NA	NA	NA	NA	NA	NA	NA	NA	NA	NA	315.745	38	90	79.9126	33	90	NA	NA	NA	250.331	37	81.25	239.178	39	85
T105.28	5	NA	NA	NA	NA	NA	NA	NA	NA	NA	NA	NA	NA	458.511	36	65	227.094	33	65	NA	NA	NA	347.305	38	66.5	210.078	38	67.5
T105.3	5	NA	NA	NA	NA	NA	NA	NA	NA	NA	NA	NA	NA	296.925	40	90	90.9242	34	110	NA	NA	NA	250.834	37	111	169.06	37	85
T105.30	5	NA	NA	NA	NA	NA	NA	NA	NA	NA	NA	NA	NA	480.092	38	80	268.379	33	80	NA	NA	NA	397.286	36	82.5	189.206	37	85
T105.31	5	NA	NA	NA	NA	NA	NA	NA	NA	NA	NA	NA	NA	366.693	38	90	84.4445	34	85	725.314	39	62.7929	372.486	38	81.5	189.206	37	92.5
T105.32	5	NA	NA	NA	NA	NA	NA	NA	NA	NA	NA	NA	NA	361.546	36	90	79.8162	34	97.5	NA	NA	NA	377.189	38	90.5	203.019	35	72.5
T105.34	5	NA	NA	NA	NA	NA	NA	NA	NA	NA	NA	NA	NA	689.656	42	75	291.795	34	70	NA	NA	NA	279.887	40	62	228.452	43	62.5
T105.6	5	NA	NA	NA	NA	NA	NA	NA	NA	NA	NA	NA	NA	271.92	38	70	60.5622	34	97.5	NA	NA	NA	232.569	37	90.5	161.53	35	85
T105.7	5	NA	NA	NA	NA	NA	NA	NA	NA	NA	NA	NA	NA	416.329	36	85	166.644	34	82.5	NA	NA	NA	398.181	40	89	198.87	35	90
T105.8	5	NA	NA	NA	NA	NA	NA	NA	NA	NA	NA	NA	NA	425.31	38	110	79.7197	35	107.5	NA	NA	NA	404.806	42	121	199.578	37	105
T105.9	5	NA	NA	NA	NA	NA	NA	NA	NA	NA	NA	NA	NA	650.249	36	70	423.981	34	72.5	NA	NA	NA	319.036	37	71.9	196.285	35	77.5
T106.1	5	NA	NA	NA	NA	NA	NA	NA	NA	NA	NA	NA	NA	388.685	40	125	76.2909	36	110	881.053	36	82.5	345.089	41	108	195.429	37	77.5
T106.10	5	NA	NA	NA	NA	NA	NA	NA	NA	NA	NA	NA	NA	309.503	36	90	77.9648	34	95	867.671	35	65	285.521	37	102.5	199.224	36	80
T106.11	5	NA	NA	NA	NA	NA	NA	NA	NA	NA	NA	NA	NA	325.685	40	95	114.807	34	85	953.356	34	67.5	214.309	38	94.5	189.206	37	72.5
T106.12	5	NA	NA	NA	NA	NA	NA	NA	NA	NA	NA	NA	NA	273.563	38	100	93.9828	33	102.5	754.443	32	70	305.959	36	106	257.663	37	65
T106.16	5	NA	NA	NA	NA	NA	NA	NA	NA	NA	NA	NA	NA	295.808	36	100	67.7824	34	102.5	711.048	29	72.5	235.201	38	105	205.801	37	85
T106.2	5	NA	NA	NA	NA	NA	NA	NA	NA	NA	NA	NA	NA	339.302	38	125	63.8946	34	110	816.091	36	85	201.009	37	110	182.982	37	112.5
T106.3	5	NA	NA	NA	NA	NA	NA	NA	NA	NA	NA	NA	NA	311.911	38	105	66.0198	35	105	943.612	34	70	353.495	40	86	212.21	39	85
T106.4	5	NA	NA	NA	NA	NA	NA	NA	NA	NA	NA	NA	NA	457.494	38	105	82.4967	35	110	962.256	36	65	301.548	40	104.5	203.849	40	80
T106.5	5	NA	NA	NA	NA	NA	NA	NA	NA	NA	NA	NA	NA	365.381	36	85	100.181	34	87.5	876.636	33	67.5	319.036	37	89	195.932	34	80
T106.6	5	NA	NA	NA	NA	NA	NA	NA	NA	NA	NA	NA	NA	279.121	40	110	93.7012	34	110	796.992	37	75	176.428	38	107	188.852	36	90
T106.7	5	NA	NA	NA	NA	NA	NA	NA	NA	NA	NA	NA	NA	199.275	40	115	60.6509	35	107.5	965.114	35	77.5	171.355	38	116	162.238	37	92.5
T106.8	5	NA	NA	NA	NA	NA	NA	NA	NA	NA	NA	NA	NA	425.31	38	80	227.739	34	80	702.601	33.25	64.8523	400.158	40	85.5	258.743	41	85
T106.9	5	NA	NA	NA	NA	NA	NA	NA	NA	NA	NA	NA	NA	452.701	38	70	161.275	34	75	NA	NA	NA	229.664	37	77	203.849	40	70
T107.1	6	NA	NA	NA	NA	NA	NA	NA	NA	NA	NA	NA	NA	354.425	36	85	90.5617	32	102.5	NA	NA	NA	236.188	35	103	195.932	34	92.5
T107.10	6	NA	NA	NA	NA	NA	NA	NA	NA	NA	NA	NA	NA	282.112	36	95	68.4343	33	95	NA	NA	NA	173.3	38	99	182.982	37	90
T107.11	6	NA	NA	NA	NA	NA	NA	NA	NA	NA	NA	NA	NA	490.032	40	75	297.164	34	67.5	NA	NA	NA	307.317	39	83.5	226.546	37	72.5
T107.13	6	NA	NA	NA	NA	NA	NA	NA	NA	NA	NA	NA	NA	315.745	38	120	51.209	35	115	NA	NA	NA	461.858	38	110.5	178.833	37	100
T107.14	6	NA	NA	NA	NA	NA	NA	NA	NA	NA	NA	NA	NA	421.475	38	80	253.754	33	72.5	NA	NA	NA	281.264	35	71.5	209.596	36	80
T107.15	6	NA	NA	NA	NA	NA	NA	NA	NA	NA	NA	NA	NA	327.387	38	85	69.1748	33	100	NA	NA	NA	186.705	38	98.5	178.48	36	75
T107.19	6	NA	NA	NA	NA	NA	NA	NA	NA	NA	NA	NA	NA	347.93	38	80	259.123	33	80	924.058	38	60	451.01	37	76.5	218.433	39	82.5
T107.2	6	NA	NA	NA	NA	NA	NA	NA	NA	NA	NA	NA	NA	289.998	38	105	68.3378	34	115	613.93	34	90	332.503	38	115	222.582	39	100
T107.21	6	NA	NA	NA	NA	NA	NA	NA	NA	NA	NA	NA	NA	305.121	36	90	83.5266	32	97.5	622.099	36.75	52.7615	304.227	36	99.1	203.365	33	90
T107.26	6	NA	NA	NA	NA	NA	NA	NA	NA	NA	NA	NA	NA	234.257	38	105	62.2284	34	97.5	700.768	35	58.818	263.402	37	104.5	189.576	41	85
T107.27	6	NA	NA	NA	NA	NA	NA	NA	NA	NA	NA	NA	NA	544.814	40	85	234.403	34	75	722.725	33	63.818	196.982	36	82	216.301	38	82.5
T107.28	6	NA	NA	NA	NA	NA	NA	NA	NA	NA	NA	NA	NA	372.503	36	105	85.4666	33	102.5	820.168	33	78.818	291.945	37	96.5	NA	37	75
T107.30	6	NA	NA	NA	NA	NA	NA	NA	NA	NA	NA	NA	NA	709.825	36	70	432.223	33	67.5	1052.34	37	58.818	454.138	37	65.5	205.448	36	67.5
T107.31	6	NA	NA	NA	NA	NA	NA	NA	NA	NA	NA	NA	NA	345.112	36	115	83.7117	32	105	717.918	29	83.818	235.294	35	111.5	186.77	33	95
T107.32	6	NA	NA	NA	NA	NA	NA	NA	NA	NA	NA	NA	NA	381.052	34	100	92.7833	32	95	633.013	27	73.818	315.377	34	105.5	192.993	33	82.5
T107.33	6	NA	NA	NA	NA	NA	NA	NA	NA	NA	NA	NA	NA	315.745	38	115	61.3027	34	112.5	829.539	33	77.5	241.568	38	112	195.429	37	102.5
T107.34	6	NA	NA	NA	NA	NA	NA	NA	NA	NA	NA	NA	NA	355.736	38	80	102.129	33	75	948.874	35	67.5	302.099	35	78.5	193.355	37	80
T107.36	6	NA	NA	NA	NA	NA	NA	NA	NA	NA	NA	NA	NA	190.431	38	90	73.5216	34	100	669.765	31	85	219.225	38	118.5	189.206	37	105
T107.4	6	NA	NA	NA	NA	NA	NA	NA	NA	NA	NA	NA	NA	621.841	38	75	346.973	32	65	1059.7	36	47.5	500.521	38	70.5	259.922	39	70
T107.5	6	NA	NA	NA	NA	NA	NA	NA	NA	NA	NA	NA	NA	503.649	38	80	151.833	34	80	827.07	35	67.5	409.139	38	76	189.206	37	82.5
T107.7	6	NA	NA	NA	NA	NA	NA	NA	NA	NA	NA	NA	NA	339.302	38	75	166.829	34	72.5	710.528	36	65	276.696	37	80.5	198.87	35	80
T107.8	6	NA	NA	NA	NA	NA	NA	NA	NA	NA	NA	NA	NA	312.242	36	90	56.8595	34	95	873.388	33	70	537.823	38	109	153.818	39	72.5
T107.9	6	NA	NA	NA	NA	NA	NA	NA	NA	NA	NA	NA	NA	397.566	36	100	105.558	32	97.5	875.012	33	67.5	316.952	35	100.5	206.304	34	75
T108.1	7	NA	NA	NA	NA	NA	NA	NA	NA	NA	NA	NA	NA	425.31	38	75	186.92	33	70	761.329	33	60	319.427	37	69	212.527	34	80
T108.11	7	NA	NA	NA	NA	NA	NA	NA	NA	NA	NA	NA	NA	480.092	38	100	75.4694	33	110	770.228	35	80	332.224	38	113.5	145.955	40	85
T108.2	7	NA	NA	NA	NA	NA	NA	NA	NA	NA	NA	NA	NA	430.103	38	80	117.954	34	75	848.572	36	65	354.505	37	84.5	216.174	37	75
T108.3	7	NA	NA	NA	NA	NA	NA	NA	NA	NA	NA	NA	NA	268.164	40	115	82.3194	33	105	813.233	37	77.5	231.391	38	119	164.44	38	92.5
T108.4	7	NA	NA	NA	NA	NA	NA	NA	NA	NA	NA	NA	NA	203.795	40	110	70.4707	33	107.5	653.686	36	85	246.662	40	95.5	189.576	41	85
T108.5	7	NA	NA	NA	NA	NA	NA	NA	NA	NA	NA	NA	NA	407.859	40	75	91.9463	33	75	1019.86	37	62.5	315.616	35	75	226.546	37	85
T108.7	7	NA	NA	NA	NA	NA	NA	NA	NA	NA	NA	NA	NA	252.53	36	115	70.6559	33	110	732.03	37	80	233.195	39	103	189.206	37	85
T108.8	7	NA	NA	NA	NA	NA	NA	NA	NA	NA	NA	NA	NA	372.503	36	65	94.3531	33	67.5	832.332	36	57.5	260.1	36	75	205.448	36	82.5
T108.9	7	NA	NA	NA	NA	NA	NA	NA	NA	NA	NA	NA	NA	388.937	36	70	130.366	32	72.5	629.034	29	62.5	276.077	38	74.5	188.852	36	82.5
T109.1	7	NA	NA	NA	NA	NA	NA	NA	NA	NA	NA	NA	NA	343.137	38	110	54.8153	36	107.5	735.506	33	65	231.391	38	94.9	195.429	37	85
T109.10	7	NA	NA	NA	NA	NA	NA	NA	NA	NA	NA	NA	NA	369.511	40	110	71.7589	35	105	672.785	35	75	287.817	38	106.5	205.448	36	95
T109.11	7	NA	NA	NA	NA	NA	NA	NA	NA	NA	NA	NA	NA	476.257	38	80	124.989	34	75	935.492	34	62.5	282.443	36	84	195.429	37	85
T109.12	7	NA	NA	NA	NA	NA	NA	NA	NA	NA	NA	NA	NA	452.701	38	80	355.481	34	75	835.19	35	57.5	371.815	36	76.5	220.323	37	72.5
T109.13	7	NA	NA	NA	NA	NA	NA	NA	NA	NA	NA	NA	NA	350.258	38	75	170.532	34	72.5	767.37	36	55	305.412	38	75	228.805	39	70
T109.14	7	NA	NA	NA	NA	NA	NA	NA	NA	NA	NA	NA	NA	267.753	40	80	91.1171	32	92.5	787.281	35	72.5	273.177	37	87	189.708	34	100
T109.16	7	NA	NA	NA	NA	NA	NA	NA	NA	NA	NA	NA	NA	328.345	38	70	143.873	34	72.5	675.806	34	60	391.6	38	76	188.979	37	87.5
T109.17	7	NA	NA	NA	NA	NA	NA	NA	NA	NA	NA	NA	NA	265.425	40	110	68.8045	33	95	719.266	33	80	207.712	37	104.5	189.206	37	95
T109.18	7	NA	NA	NA	NA	NA	NA	NA	NA	NA	NA	NA	NA	328.345	38	100	123.604	33	97.5	765.73	35	73.818	320.763	38	80.5	220.45	38	97.5
T109.19	7	NA	NA	NA	NA	NA	NA	NA	NA	NA	NA	NA	NA	397.919	38	70	150.916	32	72.5	762.953	33	62.5	349.757	37	70.5	239.178	39	77.5
T109.2	7	NA	NA	NA	NA	NA	NA	NA	NA	NA	NA	NA	NA	484.886	38	75	170.628	33	75	829.473	37	60	305.021	38	60	226.546	37	75
T109.20	7	NA	NA	NA	NA	NA	NA	NA	NA	NA	NA	NA	NA	229.485	42	85	64.9977	36	95	929.775	36	65	413.262	38	79	208.061	39	90
T109.21	7	NA	NA	NA	NA	NA	NA	NA	NA	NA	NA	NA	NA	222.616	38	85	52.6901	35	100	744.276	33	75	256.862	38	103.5	181.093	39	90
T109.22	7	NA	NA	NA	NA	NA	NA	NA	NA	NA	NA	NA	NA	246.172	38	100	60.3771	34	107.5	680.906	35	72.5	260.1	36	100.5	192.647	35	105
T109.23	7	NA	NA	NA	NA	NA	NA	NA	NA	NA	NA	NA	NA	326.702	38	85	70.463	35	90	779.193	33	62.5	238.881	37	95.4	199.224	36	92.5
T109.24	7	NA	NA	NA	NA	NA	NA	NA	NA	NA	NA	NA	NA	328.345	38	95	80.468	33	87.5	679.509	31	75	244.596	40	90	169.318	35	92.5
T109.25	7	NA	NA	NA	NA	NA	NA	NA	NA	NA	NA	NA	NA	339.302	38	95	96.4783	34	95	755.255	32	70	390.919	38	92	188.498	35	72.5
T109.26	7	NA	NA	NA	NA	NA	NA	NA	NA	NA	NA	NA	NA	278.414	36	85	84.2671	32	90	773.899	34	70	217.152	37	102	195.429	37	85
T109.27	7	NA	NA	NA	NA	NA	NA	NA	NA	NA	NA	NA	NA	188.651	38	115	38.5234	36	105	610.682	34	82.5	176.328	39	105	168.461	37	97.5
T109.28	7	NA	NA	NA	NA	NA	NA	NA	NA	NA	NA	NA	NA	534.874	38	90	172.021	32	82.5	940.753	35	62.5	381.707	37	92	215.466	35	82.5
T109.3	7	NA	NA	NA	NA	NA	NA	NA	NA	NA	NA	NA	NA	381.484	38	70	99.1666	33	75	946.015	36	62.5	280.773	37	72.5	193.001	36	77.5
T109.31	7	NA	NA	NA	NA	NA	NA	NA	NA	NA	NA	NA	NA	239.735	38	105	62.5022	35	97.5	721.962	32	75	372.441	38	94.75	205.801	37	85
T109.32	7	NA	NA	NA	NA	NA	NA	NA	NA	NA	NA	NA	NA	343.468	36	100	69.9153	33	100	674.897	30	75	272.786	37	101.5	205.801	37	97.5
T109.33	7	NA	NA	NA	NA	NA	NA	NA	NA	NA	NA	NA	NA	320.892	40	115	49.9131	35	107.5	767.825	33	90	251.56	37	122.2	189.206	37	97.5
T109.36	7	NA	NA	NA	NA	NA	NA	NA	NA	NA	NA	NA	NA	244.197	40	80	71.4851	34	100	670.382	33	67.5	218.493	37	93	199.224	36	92.5
T109.37	7	NA	NA	NA	NA	NA	NA	NA	NA	NA	NA	NA	NA	327.387	38	NA	157.476	35	95	658.429	29	70	183.805	37	91	188.852	36	77.5
T109.38	7	NA	NA	NA	NA	NA	NA	NA	NA	NA	NA	NA	NA	279.373	36	105	70.6559	33	105	726.769	36	77.5	259.709	36	105	178.48	36	100
T109.4	7	NA	NA	NA	NA	NA	NA	NA	NA	NA	NA	NA	NA	527.674	36	65	254.494	33	70	829.473	37	60	320.763	38	82	226.674	38	82.5
T109.41	7	NA	NA	NA	NA	NA	NA	NA	NA	NA	NA	NA	NA	265.677	36	100	67.7824	34	100	692.047	34	72.5	159.228	37	101.5	220.45	38	90
T109.42	7	NA	NA	NA	NA	NA	NA	NA	NA	NA	NA	NA	NA	431.12	36	110	99.1666	33	107.5	765.73	35	78.818	294.738	37	87.8	208.061	39	92.5
T109.43	7	NA	NA	NA	NA	NA	NA	NA	NA	NA	NA	NA	NA	431.12	36	70	101.855	32	67.5	764.187	32	57.5	304.395	36	77.5	226.546	37	77.5
T109.44	7	NA	NA	NA	NA	NA	NA	NA	NA	NA	NA	NA	NA	435.913	36	95	83.4302	33	97.5	763.375	32	77.5	346.233	38	107.5	195.429	37	95
T109.45	7	NA	NA	NA	NA	NA	NA	NA	NA	NA	NA	NA	NA	339.633	36	100	81.7639	33	92.5	629.943	33	70	239.539	35	115.5	188.852	36	90
T109.46	7	NA	NA	NA	NA	NA	NA	NA	NA	NA	NA	NA	NA	425.31	38	80	107.771	34	72.5	922.418	37	65	372.441	38	76	199.216	40	85
T109.47	7	NA	NA	NA	NA	NA	NA	NA	NA	NA	NA	NA	NA	536.85	36	70	154.803	32	67.5	797.058	33	60	252.398	37	79	195.429	37	77.5
T109.48	7	NA	NA	NA	NA	NA	NA	NA	NA	NA	NA	NA	NA	407.859	40	65	139.059	34	80	810.374	38	52.5	253.734	38	65.1	228.933	40	80
T109.5	7	NA	NA	NA	NA	NA	NA	NA	NA	NA	NA	NA	NA	334.155	36	100	75.8396	33	100	802.709	35	75	206.639	35	99.5	168.107	36	102.5
T109.6	7	NA	NA	NA	NA	NA	NA	NA	NA	NA	NA	NA	NA	344.153	36	105	77.1356	33	105	883.912	35	67.5	215.627	35	107.5	216.174	37	82.5
T109.7	7	NA	NA	NA	NA	NA	NA	NA	NA	NA	NA	NA	NA	455.793	40	80	332.428	35	67.5	1052.34	37	55	238.329	42	75.5	266.082	40	65
T109.8	7	NA	NA	NA	NA	NA	NA	NA	NA	NA	NA	NA	NA	480.092	38	75	99.9958	34	72.5	900.152	35	65	260.727	38	71	241.437	41	67.5
T109.9	7	NA	NA	NA	NA	NA	NA	NA	NA	NA	NA	NA	NA	485.902	36	80	140.918	32	75	735.832	28	57.5	282.052	36	79.5	223.253	35	77.5
T110.11	8	NA	NA	NA	NA	NA	NA	NA	NA	NA	NA	NA	NA	276.381	40	80	137.948	34	75	751.129	36	57.5	293.062	37	74.5	168.461	37	90
T110.12	8	NA	NA	NA	NA	NA	NA	NA	NA	NA	NA	NA	NA	620.803	36	100	74.1734	33	102.5	863.172	35	63.818	288.364	36	106	128.878	38	72.5
T110.13	8	NA	NA	NA	NA	NA	NA	NA	NA	NA	NA	NA	NA	331.164	40	105	55.8374	35	97.5	816.091	36	67.5	189.397	38	91	237.173	39	75
T110.14	8	NA	NA	NA	NA	NA	NA	NA	NA	NA	NA	NA	NA	339.302	38	75	114.992	34	70	1032.93	34	55	324.571	38	69.5	181.093	39	77.5
T110.15	8	NA	NA	NA	NA	NA	NA	NA	NA	NA	NA	NA	NA	327.387	38	100	60.4657	35	105	848.572	36	67.5	196.491	38	95	178.48	36	80
T110.16	8	NA	NA	NA	NA	NA	NA	NA	NA	NA	NA	NA	NA	293.148	38	105	102.773	34	97.5	864.813	36	67.5	226.821	38	108	168.589	38	72.5
T110.19	8	NA	NA	NA	NA	NA	NA	NA	NA	NA	NA	NA	NA	372.503	36	75	170.532	34	75	829.473	37	50	323.057	37	71	209.014	42	80
T110.20	8	NA	NA	NA	NA	NA	NA	NA	NA	NA	NA	NA	NA	300.954	38	70	167.481	33	65	943.157	37	50	319.981	38	70.5	199.224	36	72.5
T110.21	8	NA	NA	NA	NA	NA	NA	NA	NA	NA	NA	NA	NA	354.093	38	105	92.0428	32	95	734.954	32	72.5	246.304	36	96	188.852	36	82.5
T110.22	8	NA	NA	NA	NA	NA	NA	NA	NA	NA	NA	NA	NA	306.512	40	90	65.0941	35	105	718.648	36	72.5	230.609	39	87	228.805	39	85
T110.23	8	NA	NA	NA	NA	NA	NA	NA	NA	NA	NA	NA	NA	373.288	42	100	52.505	35	100	756.391	37	65	163.032	38	92.5	127.099	38	90
T110.24	8	NA	NA	NA	NA	NA	NA	NA	NA	NA	NA	NA	NA	183.252	40	105	48.3356	36	102.5	954.899	39	70	168.959	39	89.5	218.433	39	97.5
T110.25	8	NA	NA	NA	NA	NA	NA	NA	NA	NA	NA	NA	NA	333.903	40	90	202.005	34	82.5	1084.82	37	58.818	190.515	41	85.5	147.427	42	90
T110.26	8	NA	NA	NA	NA	NA	NA	NA	NA	NA	NA	NA	NA	289.371	36	75	90.7468	32	75	647.564	31	58.818	327.755	38	74	188.498	35	82.5
T110.28	8	NA	NA	NA	NA	NA	NA	NA	NA	NA	NA	NA	NA	317.389	38	110	69.9963	36	100	805.568	34	72.5	270.881	36	94	172.61	37	95
T110.29	8	NA	NA	NA	NA	NA	NA	NA	NA	NA	NA	NA	NA	359.571	38	90	140.911	34	82.5	862.409	34	52.5	296.643	38	85	193.001	36	80
T110.30	8	NA	NA	NA	NA	NA	NA	NA	NA	NA	NA	NA	NA	448.866	38	110	82.8748	33	102.5	993.096	35	68.818	319.768	38	104	189.206	37	95
T110.31	8	NA	NA	NA	NA	NA	NA	NA	NA	NA	NA	NA	NA	339.302	38	85	73.3365	34	77.5	783.448	31	65	210.058	37	76	178.833	37	85
T110.32	8	NA	NA	NA	NA	NA	NA	NA	NA	NA	NA	NA	NA	431.12	36	85	152.856	33	77.5	838.211	34	57.5	316.17	38	75.5	203.373	36	85
T110.33	8	NA	NA	NA	NA	NA	NA	NA	NA	NA	NA	NA	NA	245.213	38	105	81.7639	33	107.5	667.068	37	75	172.518	38	91	208.061	39	87.5
T110.34	8	NA	NA	NA	NA	NA	NA	NA	NA	NA	NA	NA	NA	328.345	38	80	107.683	33	77.5	648.019	33	58.818	245.913	36	79.5	185.559	34	80
T110.35	8	NA	NA	NA	NA	NA	NA	NA	NA	NA	NA	NA	NA	314.729	40	75	211.632	34	70	761.653	38	55	258.797	41	68	237.871	40	70
T110.36	8	NA	NA	NA	NA	NA	NA	NA	NA	NA	NA	NA	NA	397.919	38	75	122.582	34	70	835.19	35	50	278.892	40	63.5	182.628	36	72.5
T110.37	8	NA	NA	NA	NA	NA	NA	NA	NA	NA	NA	NA	NA	294.517	38	110	58.1554	34	102.5	962.256	36	75	224.028	38	101	162.238	37	87.5
T110.4	8	NA	NA	NA	NA	NA	NA	NA	NA	NA	NA	NA	NA	183.252	40	115	36.8572	36	105	656.853	39	63.818	140.466	38	109.5	187.316	39	95
T110.40	8	NA	NA	NA	NA	NA	NA	NA	NA	NA	NA	NA	NA	531.04	38	70	186.365	33	70	840.972	29	57.5	409.407	36	71	195.932	34	72.5
T110.41	8	NA	NA	NA	NA	NA	NA	NA	NA	NA	NA	NA	NA	306.512	40	100	71.6702	34	92.5	680.451	38	70	166.597	40	96.5	144.521	40	82.5
T110.5	8	NA	NA	NA	NA	NA	NA	NA	NA	NA	NA	NA	NA	394.084	38	115	85.3702	34	100	878.195	37	65	253.734	39	102.5	186.01	40	80
T110.7	8	NA	NA	NA	NA	NA	NA	NA	NA	NA	NA	NA	NA	600.26	36	80	177.76	32	75	942.816	31	58.818	361.638	36	63.5	209.589	33	75
T110.8	8	NA	NA	NA	NA	NA	NA	NA	NA	NA	NA	NA	NA	216.121	40	75	140.903	36	77.5	604.965	36	62.5	239.898	39	79.5	237.999	41	87.5
T110.9	8	NA	NA	NA	NA	NA	NA	NA	NA	NA	NA	NA	NA	381.484	38	70	194.6	34	65	774.727	37	57.5	270.881	36	63	199.224	36	75
T111.1	8	NA	NA	NA	NA	NA	NA	NA	NA	NA	NA	NA	NA	294.186	40	85	72.4108	34	75	764.966	34	57.5	189.733	41	75.5	228.805	39	80
T111.10	8	NA	NA	NA	NA	NA	NA	NA	NA	NA	NA	NA	NA	327.387	38	95	57.3185	35	100	846.169	34	65	196.758	36	94.5	205.448	36	85
T111.11	8	NA	NA	NA	NA	NA	NA	NA	NA	NA	NA	NA	NA	366.693	38	75	159.609	34	72.5	648.425	35	57.5	275.295	40	61.5	168.461	37	90
T111.12	8	NA	NA	NA	NA	NA	NA	NA	NA	NA	NA	NA	NA	480.092	38	75	91.8576	34	65	1019.86	37	50	543.409	38	53	NA	38	62.5
T111.13	8	NA	NA	NA	NA	NA	NA	NA	NA	NA	NA	NA	NA	92.45	40	105	51.0239	35	105	712.607	33	72.5	123.152	39	95.5	199.578	37	90
T111.14	8	NA	NA	NA	NA	NA	NA	NA	NA	NA	NA	NA	NA	394.084	38	60	196.451	34	65	925.698	39	47.5	275.295	37	63	166.878	39	62.5
T111.15	8	NA	NA	NA	NA	NA	NA	NA	NA	NA	NA	NA	NA	589.657	38	70	375.106	34	65	872.154	34	60	472.984	38	72.5	212.527	34	75
T111.3	8	NA	NA	NA	NA	NA	NA	NA	NA	NA	NA	NA	NA	504.766	42	70	58.3406	34	67.5	996.377	37	52.5	297.638	38	69	210.32	41	77.5
T111.8	8	NA	NA	NA	NA	NA	NA	NA	NA	NA	NA	NA	NA	380.468	40	65	173.405	33	70	832.332	36	57.5	302.228	38	68.5	205.801	37	85
T111.9	8	NA	NA	NA	NA	NA	NA	NA	NA	NA	NA	NA	NA	212.971	40	100	42.5964	36	102.5	778.348	35	62.5	243.082	39	94	189.206	37	107.5
T112.1	8	NA	NA	NA	NA	NA	NA	NA	NA	NA	NA	NA	NA	200.371	40	75	164.978	34	75	728.848	33	70	319.981	41	75.5	167.525	42	77.5
T112.10	8	NA	NA	NA	NA	NA	NA	NA	NA	NA	NA	NA	NA	161.007	42	100	20.9279	38	92.5	866.453	38	70	57.0332	41	85	NA	42	72.5
T112.2	8	NA	NA	NA	NA	NA	NA	NA	NA	NA	NA	NA	NA	123.344	42	110	66.7603	35	105	723.455	40	70	230.609	42	83	199.948	41	95
T112.5	8	NA	NA	NA	NA	NA	NA	NA	NA	NA	NA	NA	NA	240.362	40	115	65.3757	34	112.5	732.03	37	80	194.418	37	115	205.929	38	105
T112.6	8	NA	NA	NA	NA	NA	NA	NA	NA	NA	NA	NA	NA	431.473	38	80	133.505	34	90	667.068	37	65	290.217	38	84.5	108.55	42	85
T112.7	8	NA	NA	NA	NA	NA	NA	NA	NA	NA	NA	NA	NA	537.967	40	80	168.407	33	75	842.855	38	52.5	373.161	37	62.5	205.801	37	67.5
T112.8	8	NA	NA	NA	NA	NA	NA	NA	NA	NA	NA	NA	NA	150.404	44	100	57.681	37	90	885.86	40	67.5	86.7374	39	94	108.55	42	75
T112.9	8	NA	NA	NA	NA	NA	NA	NA	NA	NA	NA	NA	NA	410.266	42	75	137.111	35	72.5	925.698	39	51.182	364.666	38	71	212.273	42	72.5
T113.1	9	NA	NA	NA	NA	NA	NA	NA	NA	NA	NA	NA	NA	503.649	38	75	437.303	36	72.5	913.534	36	52.5	305.358	40	70.5	NA	42	70
T113.11	9	NA	NA	NA	NA	NA	NA	NA	NA	NA	NA	NA	NA	334.155	36	95	65.2792	35	105	872.17	35	71.182	293.828	36	99.5	188.852	36	95
T113.12	9	NA	NA	NA	NA	NA	NA	NA	NA	NA	NA	NA	NA	235.215	38	115	60.4657	35	110	830.692	37	62.5	239.272	37	99.5	199.224	36	110
T113.13	9	NA	NA	NA	NA	NA	NA	NA	NA	NA	NA	NA	NA	298.294	40	55	137.304	33	57.5	975.638	37	57.5	194.195	37	67	166.572	39	77.5
T113.14	9	NA	NA	NA	NA	NA	NA	NA	NA	NA	NA	NA	NA	517.423	40	70	171.917	35	70	807.208	35	51.182	167.391	41	65	250.503	42	72.5
T113.15	9	NA	NA	NA	NA	NA	NA	NA	NA	NA	NA	NA	NA	583.825	36	100	57.5036	35	97.5	923.734	33	75	186.034	36	98.55	172.61	37	85
T113.16	9	NA	NA	NA	NA	NA	NA	NA	NA	NA	NA	NA	NA	332.18	38	85	147.39	34	82.5	745.088	33	67.5	221.397	37	78.5	189.206	37	85
T113.17	9	NA	NA	NA	NA	NA	NA	NA	NA	NA	NA	NA	NA	507.483	38	85	236.255	34	80	1078.8	35	60	212.858	40	72	249.857	42	80
T113.18	9	NA	NA	NA	NA	NA	NA	NA	NA	NA	NA	NA	NA	425.31	38	95	96.6634	34	100	854.338	35	70	283.616	36	107	205.801	37	85
T113.19	9	NA	NA	NA	NA	NA	NA	NA	NA	NA	NA	NA	NA	435.25	40	85	286.982	34	75	996.377	37	51.182	335.375	42	69.5	266.082	40	80
T113.2	9	NA	NA	NA	NA	NA	NA	NA	NA	NA	NA	NA	NA	380.468	40	50	91.8576	34	60	913.534	36	60	231.391	37	78.5	208.061	39	80
T113.21	9	NA	NA	NA	NA	NA	NA	NA	NA	NA	NA	NA	NA	248.99	40	105	58.518	36	107.5	1008.12	37	72.5	230.609	39	92	218.433	39	87.5
T113.22	9	NA	NA	NA	NA	NA	NA	NA	NA	NA	NA	NA	NA	400.679	42	95	240.972	35	87.5	929.775	36	62.5	123.934	41	93	290.686	43	80
T113.23	9	NA	NA	NA	NA	NA	NA	NA	NA	NA	NA	NA	NA	325.685	40	80	67.1306	35	75	894.435	37	60	214.036	39	77	170.784	42	72.5
T113.24	9	NA	NA	NA	NA	NA	NA	NA	NA	NA	NA	NA	NA	359.571	38	60	87.6882	33	62.5	794.589	35	52.5	250.052	37	74	205.801	37	85
T113.25	9	NA	NA	NA	NA	NA	NA	NA	NA	NA	NA	NA	NA	251.729	40	75	184.321	35	70	658.948	37	57.5	197.167	39	80	209.66	43	90
T113.26	9	NA	NA	NA	NA	NA	NA	NA	NA	NA	NA	NA	NA	327.387	38	135	67.7824	34	115	878.26	33	80	96.6754	40	126.5	172.61	37	102.5
T113.27	9	NA	NA	NA	NA	NA	NA	NA	NA	NA	NA	NA	NA	249.343	42	95	38.1532	36	77.5	900.152	35	65	206.607	39	99	218.08	43	82.5
T113.29	9	NA	NA	NA	NA	NA	NA	NA	NA	NA	NA	NA	NA	74.3718	40	110	61.4879	34	100	643.52	37	62.5	131.2	39	103.5	185.057	37	105
T113.3	9	NA	NA	NA	NA	NA	NA	NA	NA	NA	NA	NA	NA	430.103	38	70	67.686	35	67.5	867.671	35	55	205.981	37	77.5	201.837	39	75
T113.31	9	NA	NA	NA	NA	NA	NA	NA	NA	NA	NA	NA	NA	248.99	40	70	183.395	35	70	910.676	37	52.5	385.256	42	61	159.042	40	67.5
T113.34	9	NA	NA	NA	NA	NA	NA	NA	NA	NA	NA	NA	NA	376.691	38	120	67.7824	34	105	751.129	36	75	205.757	37	96	174.812	38	102.5
T113.35	9	NA	NA	NA	NA	NA	NA	NA	NA	NA	NA	NA	NA	410.519	38	100	51.9496	35	105	854.289	34	77.5	129.295	38	103.5	190.159	40	97.5
T113.36	9	NA	NA	NA	NA	NA	NA	NA	NA	NA	NA	NA	NA	547.474	38	85	205.611	35	80	803.587	31	67.5	339.423	37	91	193.355	37	85
T113.37	9	NA	NA	NA	NA	NA	NA	NA	NA	NA	NA	NA	NA	351.707	40	80	159.794	34	75	745.413	38	62.5	339.944	40	70	207.708	43	67.5
T113.39	9	NA	NA	NA	NA	NA	NA	NA	NA	NA	NA	NA	NA	332.18	38	110	66.1162	34	105	647.97	38	70	197.508	40	88	123.078	39	97.5
T113.42	9	NA	NA	NA	NA	NA	NA	NA	NA	NA	NA	NA	NA	253.099	40	125	44.818	36	102.5	962.256	36	72.5	131.591	39	124.5	162.238	37	95
T113.43	9	NA	NA	NA	NA	NA	NA	NA	NA	NA	NA	NA	NA	298.294	40	65	124.063	34	62.5	759.25	36	50	284.584	39	63	226.674	38	72.5
T113.46	9	NA	NA	NA	NA	NA	NA	NA	NA	NA	NA	NA	NA	370.528	38	70	155.818	33	77.5	884.35	31	58.818	237.993	38	68.5	310.605	41	75
T113.48	9	NA	NA	NA	NA	NA	NA	NA	NA	NA	NA	NA	NA	268.164	40	115	68.523	34	100	650.828	37	72.5	199.278	37	101.5	179.786	40	85
T113.49	9	NA	NA	NA	NA	NA	NA	NA	NA	NA	NA	NA	NA	317.721	36	100	80.6531	33	102.5	721.507	35	67.5	282.678	38	82	154.195	39	85
T113.5	9	NA	NA	NA	NA	NA	NA	NA	NA	NA	NA	NA	NA	537.967	40	70	147.205	34	75	743.009	36	55	298.42	39	67.5	207.754	40	75
T113.51	9	NA	NA	NA	NA	NA	NA	NA	NA	NA	NA	NA	NA	443.467	40	65	229.864	35	70	764.511	37	52.5	322.015	42	60	226.499	43	70
T113.52	9	NA	NA	NA	NA	NA	NA	NA	NA	NA	NA	NA	NA	593.787	42	65	231.9	35	70	829.473	37	52.5	343.413	41	67.5	251.15	43	70
T113.53	9	NA	NA	NA	NA	NA	NA	NA	NA	NA	NA	NA	NA	258.909	38	100	62.9689	34	97.5	656.545	35	72.5	174.874	38	90	147.844	38	97.5
T113.57	9	NA	NA	NA	NA	NA	NA	NA	NA	NA	NA	NA	NA	676.624	38	80	310.035	33	80	861.954	37	62.5	253.734	40	70	199.216	37	82.5
T113.58	9	NA	NA	NA	NA	NA	NA	NA	NA	NA	NA	NA	NA	355.736	38	105	114.895	35	97.5	737.747	35	72.5	238.881	37	101	219.386	42	85
T113.59	9	NA	NA	NA	NA	NA	NA	NA	NA	NA	NA	NA	NA	262.607	38	80	108.512	34	90	1028.86	37	66.182	227.709	37	84.5	221.276	40	87.5
T113.6	9	NA	NA	NA	NA	NA	NA	NA	NA	NA	NA	NA	NA	537.967	40	65	269.764	34	75	943.157	37	57.5	290.217	38	80	205.929	38	77.5
T113.60	9	NA	NA	NA	NA	NA	NA	NA	NA	NA	NA	NA	NA	221.599	40	75	170.613	37	75	807.516	39	55	295.884	42	64	188.269	42	75
T113.61	9	NA	NA	NA	NA	NA	NA	NA	NA	NA	NA	NA	NA	304.789	38	100	82.5045	33	97.5	900.152	35	77.5	283.957	37	99.5	215.82	36	92.5
T113.62	9	NA	NA	NA	NA	NA	NA	NA	NA	NA	NA	NA	NA	242.142	40	120	62.5987	34	107.5	737.747	35	77.5	189.788	38	105.3	189.206	37	100
T113.63	9	NA	NA	NA	NA	NA	NA	NA	NA	NA	NA	NA	NA	287.338	40	75	155.81	35	72.5	929.775	36	60	293.85	38	82	216.174	37	82.5
T113.67	9	NA	NA	NA	NA	NA	NA	NA	NA	NA	NA	NA	NA	317.721	36	115	45.5586	36	102.5	732.485	34	75	272.395	37	99.5	195.075	36	102.5
T113.68	9	NA	NA	NA	NA	NA	NA	NA	NA	NA	NA	NA	NA	204.127	38	100	91.1016	36	90	851.431	35	62.5	124.888	39	92	114.838	40	92.5
T113.69	9	NA	NA	NA	NA	NA	NA	NA	NA	NA	NA	NA	NA	520.083	38	80	229.035	34	72.5	969.613	37	67.5	259.709	36	75	272.554	41	80
T113.70	9	NA	NA	NA	NA	NA	NA	NA	NA	NA	NA	NA	NA	361.546	36	115	91.2058	33	117.5	771.561	28	87.5	227.759	36	112.5	185.913	35	112.5
T113.73	9	NA	NA	NA	NA	NA	NA	NA	NA	NA	NA	NA	NA	355.736	38	105	54.1712	35	102.5	773.087	34	67.5	151.638	38	100	143.695	38	100
T113.74	9	NA	NA	NA	NA	NA	NA	NA	NA	NA	NA	NA	NA	353.74	36	75	114.629	32	75	757.236	35	62.5	232.569	37	83	209.243	35	80
T113.75	9	NA	NA	NA	NA	NA	NA	NA	NA	NA	NA	NA	NA	743.379	36	75	543.481	35	75	730.943	34	60	344.301	40	80	230.469	37	92.5
T113.77	9	NA	NA	NA	NA	NA	NA	NA	NA	NA	NA	NA	NA	558.431	38	90	207.374	34	75	1024.36	37	60	305.909	37	82.5	209.243	35	87.5
T113.79	9	NA	NA	NA	NA	NA	NA	NA	NA	NA	NA	NA	NA	350.337	40	90	217.556	34	85	1025.58	36	62.5	231.391	39	83.5	150.039	42	72.5
T113.8	9	NA	NA	NA	NA	NA	NA	NA	NA	NA	NA	NA	NA	353.077	40	70	140.911	34	67.5	859.096	38	60	261.353	40	68.5	218.433	39	75
T113.80	9	NA	NA	NA	NA	NA	NA	NA	NA	NA	NA	NA	NA	232.556	40	100	175.426	37	107.5	555.788	39	70	277.222	41	103.5	218.433	39	102.5
T113.82	9	NA	NA	NA	NA	NA	NA	NA	NA	NA	NA	NA	NA	394.084	38	100	72.4108	34	95	1000.45	34	72.5	49.8908	42	86	156.327	40	100
T113.85	9	NA	NA	NA	NA	NA	NA	NA	NA	NA	NA	NA	NA	382.169	38	95	82.8748	33	97.5	962.256	36	72.5	298.42	38	104.5	220.323	37	87.5
T113.88	9	NA	NA	NA	NA	NA	NA	NA	NA	NA	NA	NA	NA	447.908	38	80	640.588	34	70	824.975	37	60	214.036	39	69	206.754	40	82.5
T113.89	9	NA	NA	NA	NA	NA	NA	NA	NA	NA	NA	NA	NA	327.387	38	110	68.7081	34	100	843.749	35	67.5	149.732	37	93	182.628	36	95
T114.1	9	NA	NA	NA	NA	NA	NA	NA	NA	NA	NA	NA	NA	399.894	36	85	78.0613	33	80	913.534	36	70	312.147	34	87	209.243	35	85
T114.10	9	NA	NA	NA	NA	NA	NA	NA	NA	NA	NA	NA	NA	366.693	38	80	90.7391	34	85	916.393	35	75	260.727	38	84.5	229.662	37	90
T114.11	9	NA	NA	NA	NA	NA	NA	NA	NA	NA	NA	NA	NA	517.423	40	80	276.984	34	82.5	796.992	37	62.5	327.755	38	66.5	197.689	39	90
T114.12	9	NA	NA	NA	NA	NA	NA	NA	NA	NA	NA	NA	NA	544.814	40	70	480.632	34	67.5	975.638	37	62.5	232.178	37	70	216.174	37	72.5
T114.13	9	NA	NA	NA	NA	NA	NA	NA	NA	NA	NA	NA	NA	510.576	40	85	382.6	35	82.5	786.469	35	60	364.192	41	71	251.81	41	95
T114.14	9	NA	NA	NA	NA	NA	NA	NA	NA	NA	NA	NA	NA	388.685	40	105	61.3914	35	100	816.091	36	70	439.47	38	99	188.852	36	95
T114.15	9	NA	NA	NA	NA	NA	NA	NA	NA	NA	NA	NA	NA	435.25	40	65	226.161	35	72.5	883.912	35	55	298.42	40	69	239.305	40	77.5
T114.16	9	NA	NA	NA	NA	NA	NA	NA	NA	NA	NA	NA	NA	343.137	38	85	246.437	34	85	889.937	38	62.5	185.152	38	75.5	215.82	36	95
T114.17	9	NA	NA	NA	NA	NA	NA	NA	NA	NA	NA	NA	NA	416.076	40	80	144.791	36	80	859.096	38	60	287.506	42	70.5	219.386	42	82.5
T114.18	9	NA	NA	NA	NA	NA	NA	NA	NA	NA	NA	NA	NA	452.701	38	80	168.681	34	80	965.114	35	65	327.755	38	83	199.706	38	77.5
T114.19	9	NA	NA	NA	NA	NA	NA	NA	NA	NA	NA	NA	NA	240.773	40	90	50.372	36	100	734.889	36	75	253.734	40	107.2	226.674	38	95
T114.2	9	NA	NA	NA	NA	NA	NA	NA	NA	NA	NA	NA	NA	366.693	38	70	107.498	33	70	1025.58	37	55	250.443	37	73.5	199.216	41	67.5
T114.20	9	NA	NA	NA	NA	NA	NA	NA	NA	NA	NA	NA	NA	353.077	40	80	66.7603	35	77.5	744.276	33	70	230.005	38	77.5	195.429	37	87.5
T114.23	9	NA	NA	NA	NA	NA	NA	NA	NA	NA	NA	NA	NA	503.728	40	75	98.1445	34	77.5	929.775	36	57.5	297.66	40	78	216.301	38	87.5
T114.24	9	NA	NA	NA	NA	NA	NA	NA	NA	NA	NA	NA	NA	425.31	38	75	79.631	34	77.5	946.015	36	70	316.193	38	73	186.137	41	75
T114.25	9	NA	NA	NA	NA	NA	NA	NA	NA	NA	NA	NA	NA	355.736	38	115	70.7446	34	110	932.633	35	80	241.177	38	116	216.174	37	97.5
T114.26	9	NA	NA	NA	NA	NA	NA	NA	NA	NA	NA	NA	NA	399.894	36	100	68.1527	34	92.5	916.393	35	70	243.74	37	104	209.95	37	82.5
T114.27	9	NA	NA	NA	NA	NA	NA	NA	NA	NA	NA	NA	NA	294.517	38	75	95.6413	35	70	721.507	35	57.5	319.981	40	72.5	116.97	41	85
T114.28	9	NA	NA	NA	NA	NA	NA	NA	NA	NA	NA	NA	NA	366.693	38	100	126.84	34	82.5	780.752	37	70	210.449	37	84.3	139.604	39	90
T114.29	9	NA	NA	NA	NA	NA	NA	NA	NA	NA	NA	NA	NA	452.701	38	110	69.5373	35	100	764.511	37	65	260.727	38	104	199.578	37	95
T114.30	9	NA	NA	NA	NA	NA	NA	NA	NA	NA	NA	NA	NA	425.31	38	75	120.546	34	70	932.633	35	57.5	235.201	41	59	220.693	41	75
T114.31	9	NA	NA	NA	NA	NA	NA	NA	NA	NA	NA	NA	NA	349.631	36	100	147.39	34	100	883.912	35	70	246.465	35	105.5	188.498	35	95
T114.32	9	NA	NA	NA	NA	NA	NA	NA	NA	NA	NA	NA	NA	343.137	38	105	71.8554	34	100	842.855	38	70	229.117	39	102	216.174	37	87.5
T114.33	9	NA	NA	NA	NA	NA	NA	NA	NA	NA	NA	NA	NA	397.566	36	100	62.132	35	100	968.785	34	67.5	241.667	36	109.5	172.256	36	102.5
T114.34	9	NA	NA	NA	NA	NA	NA	NA	NA	NA	NA	NA	NA	585.822	38	75	262.914	34	75	932.633	35	62.5	383.221	38	73.5	127.342	41	95
T114.35	9	NA	NA	NA	NA	NA	NA	NA	NA	NA	NA	NA	NA	562.266	38	75	390.834	36	70	867.671	35	57.5	420.937	40	75	237.046	38	72.5
T114.36	9	NA	NA	NA	NA	NA	NA	NA	NA	NA	NA	NA	NA	425.31	38	80	91.1094	34	80	NA	36	62.5	259.318	36	93.5	215.82	36	87.5
T114.37	9	NA	NA	NA	NA	NA	NA	NA	NA	NA	NA	NA	NA	435.25	40	85	190.8	35	85	894.435	37	67.5	249.164	38	84.5	199.216	38	90
T114.38	9	NA	NA	NA	NA	NA	NA	NA	NA	NA	NA	NA	NA	345.112	36	55	301.704	33	70	794.589	35	57.5	317.863	37	74	195.932	34	100
T114.39	9	NA	NA	NA	NA	NA	NA	NA	NA	NA	NA	NA	NA	484.886	38	85	192.933	34	72.5	888.394	34	60	306.976	38	73	239.305	40	82.5
T114.4	9	NA	NA	NA	NA	NA	NA	NA	NA	NA	NA	NA	NA	200.371	40	80	82.6896	33	75	721.507	35	57.5	378.523	37	76.5	208.061	39	82.5
T114.40	9	NA	NA	NA	NA	NA	NA	NA	NA	NA	NA	NA	NA	361.294	40	120	72.2257	34	107.5	813.688	34	82.5	165.149	37	112	220.323	37	100
T114.41	9	NA	NA	NA	NA	NA	NA	NA	NA	NA	NA	NA	NA	503.649	38	85	173.124	34	77.5	907.817	38	62.5	454.82	40	81	205.801	37	87.5
T114.42	9	NA	NA	NA	NA	NA	NA	NA	NA	NA	NA	NA	NA	465.301	38	105	81.8526	34	87.5	689.026	35	77.5	271.507	38	90	210.078	38	90
T114.43	9	NA	NA	NA	NA	NA	NA	NA	NA	NA	NA	NA	NA	421.475	38	80	91.8576	34	77.5	916.393	35	60	249.164	38	76	182.628	36	92.5
T114.44	9	NA	NA	NA	NA	NA	NA	NA	NA	NA	NA	NA	NA	455.793	40	70	138.319	34	75	851.739	39	55	316.584	38	82	282.926	41	77.5
T114.45	9	NA	NA	NA	NA	NA	NA	NA	NA	NA	NA	NA	NA	355.736	38	80	79.7275	33	72.5	959.852	34	60	272.714	38	73	195.307	39	75
T114.46	9	NA	NA	NA	NA	NA	NA	NA	NA	NA	NA	NA	NA	194.208	40	120	52.6901	35	110	572.484	36	80	163.138	37	117.5	161.884	36	107.5
T114.47	9	NA	NA	NA	NA	NA	NA	NA	NA	NA	NA	NA	NA	212.012	40	115	73.6103	35	102.5	926.916	37	75	218.834	38	113.5	205.801	37	100
T114.49	9	NA	NA	NA	NA	NA	NA	NA	NA	NA	NA	NA	NA	336.31	42	80	67.0419	34	92.5	894.435	37	70	417.127	38	99.5	199.948	41	90
T114.5	9	NA	NA	NA	NA	NA	NA	NA	NA	NA	NA	NA	NA	291.115	42	100	40.9302	36	100	1013.84	35	75	164.094	38	105.5	156.199	39	92.5
T114.51	9	NA	NA	NA	NA	NA	NA	NA	NA	NA	NA	NA	NA	510.244	42	80	111.289	34	80	748.271	37	67.5	432.108	40	80.5	241.437	41	87.5
T114.6	9	NA	NA	NA	NA	NA	NA	NA	NA	NA	NA	NA	NA	476.257	38	80	77.7797	34	77.5	886.77	34	70	314.746	39	79.5	237.046	38	85
T114.7	9	NA	NA	NA	NA	NA	NA	NA	NA	NA	NA	NA	NA	380.468	40	75	230.049	35	67.5	780.752	37	50	386.194	40	71.5	260.05	40	72.5
T114.9	9	NA	NA	NA	NA	NA	NA	NA	NA	NA	NA	NA	NA	574.613	42	70	399.914	34	75	910.676	37	60	330.287	41	64.5	226.192	36	82.5
T115.10	10	NA	NA	NA	NA	NA	NA	NA	NA	NA	NA	NA	NA	238.034	40	100	64.1684	35	110	664.665	35	87.5	185.319	38	106.5	160.348	39	97.5
T115.11	10	NA	NA	NA	NA	NA	NA	NA	NA	NA	NA	NA	NA	648.569	42	105	219.408	34	102.5	680.906	35	70	432.108	40	103.5	241.437	41	92.5
T115.12	10	NA	NA	NA	NA	NA	NA	NA	NA	NA	NA	NA	NA	593.787	42	100	118.694	34	102.5	729.627	35	70	275.295	40	97.5	216.174	37	97.5
T115.13	10	NA	NA	NA	NA	NA	NA	NA	NA	NA	NA	NA	NA	416.076	40	115	205.7	36	110	757.009	34	70	261.614	37	122	205.801	37	105
T115.14	10	NA	NA	NA	NA	NA	NA	NA	NA	NA	NA	NA	NA	425.31	38	105	57.5923	36	112.5	632.184	35	67.5	176.32	37	97	199.578	37	95
T115.15	10	NA	NA	NA	NA	NA	NA	NA	NA	NA	NA	NA	NA	295.476	38	105	68.1527	34	112.5	777.893	38	72.5	208.266	38	100.75	199.216	41	92.5
T115.16	10	NA	NA	NA	NA	NA	NA	NA	NA	NA	NA	NA	NA	273.563	38	95	64.1684	35	95	813.233	37	65	173.757	38	75.5	195.429	37	85
T115.17	10	NA	NA	NA	NA	NA	NA	NA	NA	NA	NA	NA	NA	366.693	38	95	86.3846	35	112.5	569.317	33	86.182	241.177	38	105.5	220.323	37	115
T115.18	10	NA	NA	NA	NA	NA	NA	NA	NA	NA	NA	NA	NA	425.31	38	110	54.0747	36	90	677.592	39	80	250.052	37	111	189.206	37	112.5
T115.19	10	NA	NA	NA	NA	NA	NA	NA	NA	NA	NA	NA	NA	859.812	40	110	96.4705	36	112.5	796.992	37	80	365.448	39	104	249.55	39	105
T115.2	10	NA	NA	NA	NA	NA	NA	NA	NA	NA	NA	NA	NA	424.294	40	100	70.5517	36	102.5	838.049	34	75	288.035	37	97.5	237.046	38	95
T115.20	10	NA	NA	NA	NA	NA	NA	NA	NA	NA	NA	NA	NA	452.701	38	75	159.328	35	75	748.271	37	57.5	250.052	37	74.5	195.075	36	80
T115.21	10	NA	NA	NA	NA	NA	NA	NA	NA	NA	NA	NA	NA	928.29	40	100	91.8576	34	112.5	645.242	31	87.5	261.614	37	113.5	257.663	37	100
T115.22	10	NA	NA	NA	NA	NA	NA	NA	NA	NA	NA	NA	NA	565.358	40	100	73.0626	33	107.5	621.205	36	77.5	221.006	37	90	145.955	40	95
T115.23	10	NA	NA	NA	NA	NA	NA	NA	NA	NA	NA	NA	NA	448.866	38	80	219.681	35	77.5	779.616	32	65	239.272	37	81	215.82	36	80
T115.24	10	NA	NA	NA	NA	NA	NA	NA	NA	NA	NA	NA	NA	425.31	38	105	171.458	34	105	627.767	32	80	205.757	37	108.5	201.837	39	85
T115.25	10	NA	NA	NA	NA	NA	NA	NA	NA	NA	NA	NA	NA	520.747	34	105	89.8212	32	100	851.431	35	75	248.538	36	111	203.727	37	102.5
T115.26	10	NA	NA	NA	NA	NA	NA	NA	NA	NA	NA	NA	NA	454.676	36	70	205.434	33	70	946.015	36	60	248.538	36	75.5	219.615	35	80
T115.27	10	NA	NA	NA	NA	NA	NA	NA	NA	NA	NA	NA	NA	503.649	38	65	632.442	34	67.5	818.95	35	52.5	498.723	40	68.5	247.29	37	70
T115.28	10	NA	NA	NA	NA	NA	NA	NA	NA	NA	NA	NA	NA	398.935	36	80	156.373	33	87.5	702.863	33	65	276.077	37	79.5	205.094	35	85
T115.29	10	NA	NA	NA	NA	NA	NA	NA	NA	NA	NA	NA	NA	207.824	38	110	59.6365	34	90	835.19	35	72.5	216.929	37	113	193.355	37	102.5
T115.3	10	NA	NA	NA	NA	NA	NA	NA	NA	NA	NA	NA	NA	314.729	40	85	142.021	34	77.5	786.469	35	57.5	364.666	38	68.5	230.341	36	87.5
T115.30	10	NA	NA	NA	NA	NA	NA	NA	NA	NA	NA	NA	NA	348.946	36	110	99.4404	34	110	832.332	36	67.5	214.856	36	110.5	172.61	37	102.5
T115.31	10	NA	NA	NA	NA	NA	NA	NA	NA	NA	NA	NA	NA	311.911	38	105	110.267	35	107.5	732.03	37	72.5	241.177	38	114.5	189.206	37	107.5
T115.32	10	NA	NA	NA	NA	NA	NA	NA	NA	NA	NA	NA	NA	482.067	36	65	201.916	33	72.5	865.268	33	62.5	326.347	36	76	220.096	37	70
T115.33	10	NA	NA	NA	NA	NA	NA	NA	NA	NA	NA	NA	NA	399.894	36	105	61.295	36	100	757.658	34	72.5	248.147	36	114.5	209.95	37	97.5
T115.34	10	NA	NA	NA	NA	NA	NA	NA	NA	NA	NA	NA	NA	581.129	44	80	143.028	37	65	667.913	35	57.5	275.295	41	74	208.061	39	90
T115.35	10	NA	NA	NA	NA	NA	NA	NA	NA	NA	NA	NA	NA	452.701	38	95	131.469	34	85	602.562	34	60	263.519	38	81.5	199.578	37	80
T115.36	10	NA	NA	NA	NA	NA	NA	NA	NA	NA	NA	NA	NA	416.076	40	110	61.4801	36	112.5	730.812	39	71.182	279.887	41	85.5	248.244	40	85
T115.37	10	NA	NA	NA	NA	NA	NA	NA	NA	NA	NA	NA	NA	506.467	40	80	159.513	35	82.5	745.413	38	62.5	238.881	37	70.5	178.48	36	82.5
T115.39	10	NA	NA	NA	NA	NA	NA	NA	NA	NA	NA	NA	NA	370.528	38	95	162.942	34	90	786.469	35	70	308.205	38	88	226.674	38	87.5
T115.4	10	NA	NA	NA	NA	NA	NA	NA	NA	NA	NA	NA	NA	553.032	40	100	195.895	34	100	803.521	35	75	275.295	38	95.5	193.355	37	90
T115.40	10	NA	NA	NA	NA	NA	NA	NA	NA	NA	NA	NA	NA	315.745	38	110	62.5987	34	102.5	651.445	34	80	187.492	37	117.5	193.001	36	102.5
T115.41	10	NA	NA	NA	NA	NA	NA	NA	NA	NA	NA	NA	NA	1019.39	44	70	404.816	35	67.5	748.271	37	55	472.984	38	73	291.167	40	70
T115.42	10	NA	NA	NA	NA	NA	NA	NA	NA	NA	NA	NA	NA	500.657	42	120	115.998	37	112.5	571.639	38	80	167.837	42	94.5	228.754	42	95
T115.43	10	NA	NA	NA	NA	NA	NA	NA	NA	NA	NA	NA	NA	839.269	40	65	527.745	35	77.5	780.752	37	52.5	521.848	40	75	239.178	39	75
T115.45	10	NA	NA	NA	NA	NA	NA	NA	NA	NA	NA	NA	NA	194.208	40	115	59.5401	35	102.5	569.317	37	77.5	167.445	38	100.5	158.459	41	67.5
T115.5	10	NA	NA	NA	NA	NA	NA	NA	NA	NA	NA	NA	NA	784.487	40	80	258.56	35	85	842.855	38	65	275.295	40	71	168.831	41	80
T115.6	10	NA	NA	NA	NA	NA	NA	NA	NA	NA	NA	NA	NA	484.222	42	95	150.071	35	87.5	883.604	33	72.5	237.993	38	92.5	195.307	40	85
T115.7	10	NA	NA	NA	NA	NA	NA	NA	NA	NA	NA	NA	NA	217.137	38	105	60.5622	34	105	816.091	36	67.5	205.366	37	120	189.206	37	97.5
T115.9	10	NA	NA	NA	NA	NA	NA	NA	NA	NA	NA	NA	NA	394.084	38	85	98.6034	35	80	975.33	36	62.5	272.786	37	81.5	199.578	37	87.5
T116.1	10	NA	NA	NA	NA	NA	NA	NA	NA	NA	NA	NA	NA	248.99	40	105	65.7459	34	110	602.107	37	72.5	208.266	39	80	162.238	37	97.5
T116.10	10	NA	NA	NA	NA	NA	NA	NA	NA	NA	NA	NA	NA	512.277	38	80	183.306	34	77.5	910.676	37	55	297.638	39	72.5	240.713	36	70
T116.11	10	NA	NA	NA	NA	NA	NA	NA	NA	NA	NA	NA	NA	231.186	40	80	56.7631	35	102.5	635.043	34	85	153.934	39	107.5	195.307	40	87.5
T116.13	10	NA	NA	NA	NA	NA	NA	NA	NA	NA	NA	NA	NA	435.25	40	75	252.917	34	72.5	736.529	37	66.182	275.295	41	67.5	199.578	37	75
T116.14	10	NA	NA	NA	NA	NA	NA	NA	NA	NA	NA	NA	NA	421.475	38	110	79.8084	36	102.5	697.146	35	80	230.055	37	105	218.433	39	87.5
T116.15	10	NA	NA	NA	NA	NA	NA	NA	NA	NA	NA	NA	NA	377.981	36	105	362.709	32	95	842.531	33	70	232.569	37	106	201.837	39	85
T116.16	10	NA	NA	NA	NA	NA	NA	NA	NA	NA	NA	NA	NA	176.404	40	105	53.4306	35	107.5	585.866	37	87.5	147.231	39	106	158.459	41	100
T116.17	10	NA	NA	NA	NA	NA	NA	NA	NA	NA	NA	NA	NA	361.294	40	85	91.8576	35	82.5	696.691	38	65	394.784	38	86.5	278.535	38	80
T116.18	10	NA	NA	NA	NA	NA	NA	NA	NA	NA	NA	NA	NA	392.772	36	105	92.035	34	105	747.135	32	80	305.021	38	120	172.61	37	105
T116.19	10	NA	NA	NA	NA	NA	NA	NA	NA	NA	NA	NA	NA	484.222	42	85	146.368	35	77.5	416.186	35	57.5	329.79	42	76.5	216.174	37	80
T116.2	10	NA	NA	NA	NA	NA	NA	NA	NA	NA	NA	NA	NA	386.962	38	105	70.5594	34	102.5	807.971	36	75	227.709	37	116	205.929	38	85
T116.20	10	NA	NA	NA	NA	NA	NA	NA	NA	NA	NA	NA	NA	490.032	40	75	427.772	35	67.5	650.828	37	55	320.763	40	65	199.578	37	72.5
T116.21	10	NA	NA	NA	NA	NA	NA	NA	NA	NA	NA	NA	NA	295.555	40	110	85.4666	33	110	593.986	37	82.5	209.048	40	107.5	166.572	39	102.5
T116.22	10	NA	NA	NA	NA	NA	NA	NA	NA	NA	NA	NA	NA	259.947	40	115	73.8919	34	102.5	615.944	35	82.5	186.437	38	102	182.982	37	107.5
T116.23	10	NA	NA	NA	NA	NA	NA	NA	NA	NA	NA	NA	NA	388.685	40	85	189.971	34	80	832.332	36	52.5	252.952	38	80	189.206	37	80
T116.24	10	NA	NA	NA	NA	NA	NA	NA	NA	NA	NA	NA	NA	443.467	40	105	133.497	36	100	1030.08	35	90	145.048	38	97.2	216.174	37	95
T116.27	10	NA	NA	NA	NA	NA	NA	NA	NA	NA	NA	NA	NA	534.874	38	80	73.4252	35	72.5	975.638	37	67.5	440.984	39	74	205.448	36	75
T116.28	10	NA	NA	NA	NA	NA	NA	NA	NA	NA	NA	NA	NA	361.294	40	100	104.994	34	102.5	640.304	35	75	251.957	38	111	199.216	37	90
T116.29	10	NA	NA	NA	NA	NA	NA	NA	NA	NA	NA	NA	NA	376.338	36	100	76.0248	33	102.5	757.236	35	75	244.59	39	96.5	209.596	36	87.5
T116.3	10	NA	NA	NA	NA	NA	NA	NA	NA	NA	NA	NA	NA	525.641	40	80	164.052	34	70	799.851	36	60	361.816	36	83	178.833	37	75
T116.30	10	NA	NA	NA	NA	NA	NA	NA	NA	NA	NA	NA	NA	334.155	36	95	78.7941	35	102.5	776.107	33	67.5	275.295	40	99.5	259.922	39	85
T116.31	10	NA	NA	NA	NA	NA	NA	NA	NA	NA	NA	NA	NA	372.503	36	105	109.349	33	102.5	832.332	36	72.5	232.05	36	96	185.913	35	95
T116.32	10	NA	NA	NA	NA	NA	NA	NA	NA	NA	NA	NA	NA	410.519	38	120	79.7197	35	102.5	829.473	37	75	231.519	39	107.5	158.459	41	90
T116.33	10	NA	NA	NA	NA	NA	NA	NA	NA	NA	NA	NA	NA	346.229	40	75	140.081	33	72.5	608.635	35	62.5	260.727	38	79	205.801	37	92.5
T116.35	10	NA	NA	NA	NA	NA	NA	NA	NA	NA	NA	NA	NA	317.721	36	100	89.0806	32	102.5	786.469	35	80	237.981	36	112	184.349	35	100
T116.36	10	NA	NA	NA	NA	NA	NA	NA	NA	NA	NA	NA	NA	399.894	36	110	104.809	34	102.5	829.473	37	85	586.603	39	109	219.615	35	100
T116.37	10	NA	NA	NA	NA	NA	NA	NA	NA	NA	NA	NA	NA	240.773	40	105	67.227	34	107.5	608.213	36	80	184.928	38	98.5	143.823	39	95
T116.38	10	NA	NA	NA	NA	NA	NA	NA	NA	NA	NA	NA	NA	348.946	36	115	76.395	33	112.5	883.912	35	75	275.411	37	110.5	205.801	37	105
T116.39	10	NA	NA	NA	NA	NA	NA	NA	NA	NA	NA	NA	NA	430.103	38	110	77.2165	36	105	737.747	35	85	296.916	37	109	199.578	37	105
T116.40	10	NA	NA	NA	NA	NA	NA	NA	NA	NA	NA	NA	NA	425.31	38	60	100.181	34	75	867.671	35	65	250.052	37	80.5	216.174	37	80
T116.41	10	NA	NA	NA	NA	NA	NA	NA	NA	NA	NA	NA	NA	354.778	38	115	87.5031	33	110	589.991	33	87.5	226.821	38	112	213.745	36	102.5
T116.42	10	NA	NA	NA	NA	NA	NA	NA	NA	NA	NA	NA	NA	517.423	40	110	81.9413	35	100	564.364	36	67.5	145.83	42	71.25	195.429	37	97.5
T116.43	10	NA	NA	NA	NA	NA	NA	NA	NA	NA	NA	NA	NA	417.446	40	110	71.6702	34	100	561.505	37	80	208.266	38	97.25	182.628	36	92.5
T116.44	10	NA	NA	NA	NA	NA	NA	NA	NA	NA	NA	NA	NA	198.317	40	105	55.3707	36	102.5	604.965	36	75	276.077	40	106	199.224	36	97.5
T116.45	10	NA	NA	NA	NA	NA	NA	NA	NA	NA	NA	NA	NA	388.685	40	75	91.9386	35	72.5	745.868	35	65	265.033	39	71.5	199.578	37	75
T116.46	10	NA	NA	NA	NA	NA	NA	NA	NA	NA	NA	NA	NA	306.512	40	100	65.8346	35	100	650.828	37	75	280.015	41	89.5	209.014	42	85
T116.47	10	NA	NA	NA	NA	NA	NA	NA	NA	NA	NA	NA	NA	279.121	40	105	95.5448	36	95	457.372	34	67.5	354.534	42	83.5	205.929	38	92.5
T116.48	10	NA	NA	NA	NA	NA	NA	NA	NA	NA	NA	NA	NA	383.128	38	105	158.595	33	97.5	959.397	37	70	304.395	36	101	188.852	36	95
T116.49	10	NA	NA	NA	NA	NA	NA	NA	NA	NA	NA	NA	NA	425.31	38	105	75.4694	33	102.5	710.983	33	82.5	306.3	37	106	205.448	36	107.5
T116.50	10	NA	NA	NA	NA	NA	NA	NA	NA	NA	NA	NA	NA	300.954	38	95	69.8189	34	105	575.96	32	80	178.617	38	95	174.812	38	82.5
T116.52	10	NA	NA	NA	NA	NA	NA	NA	NA	NA	NA	NA	NA	397.919	38	80	61.3027	34	80	740.768	34	70	235.201	41	78	188.852	36	82.5
T116.53	10	NA	NA	NA	NA	NA	NA	NA	NA	NA	NA	NA	NA	427.285	36	115	68.523	34	110	561.181	32	82.5	189.788	38	118	199.224	36	105
T116.54	10	NA	NA	NA	NA	NA	NA	NA	NA	NA	NA	NA	NA	566.396	42	105	79.9049	35	102.5	680.451	38	70	176.053	39	79.2	162.238	37	92.5
T116.55	10	NA	NA	NA	NA	NA	NA	NA	NA	NA	NA	NA	NA	353.077	40	110	133.505	34	105	561.505	37	82.5	252.348	38	93	209.95	37	97.5
T116.56	10	NA	NA	NA	NA	NA	NA	NA	NA	NA	NA	NA	NA	525.641	40	75	312.249	35	72.5	689.026	35	55	276.077	41	75	240.131	42	77.5
T116.57	10	NA	NA	NA	NA	NA	NA	NA	NA	NA	NA	NA	NA	279.121	40	80	127.025	34	80	686.167	36	65	260.336	38	78.5	170.721	39	82.5
T116.58	10	NA	NA	NA	NA	NA	NA	NA	NA	NA	NA	NA	NA	348.946	36	105	82.867	35	95	583.073	34	70	263.519	38	81.5	260.875	42	80
T116.59	10	NA	NA	NA	NA	NA	NA	NA	NA	NA	NA	NA	NA	537.967	40	115	104.802	36	105	826.615	38	82.5	190.515	41	90.5	220.693	41	95
T116.6	10	NA	NA	NA	NA	NA	NA	NA	NA	NA	NA	NA	NA	617.048	38	70	261.151	35	77.5	926.916	37	65	252.952	40	71.5	226.546	37	75
T116.61	10	NA	NA	NA	NA	NA	NA	NA	NA	NA	NA	NA	NA	244.197	40	100	58.6144	35	105	615.944	35	80	208.266	38	94.9	236.564	36	80
T116.62	10	NA	NA	NA	NA	NA	NA	NA	NA	NA	NA	NA	NA	287.338	40	100	65.8346	35	102.5	821.808	34	70	263.128	38	101.5	170.721	39	100
T116.63	10	NA	NA	NA	NA	NA	NA	NA	NA	NA	NA	NA	NA	361.294	40	115	79.9049	35	120	640.304	35	82.5	208.266	41	97	177.072	40	100
T116.64	10	NA	NA	NA	NA	NA	NA	NA	NA	NA	NA	NA	NA	462.641	40	85	157.758	34	80	956.539	38	62.5	477.163	40	80	199.578	37	85
T116.7	10	NA	NA	NA	NA	NA	NA	NA	NA	NA	NA	NA	NA	458.511	36	95	77.2243	34	97.5	720.76	31	77.5	250.052	37	96.5	182.628	36	97.5

## Sheet: S7
Supplementary Table S7 Best linear unbiased estimates (BLUEs) of all evaluated traits across years
Abbreviations:
FHB	Fusarium head blight
AUDPCcorrected	Area under the disease progress curve corrected for anthesis date and accumulated thermal time according to Moreno-Amores et al. (2020)
AD	Anthesis day (number of days after May 1st)
PH	Plant height (cm)
Line	Sub-population	FHB severity (AUDPCcorrected)	AD	PH
R11.1.2	1	537.273	38.4481	73.2975
R11.11.1	1	384.519	38.4393	78.3309
R11.12.1	1	602.803	38.2443	63.9253
R11.13.1	1	532.231	38.8193	68.9586
R11.14.3	1	446.922	38.3014	82.4143
R11.15.1	1	297.33	37.5242	100.441
R11.17.1	1	480.95	35.6103	58.7261
R11.19.2	1	271.705	37.0696	103.135
R11.2.3	1	443.105	34.824	67.577
R11.22.1	1	372.253	38.0002	104.023
R11.26.1	1	337.378	36.3601	90.4664
R11.27.1	1	344.853	38.0627	93.1963
R11.28.1	1	234.665	40.0384	102.308
R11.29.1	1	396.241	36.6965	76.5905
R11.31.3	1	229.588	37.5242	104.618
R11.33.2	1	271.34	38.4333	114.716
R11.34.1	1	590.917	37.3225	66.2568
R11.35.1	1	298.412	37.5785	111.001
R11.38.2	1	279.138	37.3057	103.269
R11.39.2	1	298.178	38.0546	100.111
R11.4.1	1	388.321	38.6103	74.0879
R11.41.1	1	541.466	39.782	76.1953
R11.44.1	1	307.488	37.8035	99.382
R11.45.1	1	280.939	37.3966	104.581
R11.48.2	1	473.226	37.177	73.6281
R11.49.1	1	533.977	38.7625	73.9221
R11.51.2	1	307.805	38.7535	99.7125
R11.53.1	1	300.177	36.5513	95.1776
R11.7.1	1	268.761	36.6422	107.381
R11.9.3	1	577.439	38.4431	71.1953
R2.1.1	1	423.2	35.8035	80.5676
R2.15.1	1	430.012	38.2682	76.8231
R2.18.2	1	497.604	37.3281	73.1963
R2.19.3	1	524.204	36.6422	66.9159
R2.23.1	1	418.028	39.1829	77.9388
R2.26.1	1	525.515	36.0873	67.3778
R2.27.2	1	380.002	36.9102	94.9117
R2.30.1	1	299.246	37.0696	101.131
R2.31.2	1	301.426	36.5147	101.949
R2.32.1	1	585.777	35.3329	63.796
R2.33.2	1	440.332	41.9506	64.7125
R2.34.1	1	488.51	38.1829	71.6552
R2.35.3	1	432.462	37.9584	67.4424
R2.36.1	1	324.644	36.4557	102.446
R2.37.2	1	576.245	38.5194	62.4424
R2.38.3	1	353.21	38.1508	86.2933
R2.40.2	1	467.094	40.1383	72.6416
R2.41.1	1	520.338	35.9443	61.554
R2.42.3	1	453.939	35.8035	74.5165
R2.44.1	1	569.848	37.3843	63.3955
R2.46.1	1	306.934	35.9516	96.5207
R2.6.1	1	394.121	37.9709	91.1953
R2.7.1	1	294.2	36.1098	107.022
R12.1.1	2	625.318	40.3556	68.8272
R12.11.1	2	510.651	36.5862	75.1672
R12.17.1	2	578.291	36.4153	65.1724
R12.21.1	2	396.716	36.6555	67.0472
R12.4.1	2	366.171	37.416	102.348
R12.7.1	2	357.703	37.2026	103.208
R12.8.1	2	406.432	37.2807	100.375
R13.1.2	2	290.257	38.3057	109.357
R13.10.1	2	626.022	38.653	70.1077
R13.12.2	2	635.109	36.4733	81.162
R13.14.1	2	279.582	37.534	99.4884
R13.15.1	2	503.902	40.0839	72.5123
R13.16.1	2	292.356	36.7969	106.888
R13.17.2	2	344.613	38.4981	112.022
R13.18.1	2	389.528	37.6534	72.7396
R13.19.1	2	446.764	36.7625	104.295
R13.3.1	2	381.485	37.5147	73.5269
R13.4.2	2	449.063	37.4923	72.6051
R13.5.2	2	458.897	39.0007	75.6687
R13.8.1	2	519.83	39.1461	75.8001
R13.9.2	2	454.466	39.2101	75.7021
R14.10.1	2	442.998	36.6279	101.758
R14.11.1	2	472.503	39.0428	82.4091
R14.13.1	2	432.78	37.0734	70.9628
R14.18.1	2	458.199	35.4826	78.0566
R14.2.1	2	350.079	35.7284	110.209
R14.20.1	2	455.746	40.3742	81.456
R14.21.1	2	421.055	37.2915	81.554
R14.3.1	2	373.625	36.9787	96.9211
R14.4.1	2	312.102	35.0697	106.033
R14.7.2	2	380.332	36.0007	104.948
R3.1.1	2	349.936	37.9468	105.441
R3.10.3	2	413.753	36.2753	95.7731
R3.11.3	2	328.92	36.4826	86.8178
R3.12.1	2	384.547	37.8535	86.358
R3.16.1	2	720.362	39.0887	49.2193
R3.19.1	2	323.911	34.2026	106.799
R3.20.3	2	255.073	35.8736	105.641
R3.22.1	2	531.983	37.3104	69.0233
R3.24.2	2	654.659	35.2753	61.0973
R3.27.1	2	398.836	38.6249	71.652
R3.30.2	2	551.697	38.7284	76.6552
R3.31.1	2	339.931	39.1338	83.0368
R3.31.2	2	299.711	37.3351	108.432
R3.32.1	2	372.146	38.3269	108.693
R3.33.1	2	470.415	36.36	69.1859
R3.35.1	2	450.909	37.1044	73.4289
R3.4.1	2	313.304	37.615	104.259
R3.7.3	2	347.854	37.0058	74.8105
R3.9.2	2	662.882	38.1508	76.0274
R7.1.1	3	403.692	33.7508	89.1578
R7.10.1	3	610.28	34.6899	56.6604
R7.11.2	3	473.771	34.1782	69.4518
R7.12.1	3	603.527	38.8785	61.8095
R7.13.1	3	388.09	38.7555	68.7939
R7.14.1	3	463.983	36.4238	78.7626
R7.16.2	3	380.693	36.1782	88.5353
R7.18.2	3	494.858	35.1053	66.2266
R7.19.2	3	508.083	35.0281	72.7396
R7.2.2	3	347.47	34.0011	105.408
R7.20.1	3	504.275	34.9692	72.4007
R7.21.3	3	477.901	34.6598	73.1766
R7.22.2	3	429.996	37.5832	108.861
R7.23.1	3	475.85	38.7934	69.5478
R7.24.1	3	475.272	39.8035	71.652
R7.25.1	3	450.457	36.2389	73.6896
R7.26.3	3	453.306	35.8878	75.8335
R7.27.1	3	577.747	37.0872	63.8554
R7.28.3	3	508.118	33.0601	70.1974
R7.29.1	3	576.764	37.9145	71.358
R7.3.1	3	373.958	36.197	77.1453
R7.32.3	3	480.092	36.3116	73.5916
R7.33.1	3	441.61	36.1829	74.7125
R7.34.1	3	473.75	36.4055	70.2704
R7.35.2	3	516.494	35.7969	85.8001
R7.36.2	3	367.172	35.5498	108.076
R7.38.2	3	311.013	35.9644	107.479
R7.39.3	3	469.466	37.4802	89.8532
R7.4.1	3	468.696	38.092	57.4091
R7.40.1	3	641.733	35.5819	58.248
R7.41.1	3	629.345	36.7261	61.7532
R7.42.1	3	541.367	35.9428	63.6281
R7.44.2	3	389.143	36.9692	72.4508
R7.45.1	3	355.216	35.1239	104.912
R7.46.1	3	522.714	39.0012	73.4654
R7.48.1	3	382.999	38.5905	74.6145
R7.49.1	3	530.948	40.4624	65.4362
R7.50.1	3	379.769	36.0873	89.4435
R7.51.1	3	598.424	33.4462	67.4758
R7.52.2	3	451.113	36.2644	70.5363
R7.53.2	3	330.824	37.3923	103.814
R7.54.2	3	475.492	35.4144	65.4383
R7.55.1	3	423.699	37.2039	67.1484
R7.56.1	3	301.241	36.3966	86.5227
R7.57.1	3	383.577	36.5513	84.7125
R7.6.2	3	598.724	36.0601	73.2329
R7.60.1	3	360.995	35.0253	90.5029
R7.61.1	3	346.634	32.8704	90.3434
R7.63.2	3	464.245	33.6056	71.8846
R7.8.1	3	474.361	34.4516	78.1682
T101.10	4	254.621	36.9881	68.2515
T101.11	4	239.378	37.8982	72.1797
T101.12	4	110.737	38.1162	89.6392
T101.13	4	138.281	34.9881	95.8935
T101.14	4	119.49	37.7025	88.6656
T101.15	4	146.84	35.642	95.3575
T101.16	4	255.815	36.7701	74.6768
T101.17	4	56.3427	40.2959	101.102
T101.18	4	141.842	37.2443	93.4602
T101.19	4	195.202	37.86	67.5332
T101.20	4	313.454	38.2959	72.9995
T101.21	4	244.524	36.7701	65.7487
T101.23	4	175.885	36.7701	68.4978
T101.24	4	156.498	39.4623	91.7829
T101.25	4	116.72	37.8982	89.6392
T101.26	4	146.757	36.3342	90.7806
T101.28	4	133.423	36.7701	90.711
T101.29	4	-3.79759	39.5005	96.0006
T101.3	4	177.433	37.86	78.7498
T101.30	4	169.865	37.8982	78.4978
T101.31	4	143.057	36.7701	77.2492
T101.32	4	199.527	35.86	96.8205
T101.33	4	232.083	36.2959	87.0187
T101.34	4	212.634	35.2061	80.2504
T101.35	4	258.539	37.424	71.5685
T101.36	4	37.359	40.7701	89.4305
T101.37	4	216.28	37.2443	66.5366
T101.38	4	212.65	35.4623	93.9856
T101.4	4	144.496	41.0263	78.605
T101.5	4	147.847	37.6802	77.0349
T101.6	4	139.38	36.7319	87.9938
T101.8	4	133.985	36.7701	91.6757
T101.9	4	197.639	38.1162	72.8547
T102.1	4	207.73	38.3342	72.5332
T102.11	4	146.503	37.8982	76.1022
T102.12	4	132.585	37.7184	92.7475
T102.13	4	165.831	38.2959	93.8513
T102.14	4	96.7093	36.7701	90.7966
T102.15	4	212.946	38.078	71.2846
T102.16	4	170.811	38.3342	78.1067
T102.17	4	152.297	36.7701	79.2162
T102.18	4	215.422	37.642	76.8581
T102.19	4	225.156	36.9881	76.8205
T102.2	4	343.535	36.9881	67.646
T102.20	4	138.491	35.8982	94.1409
T102.21	4	216.399	38.078	68.0691
T102.23	4	256.982	38.078	99.3553
T102.24	4	180.986	36.3342	99.2774
T102.26	4	234.914	37.2061	68.5354
T102.27	4	168.431	35.424	92.8547
T102.28	4	151.325	37.2443	99.7464
T102.29	4	185.125	37.8982	92.9619
T102.3	4	210.265	38.068	86.7491
T102.30	4	101.343	36.7701	96.3006
T102.31	4	118.725	38.5903	73.0691
T102.33	4	161.753	36.1162	71.6437
T102.34	4	240.74	37.424	71.7509
T102.35	4	246.527	37.642	66.4294
T102.39	4	115.672	37.86	78.3587
T102.4	4	215.433	39.4623	103.996
T102.40	4	136.261	38.078	91.9972
T102.41	4	231.009	37.1679	72.1797
T102.43	4	197.861	37.8982	71.0006
T102.44	4	268.065	36.7701	89.1409
T102.45	4	197.424	36.9881	66.4989
T102.46	4	153.01	36.1162	98.9543
T102.47	4	206.488	38.5139	66.2846
T102.48	4	151.049	35.0263	93.6802
T102.49	4	270.571	39.8982	66.1455
T102.5	4	260.932	37.8982	85.4967
T102.50	4	151.309	36.5521	99.318
T102.51	4	268.584	37.2443	80.1056
T102.52	4	127.307	38.1544	89.2162
T102.8	4	167.519	35.642	98.6197
T102.9	4	142.248	36.9881	96.5309
T103.1	4	159.808	36.5521	102.319
T103.2	4	258.214	38.5521	71.6757
T104.10	4	130.959	38.2959	89.8536
T104.12	4	311.813	37.642	73.5354
T104.13	4	310.274	35.424	74.6073
T104.14	4	272.52	36.5521	77.0349
T104.2	4	379.774	38.9499	64.3929
T104.20	4	133.275	37.86	72.93
T104.3	4	302.996	36.9881	70.8182
T104.4	4	130.03	39.2061	80.5024
T104.5	4	269.087	39.642	69.6768
T104.7	4	183.839	41.8982	66.247
T104.8	4	154.258	41.8982	68.9961
T104.9	4	273.212	36.5139	89.3872
T113.1	9	362.983	39.1679	69.1409
T113.11	9	193.192	36.214	94.9536
T113.12	9	162.416	37.2061	101.478
T113.13	9	208.827	37.6802	65.0041
T113.14	9	233.508	39.4116	66.7952
T113.15	9	221.666	36.078	92.1151
T113.16	9	177.279	36.3342	80.8558
T113.17	9	320.9	38.5139	76.247
T113.18	9	215.711	36.3342	92.678
T113.19	9	312.224	39.214	73.0249
T113.2	9	245.21	37.6802	68.3644
T113.21	9	177.425	38.7701	93.5674
T113.22	9	261.542	39.8982	84.3177
T113.23	9	186.293	39.2061	73.9265
T113.24	9	188.745	36.5521	68.825
T113.25	9	149.813	39.424	76.0006
T113.26	9	167.223	36.9881	114.445
T113.27	9	178.06	39.4623	84.532
T113.29	9	79.6331	37.8982	99.3357
T113.3	9	200.06	37.424	70.4647
T113.31	9	236.862	39.424	65.3199
T113.34	9	161.598	37.2061	99.7783
T113.35	9	172.109	37.642	97.9995
T113.36	9	259.581	36.1162	82.9995
T113.37	9	212.123	39.642	71.8901
T113.39	9	119.915	38.5139	94.4944
T113.42	9	165.336	38.1162	102.822
T113.43	9	191.913	37.8982	63.9642
T113.46	9	239.004	37.1395	71.0502
T113.48	9	124.247	38.1162	94.8855
T113.49	9	161.492	36.9499	88.0315
T113.5	9	227.814	38.3342	69.9288
T113.51	9	245.135	40.078	64.9288
T113.52	9	293.179	40.1162	66.5366
T113.53	9	110.897	37.2061	92.426
T113.57	9	326.942	37.642	76.1774
T113.58	9	182.371	38.078	92.8171
T113.59	9	211.166	37.735	80.9119
T113.6	9	354.793	37.8982	72.9676
T113.60	9	195.254	40.7319	69.8912
T113.61	9	211.634	36.3342	94.4625
T113.62	9	137.766	37.2443	102.308
T113.63	9	233.288	37.6802	75.8935
T113.67	9	162.877	36.5139	99.28
T113.68	9	132.872	38.2959	88.0315
T113.69	9	288.817	37.86	76.1774
T113.70	9	175.847	34.1162	110.106
T113.73	9	142.124	37.2061	95.8182
T113.74	9	182.672	35.642	76.6437
T113.75	9	368.325	37.1679	78.1443
T113.77	9	304.964	36.7701	79.7464
T113.79	9	246.372	38.7701	79.4248
T113.8	9	218.078	38.7701	69.6073
T113.80	9	146.532	39.86	97.9995
T113.82	9	195.689	38.2959	91.5685
T113.85	9	240.879	36.9881	92.678
T113.88	9	323.716	38.2959	73.2834
T113.89	9	156.351	36.5521	93.4226
T114.1	9	231.966	35.424	82.678
T114.10	9	223.843	36.9881	84.6449
T114.11	9	267.497	38.1162	77.5708
T114.12	9	336.698	37.4623	69.9288
T114.13	9	306.179	38.9881	79.784
T114.14	9	228.805	37.4623	94.532
T114.15	9	268.407	38.5521	69.5377
T114.16	9	222.526	37.424	81.8205
T114.17	9	233.843	40.2959	75.7487
T114.18	9	271.318	37.2061	78.4282
T114.19	9	153.713	38.5521	95.2237
T114.2	9	214.892	37.86	68.5354
T114.20	9	166.076	37.0263	79.9288
T114.23	9	253.212	38.1162	76.6437
T114.24	9	238.859	38.078	75.5719
T114.25	9	214.389	36.9881	104.425
T114.26	9	215.991	36.5139	90.6039
T114.27	9	154.554	38.5139	73.3211
T114.28	9	172.577	37.642	85.8449
T114.29	9	192.905	37.642	95.2447
T114.30	9	239.682	38.5139	68.2834
T114.31	9	214.687	35.642	95.2127
T114.32	9	191.034	37.86	93.5674
T114.33	9	217.065	36.078	97.142
T114.34	9	300.225	37.86	77.8228
T114.35	9	341.767	38.078	71.1774
T114.36	9	198.701	36.5521	82.2868
T114.37	9	248.262	38.1162	83.7498
T114.38	9	244.768	35.642	74.0075
T114.39	9	268.799	37.424	75.3895
T114.4	9	176.892	37.2443	75.4271
T114.40	9	174.73	36.8083	104.816
T114.41	9	289.063	38.078	79.784
T114.42	9	185.781	37.2061	90.4591
T114.43	9	249.618	36.7701	78.5354
T114.44	9	254.875	38.9881	73.5731
T114.45	9	227.741	36.9881	73.0691
T114.46	9	81.837	37.2443	109.664
T114.47	9	185.929	37.8982	101.745
T114.49	9	236.751	38.8083	88.3963
T114.5	9	186.702	38.3724	95.7487
T114.51	9	252.282	39.2443	80.5719
T114.6	9	243.767	37.2061	79.8216
T114.7	9	259.935	38.9881	68.2834
T114.9	9	332.997	38.3724	71.9653
T105.1	5	139.983	36.3342	92.3245
T105.10	5	189.068	37.5879	82.2907
T105.11	5	171.43	37.2419	101.026
T105.12	5	176.724	35.5207	97.4386
T105.13	5	149.361	38.9144	95.3443
T105.14	5	205.096	37.8483	79.9829
T105.16	5	307.136	38.0782	77.6157
T105.17	5	316.718	36.6845	68.2093
T105.19	5	241.224	36.6845	78.0729
T105.2	5	308.095	36.6845	90.8218
T105.20	5	224.181	36.127	71.1628
T105.21	5	239.16	36.0663	82.9227
T105.22	5	221.109	36.4057	71.8929
T105.23	5	187.693	34.6845	75.1193
T105.24	5	227.307	35.7994	82.575
T105.25	5	212.461	35.7994	73.755
T105.26	5	248.129	36.0782	74.0757
T105.27	5	179.34	36.9632	83.9118
T105.28	5	264.146	36.6356	63.0729
T105.3	5	159.937	37.5695	97.4865
T105.30	5	287.262	36.127	79.0279
T105.31	5	183.309	38.7171	82.9935
T105.32	5	212.42	36.0782	84.3893
T105.34	5	320.393	39.8483	63.6592
T105.6	5	140.058	36.127	84.1715
T105.7	5	242.966	36.6356	83.755
T105.8	5	230.735	38.3569	107.936
T105.9	5	341.619	35.7994	70.2284
T106.1	5	227.107	38.5521	100.384
T106.10	5	201.194	36.2959	87.7851
T106.11	5	212.368	37.0263	83.5674
T106.12	5	192.059	35.6802	89.4248
T106.16	5	153.136	35.424	94.0337
T106.2	5	169.955	36.9881	108.851
T106.3	5	228.506	37.86	90.6734
T106.4	5	252.72	38.5139	97.8547
T106.5	5	222.426	35.424	83.1067
T106.6	5	163.156	37.4623	99.1033
T106.7	5	142.911	37.4623	102.281
T106.8	5	235.632	37.2502	80.9033
T106.9	5	212.097	37.5207	70.2557
T107.1	6	173.775	34.4057	93.7143
T107.10	6	136.373	36.3569	91.7086
T107.11	6	282.616	37.5695	71.5721
T107.13	6	195.162	37.2419	107.568
T107.14	6	246.474	35.5695	72.6157
T107.15	6	147.119	36.4057	87.0293
T107.19	6	290.563	37.642	77.0349
T107.2	6	157.109	37.2061	106.537
T107.21	6	161.952	35.7564	85.4715
T107.26	6	145.749	37.7025	91.6681
T107.27	6	227.96	36.7445	78.3941
T107.28	6	199.201	35.942	91.7369
T107.30	6	408.466	36.2655	66.3155
T107.31	6	163.531	33.7025	102.701
T107.32	6	172.13	32.9	92.2799
T107.33	6	180.185	36.5521	104.639
T107.34	6	232.711	36.1162	77.4636
T107.36	6	124.357	36.1162	101.933
T107.4	6	403.977	37.2061	66.4613
T107.5	6	260.759	36.9881	78.5354
T107.7	6	188.965	36.5521	76.1078
T107.8	6	230.959	36.7319	88.6426
T107.9	6	228.135	34.5521	88.7817
T108.1	7	228.649	35.4623	72.0349
T108.11	7	203.19	37.424	99.0713
T108.2	7	241.527	36.9881	77.142
T108.3	7	165.526	37.6802	102.388
T108.4	7	128.151	38.5521	97.174
T108.5	7	249.804	36.8083	76.0006
T108.7	7	149.05	37.1679	98.9585
T108.8	7	202.184	36.078	71.3598
T108.9	7	165.669	34.7701	74.109
T109.1	7	160.174	36.9881	92.758
T109.10	7	168.747	37.2443	98.9961
T109.11	7	248.471	36.3342	78.6426
T109.12	7	297.296	36.5521	73.2834
T109.13	7	216.029	37.642	70.6415
T109.14	7	176.093	35.9364	88.3963
T109.16	7	197.491	36.7701	74.9664
T109.17	7	142.352	36.3724	97.4955
T109.18	7	200.929	36.984	90.5477
T109.19	7	229.504	36.3342	72.1797
T109.2	7	248.295	37.2061	70.1056
T109.20	7	220.614	38.5903	84.1785
T109.21	7	143.598	37.2061	92.646
T109.22	7	141.49	36.1162	98.4282
T109.23	7	173.21	36.3342	86.6223
T109.24	7	149.112	35.8982	89.0337
T109.25	7	196.935	35.8982	85.711
T109.26	7	162.565	35.86	88.0371
T109.27	7	88.954	37.424	101.531
T109.28	7	293.651	35.8982	82.8547
T109.3	7	230.57	36.5521	73.1443
T109.31	7	176.605	36.5521	92.0132
T109.32	7	161.888	35.2061	95.963
T109.33	7	166.114	36.8083	107.362
T109.36	7	133.842	36.3724	88.6107
T109.37	7	152.109	35.4623	86.007
T109.38	7	155.196	36.078	99.5696
T109.4	7	277.401	37.1679	73.9322
T109.41	7	132.669	36.5139	93.8194
T109.42	7	206.454	36.7025	95.6919
T109.43	7	211.707	35.2061	71.5366
T109.44	7	205.485	35.86	96.0006
T109.45	7	143.528	35.2061	94.6768
T109.46	7	256.937	38.078	76.9277
T109.47	7	227.63	35.642	72.394
T109.48	7	217.936	38.5521	70.3094
T109.5	7	166.925	35.642	96.6061
T109.6	7	201.809	35.86	94.2105
T109.7	7	324.234	39.424	69.3177
T109.8	7	241.325	37.86	71.3918
T109.9	7	216.467	33.8982	74.9984
T110.11	8	179.336	37.2443	76.6061
T110.12	8	225.829	36.2235	90.2823
T110.13	8	176.152	38.1162	87.4579
T110.14	8	222.633	37.2061	70.5343
T110.15	8	172.507	37.2061	90.2823
T110.16	8	151.02	37.424	90.5662
T110.19	8	232.071	38.0398	71.3918
T110.20	8	241.773	36.9881	66.8205
T110.21	8	171.712	35.2443	90.6734
T110.22	8	160.494	38.3342	89.2857
T110.23	8	139.635	38.3724	90.2823
T110.24	8	159.164	39.2061	93.5674
T110.25	8	242.064	39.463	82.6669
T110.26	8	167.109	35.1815	74.243
T110.28	8	178.546	36.7701	94.7088
T110.29	8	221.835	36.5521	78.6746
T110.30	8	242.327	36.7445	97.3204
T110.31	8	166.044	35.8982	78.7122
T110.32	8	234.978	36.078	76.9972
T110.33	8	129.12	37.642	93.8889
T110.34	8	157.686	35.2655	76.2811
T110.35	8	211.737	39.2061	68.605
T110.36	8	211.656	37.2061	67.1044
T110.37	8	193.953	37.2061	95.6734
T110.4	8	96.411	38.7865	99.1681
T110.40	8	276.58	34.3724	69.6073
T110.41	8	123.924	38.9881	88.9961
T110.5	8	209.184	38.2959	92.4203
T110.7	8	294.053	34.2235	70.8536
T110.8	8	143.483	38.9881	78.0371
T110.9	8	214.69	36.7701	67.3564
T111.1	8	164.51	38.1162	75.3895
T111.10	8	177.141	36.3342	88.9265
T111.11	8	168.561	37.424	72.5708
T111.12	8	424.634	37.505	61.6381
T111.13	8	99.0732	37.2443	94.3177
T111.14	8	242.057	38.078	61.1078
T111.15	8	349.222	36.1162	69.9288
T111.3	8	247.022	38.8083	68.6426
T111.8	8	229.314	37.2443	71.0383
T111.9	8	149.324	37.8982	94.3553
T112.1	8	169.078	38.5521	76.1078
T112.10	8	76.8452	40.7701	85.1375
T112.2	8	126.816	40.5521	92.8867
T112.5	8	141.443	37.6802	106.354
T112.6	8	190.705	38.5139	81.4294
T112.7	8	268.513	37.4623	68.1386
T112.8	8	115.939	40.8083	85.7806
T112.9	8	253.353	39.5375	69.5261
T115.10	10	114.764	37.8982	101.858
T115.11	10	281.067	38.8083	95.4967
T115.12	10	224.139	37.9364	94.5696
T115.13	10	216.606	37.2443	107.454
T115.14	10	140.057	37.2061	96.247
T115.15	10	177.247	38.5139	97.5868
T115.16	10	156.698	37.642	83.7817
T115.17	10	153.573	36.9326	104.994
T115.18	10	162.551	38.078	104.784
T115.19	10	297.656	38.7701	103.283
T115.2	10	218.559	37.4623	95.1056
T115.20	10	205.38	37.2061	73.7498
T115.21	10	284.832	36.1544	104.431
T115.22	10	159.433	37.6802	95.1056
T115.23	10	226.551	36.1162	77.9995
T115.24	10	170.222	36.5521	97.6403
T115.25	10	223.974	35.6038	99.784
T115.26	10	262.703	35.86	72.7156
T115.27	10	390.425	37.424	66.215
T115.28	10	193.861	35.424	80.8935
T115.29	10	159.664	36.7701	103.643
T115.3	10	216.228	37.0263	76.0326
T115.30	10	183.165	36.5139	103.452
T115.31	10	167.84	37.642	104.954
T115.32	10	265.401	35.642	71.0383
T115.33	10	181.543	36.5139	98.9265
T115.34	10	211.729	39.5005	74.3553
T115.35	10	172.126	36.7701	80.7806
T115.36	10	194.619	39.735	94.6011
T115.37	10	206.678	37.6802	76.8205
T115.39	10	221.571	37.2061	86.9972
T115.4	10	247.222	37.2443	93.0691
T115.40	10	130.324	36.3342	103.498
T115.41	10	408.271	39.0645	68.4282
T115.42	10	152.93	40.7701	100.529
T115.43	10	411.676	38.7701	70.8239
T115.45	10	89.4239	38.7701	92.5275
T115.5	10	301.065	39.424	77.4636
T115.6	10	231.26	37.9364	87.426
T115.7	10	153.774	36.9881	100.106
T115.9	10	226.403	37.2061	80.4271
T116.1	10	106.184	37.8982	93.6746
T116.10	10	276.918	37.424	71.8901
T116.11	10	99.7016	38.1162	94.9345
T116.13	10	233.396	38.256	71.5986
T116.14	10	173.646	37.642	97.6027
T116.15	10	255.856	36.078	92.8171
T116.16	10	78.1396	38.9881	102.464
T116.17	10	272.234	38.3342	80.963
T116.18	10	189.005	36.078	104.393
T116.19	10	157.764	38.5903	76.1398
T116.2	10	187.172	37.2061	97.6403
T116.20	10	264.087	38.3342	67.9619
T116.21	10	117.217	38.3342	103.498
T116.22	10	114.685	37.2443	102.496
T116.23	10	222.431	37.4623	76.3541
T116.24	10	252.757	37.6802	98.4335
T116.27	10	290.562	37.642	74.8912
T116.28	10	140.273	38.1162	96.9277
T116.29	10	180.346	36.5139	93.2834
T116.3	10	248.414	37.0263	74.6768
T116.30	10	195.231	37.3858	91.0702
T116.31	10	197.398	35.86	94.9608
T116.32	10	187.813	38.7319	99.0281
T116.33	10	160.546	37.0263	77.93
T116.35	10	174.069	35.424	100.358
T116.36	10	280.59	36.9499	102.212
T116.37	10	100.135	37.8982	98.1763
T116.38	10	209.299	36.2959	104.318
T116.39	10	193.281	37.2061	103.819
T116.40	10	218.791	36.7701	74.5058
T116.41	10	141.017	36.1162	106.247
T116.42	10	140.954	38.5521	89.296
T116.43	10	129.154	37.4623	96.4773
T116.44	10	115.616	38.1162	98.1763
T116.45	10	185.338	37.6802	73.1067
T116.46	10	152.74	39.642	90.711
T116.47	10	129.036	38.5521	89.0657
T116.48	10	250.531	36.5521	94.4248
T116.49	10	189.752	35.8982	101.928
T116.50	10	107.804	36.5521	92.7851
T116.52	10	170.49	37.2061	79.5001
T116.53	10	130.308	35.86	106.997
T116.54	10	167.58	38.5903	90.2876
T116.55	10	149.158	37.6802	98.2458
T116.56	10	254.235	39.2061	72.2492
T116.57	10	157.005	37.8982	78.5354
T116.58	10	155.616	37.8218	86.4933
T116.59	10	222.334	39.86	97.8867
T116.6	10	304.618	38.078	73.4659
T116.61	10	124.03	37.2443	92.9405
T116.62	10	174.705	37.6802	95.963
T116.63	10	139.1	38.7701	103.567
T116.64	10	292.38	38.3342	79.5696
T116.7	10	180.137	35.424	94.1785

## Sheet: S8
Supplementary Table S8 Genotypic data of the 603 durum wheat lines and the parental lines with marker names, chromosomal and physical positions and allelic status. The DArTseq SNPs, KASP46, and Rht-B1 markers were coded as 1, 0, -1, which correspond with three genotypes of a single SNP: 1 = homozygous (AA), 0 = heterozygous (AB), -1 = homozygous (BB). The DArTseq presence-absence variations and U…
marker	chromosome	position (bp)	DBC480.1	Durobonus	Floradur	Heli123.1	Heli31.1	Heli94	Helidur	I17.122.1	I18.14.1	I19.32.1	I19.32.3	I19.39.1	I19.8.1	I19.94.1	Karur	R11.1.2	R11.11.1	R11.12.1	R11.13.1	R11.14.3	R11.15.1	R11.17.1	R11.19.2	R11.2.3	R11.22.1	R11.26.1	R11.27.1	R11.28.1	R11.29.1	R11.31.3	R11.33.2	R11.34.1	R11.35.1	R11.38.2	R11.39.2	R11.4.1	R11.41.1	R11.44.1	R11.45.1	R11.48.2	R11.49.1	R11.51.2	R11.53.1	R11.7.1	R11.9.3	R12.1.1	R12.11.1
59994371	chr1A	1156633	-1	-1	-1	-1	-1	-1	-1	-1	-1	1	1	-1	1	-1	-1	-1	-1	-1	-1	-1	-1	-1	-1	-1	-1	-1	-1	-1	-1	-1	-1	-1	-1	-1	-1	-1	-1	-1	-1	-1	-1	-1	-1	-1	-1	1	-1
1169281	chr1A	1168996	-1	-1	-1	-1	1	1	-1	-1	-1	1	1	-1	1	-1	-1	1	-1	-1	-1	-1	1	-1	-1	1	1	-1	1	-1	-1	-1	-1	-1	-1	-1	1	1	-1	1	1	-1	-1	1	1	1	-1	1	-1
1864339	chr1A	1229818	-1	-1	-1	-1	1	1	-1	-1	-1	1	1	-1	1	-1	-1	1	-1	-1	-1	-1	1	-1	-1	1	1	-1	1	-1	-1	-1	-1	-1	-1	-1	1	1	-1	1	1	-1	-1	1	1	1	-1	1	-1
2369425	chr1A	4389846	-1	-1	-1	-1	1	1	-1	-1	-1	-1	-1	-1	-1	-1	-1	1	-1	-1	-1	-1	1	-1	-1	1	1	-1	-1	-1	-1	-1	-1	-1	-1	-1	1	1	-1	1	1	-1	-1	1	-1	1	-1	-1	-1
3025556	chr1A	4824282	-1	-1	-1	-1	1	-1	-1	-1	1	-1	-1	-1	-1	-1	-1	-1	-1	-1	-1	-1	-1	-1	-1	-1	-1	-1	-1	-1	-1	-1	-1	-1	-1	-1	-1	-1	-1	-1	-1	-1	-1	-1	-1	-1	-1	-1	-1
2328038	chr1A	4827130	-1	-1	-1	-1	1	1	-1	-1	-1	1	1	-1	-1	-1	-1	1	-1	-1	-1	-1	1	-1	-1	1	1	-1	-1	-1	-1	-1	-1	-1	-1	-1	-1	1	-1	1	1	-1	-1	1	-1	1	-1	1	-1
4395958	chr1A	4827244	-1	-1	-1	-1	1	1	-1	-1	-1	1	1	-1	1	1	-1	1	-1	-1	-1	-1	1	-1	-1	1	1	-1	-1	-1	-1	1	-1	-1	-1	-1	1	1	-1	1	1	-1	-1	1	-1	1	-1	1	-1
1263808	chr1A	5215044	-1	-1	-1	-1	-1	-1	-1	-1	-1	1	1	-1	1	-1	-1	-1	-1	-1	-1	-1	-1	-1	-1	-1	-1	-1	-1	-1	-1	-1	-1	-1	-1	-1	-1	-1	-1	-1	-1	-1	-1	-1	-1	-1	-1	1	-1
5011571	chr1A	6265095	-1	-1	-1	-1	-1	-1	-1	-1	-1	1	1	-1	1	-1	-1	-1	-1	-1	-1	-1	-1	-1	-1	-1	-1	-1	-1	-1	-1	-1	-1	-1	-1	-1	-1	-1	-1	-1	-1	-1	-1	-1	-1	-1	-1	1	-1
12764183	chr1A	7008215	-1	-1	-1	-1	-1	-1	-1	-1	-1	1	1	-1	1	-1	-1	-1	-1	-1	-1	-1	-1	-1	-1	-1	-1	-1	-1	-1	-1	-1	-1	-1	-1	-1	-1	-1	-1	-1	-1	-1	-1	-1	-1	-1	-1	1	-1
5356492	chr1A	7060527	-1	-1	-1	-1	-1	-1	-1	-1	-1	1	1	-1	1	-1	-1	-1	-1	-1	-1	-1	-1	-1	-1	-1	-1	-1	-1	-1	-1	-1	-1	-1	-1	-1	-1	-1	-1	-1	-1	-1	-1	-1	-1	-1	-1	1	-1
1723651	chr1A	7189107	-1	-1	-1	-1	1	1	-1	-1	-1	-1	-1	-1	-1	-1	-1	1	1	-1	-1	-1	-1	-1	1	-1	1	-1	-1	-1	-1	1	-1	-1	-1	-1	1	1	-1	1	1	-1	-1	1	-1	1	-1	-1	-1
2327700	chr1A	7704081	-1	-1	-1	-1	1	1	-1	-1	-1	-1	-1	-1	-1	-1	-1	1	1	-1	-1	-1	-1	-1	1	-1	1	-1	-1	-1	-1	1	-1	-1	-1	-1	1	1	-1	1	1	-1	-1	1	-1	1	-1	-1	-1
3960868	chr1A	7704607	-1	-1	-1	-1	1	1	-1	-1	-1	-1	-1	-1	-1	-1	-1	1	1	-1	-1	-1	-1	-1	1	-1	1	-1	-1	-1	-1	1	-1	-1	-1	-1	1	1	-1	1	1	-1	-1	1	-1	1	-1	-1	-1
5348504	chr1A	7704764	-1	-1	-1	-1	-1	-1	-1	-1	-1	1	1	-1	1	1	-1	-1	-1	-1	-1	-1	-1	-1	-1	-1	-1	-1	-1	-1	-1	-1	-1	-1	-1	-1	-1	-1	-1	-1	-1	-1	-1	-1	-1	-1	-1	1	-1
5370316	chr1A	7705197	-1	-1	1	1	-1	-1	1	1	1	-1	-1	1	1	1	1	-1	-1	-1	-1	-1	-1	-1	-1	-1	-1	-1	-1	-1	-1	-1	-1	-1	-1	-1	-1	-1	-1	-1	-1	-1	-1	-1	-1	-1	-1	-1	-1
1129036	chr1A	9227424	-1	-1	-1	-1	-1	-1	-1	-1	-1	1	1	-1	1	-1	-1	-1	-1	-1	-1	-1	-1	-1	-1	-1	-1	-1	-1	-1	-1	-1	-1	-1	-1	-1	-1	-1	-1	-1	-1	-1	-1	-1	-1	-1	-1	1	-1
59994389	chr1A	10139243	-1	-1	-1	-1	-1	-1	-1	-1	-1	1	1	-1	1	-1	-1	-1	-1	-1	-1	-1	-1	-1	-1	-1	-1	-1	-1	-1	-1	-1	-1	-1	-1	-1	-1	-1	-1	-1	-1	-1	-1	-1	-1	-1	-1	-1	-1
1204920	chr1A	10594367	-1	-1	-1	-1	-1	-1	-1	-1	-1	1	1	-1	1	1	-1	-1	-1	-1	-1	-1	-1	-1	-1	-1	-1	-1	-1	-1	-1	-1	-1	-1	-1	-1	-1	-1	-1	-1	-1	-1	-1	-1	-1	-1	-1	1	-1
1049863	chr1A	10753175	-1	-1	-1	-1	1	1	-1	-1	-1	-1	-1	-1	-1	-1	-1	1	1	-1	-1	-1	-1	-1	-1	-1	1	-1	-1	-1	-1	1	-1	-1	1	-1	1	1	-1	-1	1	-1	1	-1	-1	1	-1	-1	-1
1013295	chr1A	10812239	-1	-1	-1	-1	1	1	-1	-1	-1	-1	-1	-1	-1	-1	-1	1	1	-1	-1	-1	-1	-1	-1	-1	1	-1	-1	-1	-1	1	-1	-1	-1	-1	1	1	-1	-1	1	-1	1	-1	-1	1	-1	-1	-1
1120764	chr1A	10812304	-1	-1	-1	-1	1	1	-1	-1	-1	-1	-1	-1	-1	-1	-1	1	1	-1	-1	-1	-1	-1	-1	-1	1	-1	-1	-1	-1	1	-1	-1	1	-1	1	1	-1	-1	1	-1	1	-1	-1	1	-1	-1	-1
1233644	chr1A	10816097	-1	-1	-1	-1	1	1	-1	-1	-1	-1	-1	-1	-1	-1	-1	1	1	-1	-1	-1	-1	-1	-1	-1	1	-1	-1	-1	-1	1	-1	-1	1	-1	1	1	-1	-1	1	-1	1	-1	-1	1	-1	-1	-1
3934878	chr1A	11110280	-1	-1	1	1	-1	-1	1	1	1	-1	-1	1	1	1	-1	-1	-1	-1	-1	-1	1	-1	-1	-1	-1	-1	1	1	1	-1	-1	1	-1	-1	-1	-1	-1	1	-1	-1	-1	-1	-1	-1	1	-1	1
1277304	chr1A	11326700	-1	-1	-1	-1	-1	-1	-1	-1	-1	-1	-1	-1	-1	-1	1	-1	-1	-1	-1	-1	1	-1	1	-1	-1	-1	-1	-1	1	-1	-1	-1	1	-1	-1	-1	1	-1	-1	1	-1	-1	-1	-1	-1	-1	-1
1241369	chr1A	11811320	-1	-1	-1	1	-1	-1	-1	-1	-1	-1	-1	-1	1	1	-1	-1	-1	-1	-1	-1	-1	-1	-1	1	-1	-1	-1	-1	-1	-1	-1	-1	-1	-1	-1	1	-1	-1	-1	-1	-1	-1	-1	-1	-1	1	-1
1118912	chr1A	12083770	-1	-1	-1	-1	-1	-1	-1	-1	-1	1	1	-1	1	-1	-1	-1	-1	-1	-1	-1	-1	-1	-1	-1	-1	-1	-1	-1	-1	-1	-1	-1	-1	-1	-1	-1	-1	-1	-1	-1	-1	-1	-1	-1	-1	1	-1
1095745	chr1A	12090116	-1	-1	-1	-1	-1	-1	-1	-1	-1	1	1	-1	1	-1	-1	-1	-1	-1	-1	-1	-1	-1	-1	-1	-1	-1	-1	-1	-1	-1	-1	-1	-1	-1	-1	-1	-1	-1	-1	-1	-1	-1	-1	-1	-1	1	-1
3020474	chr1A	12094899	-1	-1	-1	-1	-1	-1	-1	-1	-1	1	1	-1	1	-1	-1	-1	-1	-1	-1	-1	-1	-1	-1	-1	-1	-1	-1	-1	-1	-1	-1	-1	-1	-1	-1	-1	-1	-1	-1	-1	-1	-1	-1	-1	-1	1	-1
5577036	chr1A	12363143	-1	-1	1	1	-1	-1	1	1	1	-1	-1	1	1	1	-1	-1	-1	-1	-1	-1	1	-1	-1	-1	-1	-1	1	1	1	-1	-1	1	-1	-1	-1	-1	-1	1	-1	-1	-1	-1	-1	-1	1	-1	1
4991719	chr1A	13603824	-1	-1	-1	-1	-1	-1	-1	-1	-1	-1	-1	-1	-1	-1	1	-1	-1	-1	-1	-1	1	-1	1	-1	-1	-1	-1	-1	1	-1	-1	-1	1	-1	-1	-1	1	-1	-1	1	-1	-1	-1	-1	-1	-1	-1
3942183	chr1A	13764157	-1	-1	-1	-1	-1	-1	-1	-1	-1	-1	-1	-1	-1	-1	1	-1	-1	-1	-1	-1	1	-1	1	-1	-1	-1	-1	-1	1	-1	-1	-1	1	-1	-1	-1	1	-1	-1	1	-1	-1	-1	-1	-1	-1	-1
1382739	chr1A	13863866	-1	-1	-1	-1	-1	-1	-1	-1	-1	-1	-1	-1	-1	-1	1	-1	-1	-1	-1	-1	-1	1	1	-1	-1	-1	-1	-1	1	-1	-1	-1	1	-1	-1	-1	1	-1	-1	1	-1	-1	-1	-1	-1	-1	-1
3574106	chr1A	14388360	-1	1	-1	-1	-1	-1	-1	-1	-1	-1	-1	-1	-1	-1	1	-1	-1	-1	-1	-1	1	-1	1	-1	-1	-1	-1	-1	1	-1	-1	-1	1	-1	-1	-1	1	-1	-1	1	-1	-1	-1	-1	-1	-1	-1
1390867	chr1A	14412992	-1	-1	-1	-1	-1	-1	-1	-1	-1	-1	-1	-1	-1	-1	1	-1	-1	-1	-1	-1	1	-1	1	-1	-1	-1	-1	-1	1	-1	-1	-1	1	-1	-1	-1	1	-1	-1	1	-1	-1	-1	-1	-1	-1	-1
1383478	chr1A	14413057	-1	-1	-1	-1	-1	-1	-1	-1	-1	-1	-1	-1	-1	-1	1	-1	-1	-1	-1	-1	1	-1	1	-1	-1	-1	-1	-1	1	-1	-1	-1	1	-1	-1	-1	1	-1	-1	1	-1	-1	-1	-1	-1	-1	-1
3937068	chr1A	14551617	-1	-1	-1	-1	1	1	-1	-1	-1	-1	-1	-1	-1	-1	-1	1	1	-1	1	-1	-1	-1	-1	-1	1	-1	-1	1	-1	1	-1	-1	-1	-1	1	1	-1	1	1	-1	1	-1	-1	1	-1	-1	-1
3571787	chr1A	14551663	-1	-1	-1	-1	-1	-1	-1	-1	-1	-1	-1	-1	-1	-1	1	-1	-1	-1	-1	-1	-1	-1	1	-1	-1	-1	-1	-1	1	-1	-1	-1	1	-1	-1	-1	1	-1	-1	1	-1	-1	-1	-1	-1	-1	-1
4008949	chr1A	14551709	-1	-1	-1	-1	-1	-1	-1	-1	-1	-1	-1	-1	-1	-1	1	-1	-1	-1	-1	-1	1	-1	1	-1	-1	-1	-1	-1	1	-1	-1	-1	1	-1	-1	-1	1	-1	-1	1	-1	-1	-1	-1	-1	-1	-1
3935272	chr1A	14604603	-1	-1	-1	-1	1	1	-1	-1	-1	-1	-1	-1	-1	-1	-1	1	1	-1	1	-1	-1	-1	-1	-1	1	-1	-1	-1	-1	1	-1	-1	-1	-1	1	1	-1	1	1	-1	1	-1	-1	1	-1	-1	-1
4411783	chr1A	14786804	-1	-1	-1	-1	-1	-1	-1	-1	-1	-1	-1	-1	-1	-1	1	-1	-1	-1	-1	-1	1	-1	1	-1	-1	-1	-1	-1	1	-1	-1	-1	1	-1	-1	-1	1	-1	-1	1	-1	-1	-1	-1	-1	-1	-1
4536045	chr1A	14786836	-1	-1	-1	-1	-1	-1	-1	-1	-1	-1	-1	-1	-1	-1	1	-1	-1	-1	-1	-1	-1	-1	1	-1	-1	-1	-1	-1	1	-1	-1	-1	1	-1	-1	-1	-1	-1	-1	1	-1	-1	-1	-1	-1	-1	-1
1280197	chr1A	15310270	-1	-1	-1	-1	-1	-1	-1	-1	-1	-1	-1	-1	-1	-1	1	-1	-1	-1	-1	-1	1	-1	1	-1	-1	-1	-1	-1	1	-1	-1	-1	1	-1	-1	-1	1	-1	-1	1	-1	-1	-1	-1	-1	-1	-1
1257101	chr1A	15317713	-1	-1	-1	-1	-1	-1	-1	-1	-1	-1	-1	-1	-1	-1	1	-1	-1	-1	-1	-1	-1	-1	1	-1	-1	-1	-1	-1	-1	-1	-1	-1	1	-1	-1	-1	1	-1	-1	1	-1	-1	-1	-1	-1	-1	-1
1116890	chr1A	16275961	-1	-1	-1	-1	-1	-1	-1	-1	-1	-1	-1	-1	-1	-1	1	-1	-1	-1	-1	-1	1	-1	1	-1	-1	-1	-1	-1	1	-1	-1	-1	1	-1	-1	-1	1	-1	-1	1	-1	-1	-1	-1	-1	-1	-1
1254437	chr1A	16505029	-1	-1	-1	-1	-1	-1	-1	-1	-1	-1	-1	-1	-1	-1	1	-1	-1	-1	-1	-1	1	-1	1	-1	-1	-1	-1	-1	1	-1	-1	-1	1	-1	-1	-1	1	-1	-1	1	-1	-1	-1	-1	-1	-1	-1
4406632	chr1A	16843950	-1	-1	-1	-1	-1	-1	-1	-1	-1	-1	-1	-1	-1	-1	1	-1	-1	-1	-1	-1	1	-1	1	-1	-1	-1	-1	-1	1	-1	-1	-1	1	-1	-1	-1	1	-1	-1	1	-1	-1	-1	-1	-1	-1	-1
3575379	chr1A	16856893	-1	-1	-1	-1	-1	-1	-1	-1	-1	-1	-1	-1	-1	-1	1	-1	-1	-1	-1	-1	-1	-1	1	-1	-1	-1	-1	-1	1	-1	-1	-1	1	-1	-1	-1	1	-1	-1	1	-1	-1	-1	-1	-1	-1	-1
1136325	chr1A	17284640	-1	-1	-1	-1	-1	-1	-1	-1	-1	-1	-1	-1	-1	-1	1	-1	-1	-1	-1	-1	1	-1	1	-1	-1	-1	-1	-1	1	-1	-1	-1	1	-1	-1	-1	1	-1	-1	1	-1	-1	-1	-1	-1	-1	-1
1158942	chr1A	17664151	-1	-1	-1	-1	-1	-1	-1	-1	-1	-1	-1	-1	-1	-1	-1	-1	-1	-1	-1	-1	-1	-1	-1	-1	-1	-1	-1	-1	1	-1	-1	-1	1	-1	-1	-1	1	-1	-1	1	-1	-1	-1	-1	-1	-1	-1
4407786	chr1A	17694392	-1	1	-1	-1	-1	-1	-1	-1	-1	-1	-1	-1	-1	-1	1	-1	-1	-1	-1	-1	1	-1	1	-1	-1	-1	-1	-1	1	-1	-1	-1	1	-1	-1	-1	1	-1	-1	1	-1	-1	-1	-1	-1	-1	-1
5369557	chr1A	17788247	-1	-1	-1	-1	-1	-1	-1	-1	-1	-1	-1	-1	-1	-1	1	-1	-1	-1	-1	-1	1	-1	1	-1	-1	-1	-1	-1	1	-1	-1	-1	1	-1	-1	-1	1	-1	-1	1	-1	-1	-1	-1	-1	-1	-1
1386816	chr1A	17788292	-1	-1	-1	-1	-1	-1	-1	-1	-1	-1	-1	-1	-1	-1	1	-1	-1	-1	-1	-1	-1	-1	1	-1	-1	-1	-1	-1	1	-1	-1	-1	1	-1	-1	-1	1	-1	-1	1	-1	-1	-1	-1	-1	-1	-1
1271356	chr1A	17810559	-1	-1	-1	-1	-1	-1	-1	-1	-1	-1	-1	-1	-1	-1	1	-1	-1	-1	-1	-1	1	-1	1	-1	-1	-1	-1	-1	1	-1	-1	-1	1	-1	-1	-1	1	-1	-1	1	-1	-1	-1	-1	-1	-1	-1
5005767	chr1A	17818044	-1	-1	-1	-1	-1	-1	-1	-1	-1	-1	-1	-1	-1	-1	1	-1	-1	-1	-1	-1	-1	-1	-1	-1	-1	-1	-1	-1	1	-1	-1	-1	1	-1	-1	-1	1	-1	-1	1	-1	-1	-1	-1	-1	-1	-1
1271287	chr1A	17818100	-1	-1	-1	-1	-1	-1	-1	-1	-1	-1	-1	-1	-1	-1	1	-1	-1	-1	-1	-1	-1	-1	1	-1	-1	-1	-1	-1	1	-1	-1	-1	1	-1	-1	-1	1	-1	-1	1	-1	-1	-1	-1	-1	-1	-1
59994595	chr1A	18698440	-1	-1	1	1	1	-1	1	-1	1	-1	-1	1	1	-1	-1	-1	-1	-1	-1	-1	-1	-1	-1	-1	-1	-1	-1	-1	-1	-1	-1	-1	-1	-1	-1	-1	-1	-1	-1	-1	-1	-1	-1	-1	-1	-1	-1
2277639	chr1A	19801952	-1	-1	-1	-1	-1	-1	-1	-1	-1	1	1	-1	1	-1	1	-1	-1	-1	1	-1	1	1	-1	-1	-1	-1	1	1	-1	1	1	-1	1	-1	-1	-1	-1	-1	-1	-1	1	1	-1	-1	1	-1	-1
3022615	chr1A	22519166	-1	-1	-1	-1	-1	-1	-1	-1	-1	1	1	-1	1	-1	-1	-1	-1	-1	-1	-1	-1	-1	-1	-1	-1	-1	-1	-1	-1	-1	-1	-1	-1	-1	-1	-1	-1	-1	-1	-1	-1	-1	-1	-1	-1	-1	-1
1667243	chr1A	22939509	-1	-1	-1	-1	-1	-1	-1	-1	-1	1	1	-1	1	-1	-1	-1	-1	-1	-1	-1	-1	-1	-1	-1	-1	-1	-1	-1	-1	-1	-1	-1	-1	-1	-1	-1	-1	-1	-1	-1	-1	-1	-1	-1	-1	1	-1
3025236	chr1A	25984801	-1	-1	-1	-1	1	1	-1	-1	-1	-1	-1	-1	-1	-1	-1	1	-1	-1	-1	-1	-1	-1	-1	-1	-1	-1	-1	-1	-1	-1	-1	-1	-1	-1	-1	1	-1	-1	-1	-1	-1	-1	-1	-1	-1	-1	-1
1262038	chr1A	26798293	1	1	-1	-1	-1	-1	-1	-1	-1	-1	-1	-1	-1	-1	1	-1	-1	1	-1	-1	1	1	1	1	-1	-1	-1	-1	1	-1	1	-1	1	1	-1	-1	1	-1	-1	1	-1	1	-1	-1	-1	-1	-1
1767882	chr1A	27803437	-1	-1	-1	-1	-1	-1	-1	-1	-1	1	1	-1	1	1	-1	-1	-1	-1	-1	-1	-1	-1	-1	-1	-1	-1	-1	-1	-1	-1	-1	-1	-1	-1	-1	-1	-1	-1	-1	-1	-1	-1	-1	-1	-1	1	-1
1105662	chr1A	27972904	-1	-1	-1	-1	-1	-1	-1	-1	-1	1	1	-1	1	-1	-1	-1	-1	-1	-1	-1	-1	-1	-1	-1	-1	-1	-1	-1	-1	-1	-1	-1	-1	-1	-1	-1	-1	-1	-1	-1	-1	-1	-1	-1	-1	1	-1
12688408	chr1A	28045711	-1	-1	-1	-1	-1	-1	-1	-1	-1	1	1	-1	1	1	-1	-1	-1	-1	-1	-1	-1	-1	-1	-1	-1	-1	-1	-1	-1	-1	-1	-1	-1	-1	-1	-1	-1	-1	-1	-1	-1	-1	-1	-1	-1	1	-1
1768803	chr1A	28672702	-1	-1	-1	-1	-1	-1	-1	-1	-1	1	1	-1	1	1	-1	-1	-1	-1	-1	-1	-1	-1	-1	-1	-1	-1	-1	-1	-1	-1	-1	-1	-1	-1	-1	-1	-1	-1	-1	-1	-1	-1	-1	-1	-1	1	-1
59994653	chr1A	29050083	-1	-1	-1	-1	-1	-1	-1	-1	-1	1	1	-1	1	-1	-1	-1	-1	-1	-1	-1	-1	-1	-1	-1	-1	-1	-1	-1	-1	-1	-1	-1	-1	-1	-1	-1	-1	-1	-1	-1	-1	-1	-1	-1	-1	1	-1
59994193	chr1A	29324901	-1	-1	-1	-1	-1	-1	-1	-1	-1	1	1	-1	1	-1	-1	-1	-1	-1	-1	-1	-1	-1	-1	-1	-1	-1	-1	-1	-1	-1	-1	-1	-1	-1	-1	-1	-1	-1	-1	-1	-1	-1	-1	-1	-1	1	-1
3950097	chr1A	30150462	-1	1	1	-1	-1	1	1	1	1	-1	-1	1	1	1	-1	-1	1	-1	1	1	-1	-1	-1	-1	1	1	1	1	-1	1	-1	1	-1	-1	1	-1	-1	1	1	-1	1	-1	1	1	1	1	1
3959200	chr1A	31774592	-1	-1	-1	1	1	1	-1	-1	-1	-1	-1	-1	-1	-1	-1	1	-1	-1	-1	-1	-1	-1	-1	-1	-1	-1	-1	-1	-1	-1	-1	-1	-1	-1	-1	1	-1	-1	-1	-1	-1	-1	-1	-1	-1	-1	-1
1378701	chr1A	31894081	-1	-1	-1	1	1	1	-1	-1	-1	-1	-1	-1	-1	-1	-1	1	-1	-1	-1	-1	-1	-1	-1	-1	-1	-1	-1	-1	-1	-1	-1	-1	-1	-1	-1	1	-1	-1	-1	-1	-1	-1	-1	-1	-1	-1	-1
7339661	chr1A	32419772	-1	1	1	-1	-1	1	1	1	1	-1	-1	1	-1	1	-1	-1	1	-1	1	1	-1	-1	-1	-1	1	1	1	1	-1	1	-1	1	-1	-1	1	-1	-1	1	1	-1	1	-1	1	1	1	1	1
1268214	chr1A	33537384	-1	-1	-1	1	1	1	-1	-1	-1	-1	-1	-1	-1	-1	-1	-1	-1	-1	-1	-1	-1	-1	-1	-1	-1	-1	-1	-1	-1	-1	-1	-1	-1	-1	-1	1	-1	-1	-1	-1	-1	-1	-1	-1	-1	-1	-1
1087917	chr1A	35534563	-1	1	1	-1	-1	1	1	1	-1	-1	-1	1	-1	1	-1	-1	1	-1	1	1	-1	-1	-1	-1	1	1	1	1	-1	1	-1	1	-1	-1	1	-1	-1	1	-1	-1	1	-1	1	1	1	1	-1
1159766	chr1A	35534984	-1	-1	-1	-1	-1	-1	-1	-1	-1	1	1	-1	1	-1	-1	-1	-1	-1	-1	-1	-1	-1	-1	-1	-1	-1	-1	-1	-1	-1	-1	-1	-1	-1	-1	-1	-1	-1	-1	-1	-1	-1	-1	-1	-1	-1	-1
1159766	chr1A	35534984	-1	-1	-1	1	1	1	-1	-1	-1	-1	-1	-1	-1	-1	-1	1	-1	-1	-1	-1	-1	-1	-1	-1	-1	-1	-1	-1	-1	-1	-1	-1	-1	-1	-1	1	-1	-1	-1	-1	-1	-1	-1	-1	-1	-1	-1
4396272	chr1A	36345450	-1	-1	-1	1	1	1	-1	-1	-1	-1	-1	-1	-1	-1	-1	1	-1	-1	-1	-1	-1	-1	-1	-1	-1	-1	-1	-1	-1	-1	-1	-1	-1	-1	-1	1	-1	-1	-1	-1	-1	-1	-1	-1	-1	-1	-1
16655082	chr1A	36720027	-1	-1	-1	1	1	1	1	-1	-1	1	1	1	1	-1	-1	-1	-1	-1	-1	-1	-1	-1	-1	-1	-1	-1	-1	-1	-1	-1	-1	-1	-1	-1	-1	-1	-1	-1	-1	-1	-1	-1	-1	-1	-1	-1	-1
1697831	chr1A	39234293	-1	1	1	-1	-1	1	1	1	-1	-1	-1	1	-1	1	-1	-1	1	-1	1	1	-1	-1	-1	-1	1	1	1	1	-1	1	-1	1	-1	-1	1	-1	-1	1	1	-1	1	-1	1	1	1	1	1
1671519	chr1A	39234358	-1	1	1	-1	-1	1	1	1	-1	-1	-1	1	-1	1	-1	-1	1	-1	1	1	-1	-1	-1	-1	1	1	1	1	-1	1	-1	1	-1	-1	1	-1	-1	1	1	-1	1	-1	-1	-1	1	1	1
3385385	chr1A	39915578	-1	-1	-1	1	1	1	-1	-1	-1	-1	-1	-1	-1	-1	1	1	-1	-1	-1	-1	-1	1	1	-1	-1	-1	-1	-1	1	-1	-1	-1	1	-1	-1	1	1	-1	-1	-1	-1	-1	-1	-1	-1	-1	-1
1684323	chr1A	43576341	-1	-1	-1	1	1	1	-1	-1	-1	-1	-1	-1	-1	-1	1	-1	-1	-1	-1	-1	-1	1	1	-1	-1	-1	-1	-1	1	-1	-1	-1	1	-1	-1	1	1	-1	-1	-1	-1	-1	-1	-1	-1	-1	-1
3955464	chr1A	44062217	-1	-1	-1	1	1	1	-1	-1	1	-1	-1	-1	1	-1	-1	1	-1	-1	-1	-1	-1	-1	-1	-1	-1	-1	-1	-1	-1	-1	-1	-1	-1	-1	-1	1	-1	-1	-1	-1	-1	-1	-1	-1	-1	-1	-1
1220025	chr1A	46118851	-1	-1	-1	1	1	1	-1	-1	-1	-1	-1	-1	-1	-1	-1	1	-1	-1	-1	-1	-1	-1	-1	-1	-1	-1	-1	-1	-1	-1	-1	-1	-1	-1	-1	1	-1	-1	-1	-1	-1	-1	-1	-1	-1	-1	-1
7928981	chr1A	46684542	-1	-1	-1	-1	-1	-1	-1	-1	1	-1	-1	-1	-1	-1	-1	-1	-1	-1	-1	-1	-1	-1	-1	-1	1	-1	1	1	-1	-1	-1	1	-1	-1	-1	-1	-1	-1	1	-1	1	-1	1	1	1	1	1
3934843	chr1A	46727946	-1	-1	-1	1	1	1	-1	-1	-1	-1	-1	-1	-1	-1	-1	1	-1	-1	-1	-1	-1	-1	-1	-1	-1	-1	-1	-1	-1	-1	-1	-1	-1	-1	-1	1	-1	-1	-1	-1	-1	-1	-1	-1	-1	-1	-1
59994542	chr1A	47292710	-1	-1	-1	-1	-1	-1	-1	-1	-1	1	1	-1	1	-1	-1	-1	-1	-1	-1	-1	-1	-1	-1	-1	-1	-1	-1	-1	-1	-1	-1	-1	-1	-1	-1	-1	-1	-1	-1	-1	-1	-1	-1	-1	-1	-1	-1
100000037	chr1A	50101761	-1	-1	-1	-1	-1	-1	-1	-1	1	-1	-1	-1	-1	-1	-1	-1	-1	-1	-1	-1	-1	-1	-1	-1	-1	-1	-1	-1	-1	-1	-1	-1	-1	-1	-1	-1	-1	-1	-1	-1	-1	-1	-1	-1	-1	-1	-1
55408710	chr1A	51402811	-1	-1	-1	-1	-1	-1	-1	-1	-1	1	1	-1	1	-1	-1	-1	-1	-1	-1	-1	-1	-1	-1	-1	-1	-1	-1	-1	-1	-1	-1	-1	-1	-1	-1	-1	-1	-1	-1	-1	-1	-1	-1	-1	-1	-1	-1
1243011	chr1A	57383628	-1	-1	-1	1	-1	1	-1	-1	1	-1	-1	-1	-1	-1	-1	1	-1	-1	-1	-1	-1	-1	-1	-1	-1	-1	-1	-1	-1	-1	-1	-1	-1	-1	-1	1	-1	-1	-1	-1	-1	-1	-1	-1	-1	-1	-1
59994281	chr1A	57467357	-1	-1	-1	-1	-1	-1	-1	-1	-1	1	1	-1	1	-1	-1	-1	-1	-1	-1	-1	-1	-1	-1	-1	-1	-1	-1	-1	-1	-1	-1	-1	-1	-1	-1	-1	-1	-1	-1	-1	-1	-1	-1	-1	-1	-1	-1
3944590	chr1A	57868815	-1	-1	-1	1	-1	1	-1	-1	-1	-1	-1	-1	-1	-1	-1	-1	-1	-1	-1	-1	-1	-1	-1	-1	-1	-1	-1	-1	-1	-1	-1	-1	-1	-1	-1	1	-1	-1	-1	-1	-1	-1	-1	-1	-1	-1	-1
1105416	chr1A	59014642	-1	-1	-1	-1	-1	-1	-1	-1	-1	-1	-1	-1	-1	-1	1	-1	-1	1	-1	-1	-1	-1	-1	-1	-1	-1	-1	1	-1	-1	-1	1	-1	-1	-1	-1	1	1	-1	1	1	-1	-1	-1	-1	1	1
26673073	chr1A	59019064	-1	-1	-1	-1	-1	-1	-1	-1	-1	-1	-1	-1	-1	-1	1	-1	-1	1	-1	-1	-1	-1	-1	-1	-1	-1	-1	1	-1	-1	-1	1	-1	-1	-1	-1	1	1	-1	1	1	-1	-1	-1	-1	1	1
3959596	chr1A	62555225	-1	-1	-1	-1	-1	-1	-1	-1	1	-1	-1	-1	-1	-1	-1	-1	-1	-1	-1	-1	-1	-1	-1	-1	-1	-1	-1	-1	-1	-1	-1	-1	-1	-1	-1	-1	-1	-1	-1	-1	-1	-1	-1	-1	-1	-1	-1
2307982	chr1A	62696330	-1	-1	-1	-1	-1	-1	-1	-1	1	1	1	-1	1	-1	-1	-1	-1	-1	-1	-1	-1	-1	-1	-1	-1	-1	-1	-1	-1	-1	-1	-1	-1	-1	-1	-1	-1	-1	-1	-1	-1	-1	-1	-1	-1	-1	-1
6047596	chr1A	62705519	-1	-1	-1	-1	-1	-1	-1	-1	-1	1	1	-1	1	1	-1	-1	-1	-1	-1	-1	-1	-1	-1	-1	-1	-1	-1	-1	-1	-1	-1	-1	-1	-1	-1	-1	-1	-1	-1	-1	-1	-1	-1	-1	-1	-1	-1
1769834	chr1A	63499196	-1	-1	-1	-1	-1	-1	-1	-1	1	1	1	-1	1	-1	-1	-1	-1	-1	-1	-1	-1	-1	-1	-1	-1	-1	-1	-1	-1	-1	-1	-1	-1	-1	-1	-1	-1	-1	-1	-1	-1	-1	-1	-1	-1	-1	-1
1722471	chr1A	68404652	-1	-1	-1	-1	-1	-1	-1	-1	1	1	1	-1	1	-1	-1	-1	-1	-1	-1	-1	-1	-1	-1	-1	-1	-1	-1	-1	-1	-1	-1	-1	-1	-1	-1	-1	-1	-1	-1	-1	-1	-1	-1	-1	-1	-1	-1
5346983	chr1A	68405797	-1	-1	-1	-1	-1	-1	-1	-1	1	1	1	-1	1	-1	-1	-1	-1	-1	-1	-1	-1	-1	-1	-1	-1	-1	-1	-1	-1	-1	-1	-1	-1	-1	-1	-1	-1	-1	-1	-1	-1	-1	-1	-1	-1	-1	-1
5354982	chr1A	68405849	-1	-1	-1	-1	-1	-1	-1	-1	1	1	1	-1	1	-1	-1	-1	-1	-1	-1	-1	-1	-1	-1	-1	-1	-1	-1	-1	-1	-1	-1	-1	-1	-1	-1	-1	-1	-1	-1	-1	-1	-1	-1	-1	-1	-1	-1
5010958	chr1A	69230518	-1	-1	-1	-1	-1	-1	-1	-1	-1	1	1	-1	1	-1	-1	-1	-1	-1	-1	-1	-1	-1	-1	-1	-1	-1	-1	-1	-1	-1	-1	-1	-1	-1	-1	-1	-1	-1	-1	-1	-1	-1	-1	-1	-1	-1	-1
5011422	chr1A	88155664	-1	-1	-1	-1	-1	-1	-1	-1	-1	1	1	-1	1	1	-1	-1	-1	-1	-1	-1	-1	-1	-1	-1	-1	-1	-1	-1	-1	-1	-1	-1	-1	-1	-1	-1	-1	-1	-1	-1	-1	-1	-1	-1	-1	-1	-1
1717090	chr1A	92086116	-1	-1	-1	-1	-1	-1	-1	-1	1	1	1	-1	1	-1	-1	-1	-1	-1	-1	-1	-1	-1	-1	-1	-1	-1	-1	-1	-1	-1	-1	-1	-1	-1	-1	-1	-1	-1	-1	-1	-1	-1	-1	-1	-1	-1	-1
59994657	chr1A	93022459	-1	-1	-1	-1	-1	-1	-1	-1	-1	1	1	-1	1	-1	-1	-1	-1	-1	-1	-1	-1	-1	-1	-1	-1	-1	-1	-1	-1	-1	-1	-1	-1	-1	-1	-1	-1	-1	-1	-1	-1	-1	-1	-1	-1	-1	-1
3943905	chr1A	93350438	-1	1	-1	-1	-1	-1	-1	-1	-1	-1	-1	-1	-1	-1	1	-1	-1	1	-1	-1	-1	1	1	-1	-1	1	-1	-1	1	-1	-1	-1	1	-1	-1	-1	1	-1	-1	-1	-1	-1	-1	-1	-1	-1	-1
5323641	chr1A	97147241	-1	-1	-1	1	-1	-1	-1	-1	-1	1	1	-1	1	-1	-1	-1	-1	-1	-1	-1	-1	-1	-1	-1	-1	-1	-1	-1	-1	-1	-1	-1	-1	-1	-1	-1	-1	-1	-1	-1	-1	-1	-1	-1	-1	-1	-1
42776921	chr1A	120430834	-1	-1	-1	-1	-1	-1	-1	-1	-1	1	1	-1	1	-1	-1	-1	-1	-1	-1	-1	-1	-1	-1	-1	-1	-1	-1	-1	-1	-1	-1	-1	-1	-1	-1	-1	-1	-1	-1	-1	-1	-1	-1	-1	-1	-1	-1
34872049	chr1A	120431948	-1	-1	-1	-1	-1	-1	-1	-1	-1	1	1	-1	1	-1	-1	-1	-1	-1	-1	-1	-1	-1	-1	-1	-1	-1	-1	-1	-1	-1	-1	-1	-1	-1	-1	-1	-1	-1	-1	-1	-1	-1	-1	-1	-1	-1	-1
1767250	chr1A	121736117	-1	-1	-1	-1	1	-1	-1	-1	-1	-1	-1	-1	-1	-1	-1	-1	-1	-1	-1	-1	-1	-1	-1	-1	-1	-1	-1	-1	-1	-1	-1	-1	-1	-1	-1	-1	-1	-1	-1	-1	-1	-1	-1	-1	-1	-1	-1
2324809	chr1A	127534803	-1	-1	-1	-1	1	1	-1	1	1	-1	-1	-1	-1	-1	-1	-1	-1	-1	1	1	-1	1	-1	-1	-1	-1	-1	-1	-1	-1	1	-1	1	-1	-1	-1	1	1	1	-1	-1	1	-1	1	-1	-1	-1
7884144	chr1A	154556503	-1	-1	-1	-1	-1	-1	-1	-1	1	-1	-1	-1	-1	-1	-1	-1	-1	-1	-1	-1	-1	-1	-1	-1	-1	-1	-1	-1	-1	-1	-1	-1	-1	-1	-1	-1	-1	-1	-1	-1	-1	-1	-1	-1	-1	-1	-1
3022070	chr1A	155087464	-1	-1	-1	-1	-1	-1	-1	-1	1	1	1	-1	1	1	-1	-1	-1	-1	-1	-1	-1	-1	-1	-1	-1	-1	-1	-1	-1	-1	-1	-1	-1	-1	-1	-1	-1	-1	-1	-1	-1	-1	-1	-1	-1	-1	-1
7885253	chr1A	158918709	-1	-1	-1	-1	-1	-1	-1	-1	1	1	1	-1	1	1	-1	-1	-1	-1	-1	-1	-1	-1	-1	-1	-1	-1	-1	-1	-1	-1	-1	-1	-1	-1	-1	-1	-1	-1	-1	-1	-1	-1	-1	-1	-1	-1	-1
12832950	chr1A	160849692	-1	-1	-1	-1	-1	-1	-1	-1	1	-1	-1	-1	-1	-1	-1	-1	-1	-1	-1	-1	-1	-1	-1	-1	-1	-1	-1	-1	-1	-1	-1	-1	-1	-1	-1	-1	-1	-1	-1	-1	-1	-1	-1	-1	-1	-1	-1
1041699	chr1A	170966672	-1	-1	-1	-1	-1	-1	-1	-1	-1	1	1	-1	1	-1	-1	-1	-1	-1	-1	-1	-1	-1	-1	-1	-1	-1	-1	-1	-1	-1	-1	-1	-1	-1	-1	-1	-1	-1	-1	-1	-1	-1	-1	-1	-1	-1	-1
12769268	chr1A	178192301	-1	-1	-1	-1	-1	-1	-1	-1	1	-1	-1	-1	-1	-1	-1	-1	-1	-1	-1	-1	-1	-1	-1	-1	-1	-1	-1	-1	-1	-1	-1	-1	-1	-1	-1	-1	-1	-1	-1	-1	-1	-1	-1	-1	-1	-1	-1
12772703	chr1A	178277453	-1	-1	-1	-1	1	-1	-1	-1	-1	-1	-1	-1	-1	-1	-1	-1	-1	-1	-1	-1	-1	-1	-1	-1	-1	-1	-1	-1	-1	-1	-1	-1	-1	-1	-1	-1	-1	-1	-1	-1	-1	-1	-1	-1	-1	-1	-1
9723094	chr1A	178277518	-1	-1	-1	-1	1	-1	-1	-1	-1	-1	-1	-1	-1	-1	-1	-1	-1	-1	-1	-1	-1	-1	-1	-1	-1	-1	-1	-1	-1	-1	-1	-1	-1	-1	-1	-1	-1	-1	-1	-1	-1	-1	-1	-1	-1	-1	-1
7347170	chr1A	180248656	-1	-1	-1	1	-1	1	-1	-1	1	-1	-1	-1	-1	-1	-1	1	-1	-1	-1	-1	-1	-1	-1	-1	-1	-1	-1	-1	-1	-1	-1	-1	-1	-1	-1	1	-1	-1	-1	-1	-1	-1	-1	-1	-1	-1	-1
4396660	chr1A	180248685	-1	-1	-1	1	-1	1	-1	-1	-1	-1	-1	-1	-1	-1	-1	1	-1	-1	-1	-1	-1	-1	-1	-1	-1	-1	-1	-1	-1	-1	-1	-1	-1	-1	-1	1	-1	-1	-1	-1	-1	-1	-1	-1	-1	-1	-1
1212155	chr1A	187140631	-1	-1	-1	-1	-1	-1	-1	-1	1	1	1	-1	1	-1	-1	-1	-1	-1	-1	-1	-1	-1	-1	-1	-1	-1	-1	-1	-1	-1	-1	-1	-1	-1	-1	-1	-1	-1	-1	-1	-1	-1	-1	-1	-1	-1	-1
1124303	chr1A	188243433	-1	-1	-1	-1	-1	-1	-1	-1	-1	-1	-1	-1	-1	-1	1	-1	-1	-1	1	-1	-1	1	-1	-1	-1	-1	-1	-1	-1	-1	-1	-1	-1	1	-1	-1	1	-1	1	-1	-1	-1	-1	1	1	-1	1
7347046	chr1A	195420884	-1	-1	-1	-1	-1	-1	-1	-1	-1	1	1	-1	1	-1	-1	-1	-1	-1	-1	-1	-1	-1	-1	-1	-1	-1	-1	-1	-1	-1	-1	-1	-1	-1	-1	-1	-1	-1	-1	-1	-1	-1	-1	-1	-1	-1	-1
5580653	chr1A	196940573	-1	-1	-1	1	-1	1	-1	-1	-1	-1	-1	-1	-1	-1	-1	1	-1	-1	-1	-1	-1	-1	-1	-1	-1	-1	-1	-1	-1	-1	-1	-1	-1	-1	-1	1	-1	-1	-1	-1	-1	-1	-1	-1	-1	-1	-1
3937044	chr1A	201629843	-1	-1	-1	-1	-1	-1	-1	-1	1	1	1	-1	1	1	-1	-1	-1	-1	-1	-1	-1	-1	-1	-1	-1	-1	-1	-1	-1	-1	-1	-1	-1	-1	-1	-1	-1	-1	-1	-1	-1	-1	-1	-1	-1	-1	-1
59994886	chr1A	206024073	-1	-1	-1	-1	-1	-1	-1	-1	-1	1	1	-1	1	-1	-1	-1	-1	-1	-1	-1	-1	-1	-1	-1	-1	-1	-1	-1	-1	-1	-1	-1	-1	-1	-1	-1	-1	-1	-1	-1	-1	-1	-1	-1	-1	1	-1
3935120	chr1A	214524847	-1	-1	-1	-1	-1	-1	-1	-1	-1	1	1	-1	1	1	-1	-1	-1	-1	-1	-1	-1	-1	-1	-1	-1	-1	-1	-1	-1	-1	-1	-1	-1	-1	-1	-1	-1	-1	-1	-1	-1	-1	-1	-1	-1	-1	-1
1120076	chr1A	218905168	-1	-1	-1	-1	-1	-1	-1	-1	1	-1	-1	-1	-1	-1	-1	-1	-1	-1	-1	-1	-1	-1	-1	-1	-1	-1	-1	-1	-1	-1	-1	-1	-1	-1	-1	-1	-1	-1	-1	-1	-1	-1	-1	-1	-1	-1	-1
59994333	chr1A	222779320	-1	-1	-1	-1	-1	-1	-1	-1	-1	1	1	1	-1	1	-1	-1	-1	-1	-1	-1	-1	-1	-1	1	-1	-1	-1	-1	-1	-1	-1	-1	-1	-1	-1	-1	-1	-1	-1	-1	-1	-1	-1	-1	-1	-1	-1
994156	chr1A	224983098	-1	-1	-1	-1	-1	-1	1	-1	-1	-1	-1	1	-1	1	-1	1	-1	-1	-1	-1	-1	-1	-1	-1	-1	-1	-1	-1	-1	-1	-1	-1	-1	-1	-1	1	-1	-1	-1	-1	-1	-1	-1	-1	-1	1	-1
5563280	chr1A	228169374	-1	-1	-1	1	-1	1	-1	-1	-1	-1	-1	-1	-1	-1	-1	1	-1	-1	-1	-1	-1	-1	-1	-1	-1	-1	-1	-1	-1	-1	-1	-1	-1	-1	-1	1	-1	-1	-1	-1	-1	-1	-1	-1	-1	-1	-1
12851042	chr1A	229873166	-1	-1	-1	-1	-1	-1	-1	-1	1	-1	-1	-1	-1	-1	-1	-1	-1	-1	-1	-1	-1	-1	-1	-1	-1	-1	-1	-1	-1	-1	-1	-1	-1	-1	-1	-1	-1	-1	-1	-1	-1	-1	-1	-1	-1	-1	-1
59994253	chr1A	242971259	-1	-1	-1	-1	-1	-1	-1	-1	-1	1	1	1	1	-1	-1	-1	-1	-1	-1	-1	-1	-1	-1	-1	-1	-1	-1	-1	-1	-1	-1	-1	-1	-1	-1	-1	-1	-1	-1	-1	-1	-1	-1	-1	-1	-1	-1
12686909	chr1A	245913093	-1	-1	-1	1	-1	1	-1	-1	-1	-1	-1	-1	-1	-1	-1	1	-1	-1	-1	-1	-1	-1	-1	-1	-1	-1	-1	-1	-1	-1	-1	-1	-1	-1	-1	1	-1	-1	-1	-1	-1	-1	-1	-1	-1	-1	-1
1088137	chr1A	247298695	-1	-1	-1	-1	-1	-1	-1	-1	-1	1	1	-1	1	-1	-1	-1	-1	-1	-1	-1	-1	-1	-1	-1	-1	-1	-1	-1	-1	-1	-1	-1	-1	-1	-1	-1	-1	-1	-1	-1	-1	-1	-1	-1	-1	-1	-1
3029454	chr1A	247298747	-1	-1	-1	-1	-1	-1	-1	-1	-1	1	1	-1	1	1	-1	-1	-1	-1	-1	-1	-1	-1	-1	-1	-1	-1	-1	-1	-1	-1	-1	-1	-1	-1	-1	-1	-1	-1	-1	-1	-1	-1	-1	-1	-1	-1	-1
4262597	chr1A	247299616	-1	-1	-1	-1	-1	-1	-1	-1	-1	1	1	-1	1	-1	-1	-1	-1	-1	-1	-1	-1	-1	-1	-1	-1	-1	-1	-1	-1	-1	-1	-1	-1	-1	-1	-1	-1	-1	-1	-1	-1	-1	-1	-1	-1	-1	-1
2351588	chr1A	247299679	-1	-1	-1	-1	-1	-1	-1	-1	-1	1	1	-1	1	-1	-1	-1	-1	-1	-1	-1	-1	-1	-1	-1	-1	-1	-1	-1	-1	-1	-1	-1	-1	-1	-1	-1	-1	-1	-1	-1	-1	-1	-1	-1	-1	-1	-1
100054933	chr1A	250292859	-1	-1	-1	1	-1	1	-1	-1	-1	-1	-1	-1	-1	-1	-1	1	-1	-1	-1	-1	-1	-1	-1	-1	-1	-1	-1	-1	-1	-1	-1	-1	-1	-1	-1	1	-1	-1	-1	-1	-1	-1	-1	-1	-1	-1	-1
4262371	chr1A	253520696	-1	-1	-1	1	-1	1	-1	-1	-1	-1	-1	-1	-1	-1	-1	1	-1	-1	-1	-1	-1	-1	-1	-1	-1	-1	-1	-1	-1	-1	-1	-1	-1	-1	-1	1	-1	-1	-1	-1	-1	-1	-1	-1	-1	-1	-1
3942599	chr1A	258328810	-1	-1	-1	1	-1	1	-1	-1	-1	-1	-1	-1	-1	-1	-1	1	-1	-1	-1	-1	-1	-1	-1	-1	-1	-1	-1	-1	-1	-1	-1	-1	-1	-1	-1	1	-1	-1	-1	-1	-1	-1	-1	-1	-1	-1	-1
3029465	chr1A	259098383	-1	-1	-1	1	-1	1	-1	-1	-1	-1	-1	-1	-1	-1	-1	1	-1	-1	-1	-1	-1	-1	-1	-1	-1	-1	-1	-1	-1	-1	-1	-1	-1	-1	-1	1	-1	-1	-1	-1	-1	-1	-1	-1	-1	-1	-1
5410392	chr1A	270138646	-1	1	-1	-1	-1	-1	-1	-1	-1	-1	-1	-1	-1	-1	-1	1	-1	-1	-1	-1	-1	-1	-1	1	-1	1	-1	-1	-1	-1	-1	-1	-1	-1	-1	-1	-1	-1	-1	-1	-1	-1	-1	-1	-1	-1	-1
1114496	chr1A	279244933	-1	-1	-1	-1	1	-1	-1	-1	1	-1	-1	-1	-1	-1	-1	-1	-1	-1	-1	-1	-1	-1	-1	-1	-1	-1	-1	-1	-1	-1	-1	-1	-1	-1	-1	-1	-1	-1	-1	-1	-1	-1	-1	-1	-1	-1	-1
1029102	chr1A	284194864	-1	1	-1	-1	-1	-1	-1	-1	1	-1	-1	-1	-1	-1	1	-1	-1	1	-1	-1	-1	1	1	-1	-1	1	-1	-1	1	-1	-1	-1	1	-1	-1	-1	1	-1	-1	-1	-1	-1	-1	-1	-1	-1	-1
1378090	chr1A	287235349	-1	-1	-1	-1	-1	-1	-1	-1	1	1	1	-1	1	-1	-1	-1	-1	-1	-1	-1	-1	-1	-1	-1	-1	-1	-1	-1	-1	-1	-1	-1	-1	-1	-1	-1	-1	-1	-1	-1	-1	-1	-1	-1	-1	-1	-1
100000038	chr1A	292317612	-1	-1	-1	-1	-1	-1	-1	-1	1	-1	-1	-1	-1	-1	-1	-1	-1	-1	-1	-1	-1	-1	-1	-1	-1	-1	-1	-1	-1	-1	-1	-1	-1	-1	-1	-1	-1	-1	-1	-1	-1	-1	-1	-1	-1	-1	-1
59994636	chr1A	292454640	-1	-1	-1	-1	-1	-1	-1	-1	-1	1	1	-1	1	-1	-1	-1	-1	-1	-1	-1	-1	-1	-1	-1	-1	-1	-1	-1	-1	-1	-1	-1	-1	-1	-1	-1	-1	-1	-1	-1	-1	-1	-1	-1	-1	-1	-1
5011413	chr1A	294636106	-1	-1	-1	-1	-1	-1	-1	-1	-1	1	1	-1	1	1	-1	-1	-1	-1	-1	-1	-1	-1	-1	-1	-1	-1	-1	-1	-1	-1	-1	-1	-1	-1	-1	-1	-1	-1	-1	-1	-1	-1	-1	-1	-1	1	-1
4439882	chr1A	297018015	-1	-1	-1	-1	-1	-1	-1	-1	-1	1	1	-1	1	-1	-1	-1	-1	-1	-1	-1	-1	-1	-1	-1	-1	-1	-1	-1	-1	-1	-1	-1	-1	-1	-1	-1	-1	-1	-1	-1	-1	-1	-1	-1	-1	-1	-1
5571067	chr1A	302665726	-1	1	-1	-1	-1	-1	-1	-1	-1	-1	-1	-1	-1	-1	1	-1	-1	1	-1	-1	-1	1	1	-1	-1	1	-1	-1	-1	-1	-1	-1	1	-1	-1	-1	1	-1	-1	-1	-1	-1	-1	-1	-1	-1	-1
1769781	chr1A	307062280	-1	-1	-1	-1	-1	-1	-1	-1	1	1	1	-1	1	-1	-1	-1	-1	-1	-1	-1	-1	-1	-1	-1	-1	-1	-1	-1	-1	-1	-1	-1	-1	-1	-1	-1	-1	-1	-1	-1	-1	-1	-1	-1	-1	-1	-1
100000197	chr1A	311601643	-1	-1	-1	1	-1	1	-1	-1	-1	-1	-1	-1	-1	-1	-1	1	1	-1	1	-1	-1	-1	-1	-1	-1	-1	-1	-1	-1	1	-1	1	-1	-1	1	1	-1	1	-1	-1	1	-1	-1	1	-1	-1	-1
59994251	chr1A	315065801	-1	-1	-1	-1	-1	-1	-1	-1	-1	1	1	-1	1	-1	-1	-1	-1	-1	-1	-1	-1	-1	-1	-1	-1	-1	-1	-1	-1	-1	-1	-1	-1	-1	-1	-1	-1	-1	-1	-1	-1	-1	-1	-1	-1	-1	-1
4993774	chr1A	319839505	-1	-1	-1	1	-1	1	-1	-1	1	1	1	-1	1	-1	-1	1	1	-1	1	-1	-1	-1	-1	-1	-1	-1	-1	-1	-1	1	-1	1	-1	-1	1	1	-1	1	-1	-1	1	-1	-1	1	-1	-1	-1
5567838	chr1A	321675726	-1	-1	-1	1	-1	1	-1	-1	-1	-1	-1	-1	-1	-1	-1	1	1	-1	1	-1	-1	-1	-1	-1	-1	-1	-1	-1	-1	1	-1	1	-1	-1	1	1	-1	1	-1	-1	1	-1	-1	1	-1	-1	-1
5340334	chr1A	326380368	-1	-1	-1	-1	-1	-1	-1	-1	-1	1	1	-1	1	-1	-1	-1	-1	-1	-1	-1	-1	-1	-1	-1	-1	-1	-1	-1	-1	-1	-1	-1	-1	-1	-1	-1	-1	-1	-1	-1	-1	-1	-1	-1	-1	-1	-1
5567776	chr1A	327088798	-1	-1	-1	1	-1	1	-1	-1	-1	-1	-1	-1	-1	-1	-1	1	1	-1	1	-1	-1	-1	-1	-1	-1	-1	-1	-1	-1	1	-1	1	-1	-1	1	1	-1	1	-1	-1	1	-1	-1	1	-1	-1	-1
5357990	chr1A	336224762	-1	-1	-1	1	-1	1	-1	-1	-1	1	1	-1	1	-1	-1	1	-1	-1	1	-1	-1	-1	-1	-1	-1	-1	-1	-1	-1	1	-1	1	-1	-1	1	1	-1	1	-1	-1	1	-1	-1	1	-1	-1	-1
100000404	chr1A	338067120	-1	-1	-1	-1	-1	-1	-1	-1	-1	1	1	-1	-1	-1	-1	-1	-1	-1	-1	-1	-1	-1	-1	-1	-1	-1	-1	-1	-1	-1	-1	-1	-1	-1	-1	-1	-1	-1	-1	-1	-1	-1	-1	-1	-1	-1	-1
4538608	chr1A	340895722	-1	-1	-1	1	-1	1	-1	-1	1	-1	-1	-1	-1	-1	-1	1	1	-1	1	-1	-1	-1	-1	-1	-1	-1	-1	-1	-1	1	-1	1	-1	-1	1	1	-1	1	-1	-1	1	-1	-1	1	-1	-1	-1
12855092	chr1A	341678822	-1	-1	-1	-1	-1	-1	-1	-1	1	-1	-1	-1	-1	-1	-1	-1	-1	-1	-1	-1	-1	-1	-1	-1	-1	-1	-1	-1	-1	-1	-1	-1	-1	-1	-1	-1	-1	-1	-1	-1	-1	-1	-1	-1	-1	-1	-1
1138664	chr1A	343006694	-1	-1	-1	-1	1	1	-1	-1	-1	-1	-1	-1	-1	-1	-1	1	1	-1	1	-1	-1	-1	-1	-1	1	-1	-1	-1	-1	1	-1	-1	-1	-1	1	1	-1	1	1	-1	1	-1	-1	1	-1	-1	-1
12832953	chr1A	353306890	-1	-1	-1	-1	-1	-1	-1	-1	1	-1	-1	-1	-1	-1	-1	-1	-1	-1	-1	-1	-1	-1	-1	-1	-1	-1	-1	-1	-1	-1	-1	-1	-1	-1	-1	-1	-1	-1	-1	-1	-1	-1	-1	-1	-1	-1	-1
1138706	chr1A	353990319	-1	-1	-1	-1	-1	-1	-1	-1	-1	1	1	-1	1	1	-1	-1	-1	-1	-1	-1	-1	-1	-1	-1	-1	-1	-1	-1	-1	-1	-1	-1	-1	-1	-1	-1	-1	-1	-1	-1	-1	-1	-1	-1	-1	-1	-1
5373140	chr1A	355887503	-1	-1	-1	-1	-1	-1	-1	-1	-1	1	1	-1	1	-1	-1	-1	-1	-1	-1	-1	-1	-1	-1	-1	-1	-1	-1	-1	-1	-1	-1	-1	-1	-1	-1	-1	-1	-1	-1	-1	-1	-1	-1	-1	-1	-1	-1
1390927	chr1A	356350844	-1	-1	-1	1	-1	-1	-1	-1	-1	-1	-1	-1	-1	-1	-1	-1	-1	-1	-1	-1	-1	-1	-1	-1	-1	1	-1	-1	-1	-1	-1	-1	-1	-1	-1	-1	-1	-1	-1	-1	-1	-1	-1	-1	-1	-1	-1
5567763	chr1A	357805259	-1	-1	-1	1	-1	-1	-1	-1	-1	-1	-1	-1	-1	-1	-1	-1	-1	-1	-1	-1	-1	-1	-1	-1	-1	-1	-1	-1	-1	-1	-1	-1	-1	-1	-1	-1	-1	-1	-1	-1	-1	-1	-1	-1	-1	-1	-1
1140502	chr1A	361087010	-1	-1	-1	1	-1	-1	-1	-1	-1	-1	-1	-1	-1	-1	-1	-1	-1	-1	-1	-1	-1	-1	-1	-1	-1	1	-1	-1	-1	-1	-1	-1	-1	-1	-1	-1	-1	-1	-1	-1	-1	-1	-1	-1	-1	-1	-1
12769993	chr1A	361087019	-1	-1	-1	-1	-1	-1	-1	-1	1	-1	-1	-1	-1	-1	-1	-1	-1	-1	-1	-1	-1	-1	-1	-1	-1	-1	-1	-1	-1	-1	-1	-1	-1	-1	-1	-1	-1	-1	-1	-1	-1	-1	-1	-1	-1	-1	-1
2296750	chr1A	361346239	-1	-1	-1	-1	-1	-1	-1	-1	1	-1	-1	-1	-1	-1	-1	-1	-1	-1	-1	-1	-1	-1	-1	-1	-1	-1	-1	-1	-1	-1	-1	-1	-1	-1	-1	-1	-1	-1	-1	-1	-1	-1	-1	-1	-1	-1	-1
3942181	chr1A	362855281	-1	-1	-1	-1	-1	-1	-1	-1	-1	1	1	-1	1	1	-1	-1	-1	-1	-1	-1	-1	-1	-1	-1	-1	1	-1	-1	-1	-1	-1	-1	-1	-1	-1	-1	-1	-1	-1	-1	-1	-1	-1	-1	-1	-1	-1
100000092	chr1A	363076897	-1	-1	-1	-1	-1	-1	-1	-1	1	-1	-1	-1	-1	-1	-1	-1	-1	-1	-1	-1	-1	-1	-1	-1	-1	-1	-1	-1	-1	-1	-1	-1	-1	-1	-1	-1	-1	-1	-1	-1	-1	-1	-1	-1	-1	-1	-1
1136637	chr1A	366163628	-1	-1	-1	-1	-1	-1	-1	-1	1	1	1	-1	1	-1	-1	-1	-1	-1	-1	-1	-1	-1	-1	-1	-1	-1	-1	-1	-1	-1	-1	-1	-1	-1	-1	-1	-1	-1	-1	-1	-1	-1	-1	-1	-1	-1	-1
3955429	chr1A	366264780	-1	-1	-1	1	-1	-1	-1	-1	-1	-1	-1	-1	-1	-1	1	-1	-1	1	-1	-1	-1	1	-1	-1	-1	-1	1	1	-1	-1	-1	-1	1	-1	-1	-1	-1	-1	1	-1	-1	-1	1	1	1	1	1
5563166	chr1A	368302390	-1	-1	-1	1	-1	-1	-1	-1	-1	-1	-1	-1	-1	-1	-1	-1	-1	-1	-1	-1	-1	-1	-1	-1	-1	-1	-1	-1	-1	-1	-1	-1	-1	-1	-1	-1	-1	-1	-1	-1	-1	-1	-1	-1	-1	-1	-1
7326872	chr1A	368311676	-1	-1	-1	-1	-1	-1	-1	-1	-1	1	1	-1	1	1	-1	-1	-1	-1	-1	-1	-1	-1	-1	-1	-1	-1	-1	-1	-1	-1	-1	-1	-1	-1	-1	-1	-1	-1	-1	-1	-1	-1	-1	-1	-1	-1	-1
49089900	chr1A	368311726	-1	-1	-1	-1	-1	-1	-1	-1	-1	1	1	-1	1	-1	-1	-1	-1	-1	-1	-1	-1	-1	-1	-1	-1	-1	-1	-1	-1	-1	-1	-1	-1	-1	-1	-1	-1	-1	-1	-1	-1	-1	-1	-1	-1	-1	-1
12855061	chr1A	368841658	-1	-1	-1	-1	-1	-1	-1	-1	1	-1	-1	-1	-1	-1	-1	-1	-1	-1	-1	-1	-1	-1	-1	-1	-1	-1	-1	-1	-1	-1	-1	-1	-1	-1	-1	-1	-1	-1	-1	-1	-1	-1	-1	-1	-1	-1	-1
59994111	chr1A	370954587	-1	-1	-1	-1	-1	-1	-1	-1	1	1	1	-1	1	-1	-1	-1	-1	-1	-1	-1	-1	-1	-1	-1	-1	-1	-1	-1	-1	-1	-1	-1	-1	-1	-1	-1	-1	-1	-1	-1	-1	-1	-1	-1	-1	-1	-1
1860313	chr1A	375535639	-1	-1	-1	-1	-1	-1	-1	-1	1	-1	-1	-1	-1	-1	-1	-1	-1	-1	-1	-1	-1	-1	-1	-1	-1	-1	-1	-1	-1	-1	-1	-1	-1	-1	-1	-1	-1	-1	-1	-1	-1	-1	-1	-1	-1	-1	-1
7885233	chr1A	379185781	-1	-1	-1	-1	-1	-1	-1	-1	1	-1	-1	-1	-1	-1	-1	-1	-1	-1	-1	-1	-1	-1	-1	-1	-1	-1	-1	-1	-1	-1	-1	-1	-1	-1	-1	-1	-1	-1	-1	-1	-1	-1	-1	-1	-1	-1	-1
4440006	chr1A	380221400	-1	-1	-1	1	-1	-1	-1	-1	-1	1	1	-1	1	-1	-1	-1	-1	-1	-1	-1	-1	-1	-1	-1	-1	-1	-1	-1	-1	-1	-1	-1	-1	-1	-1	-1	-1	-1	-1	-1	-1	-1	-1	-1	-1	-1	-1
1240323	chr1A	380536186	-1	-1	-1	-1	-1	-1	-1	-1	-1	1	1	-1	1	-1	1	-1	-1	-1	-1	-1	-1	-1	-1	-1	-1	-1	-1	-1	-1	-1	-1	-1	-1	-1	-1	-1	-1	-1	-1	-1	-1	-1	-1	-1	-1	-1	-1
4008969	chr1A	384468486	-1	-1	-1	-1	-1	-1	-1	-1	1	-1	-1	-1	-1	-1	-1	-1	-1	-1	-1	-1	-1	-1	-1	-1	-1	-1	-1	-1	-1	-1	-1	-1	-1	-1	-1	-1	-1	-1	-1	-1	-1	-1	-1	-1	-1	-1	-1
4009175	chr1A	389684753	-1	1	-1	-1	-1	-1	-1	-1	1	1	1	-1	1	1	-1	-1	-1	-1	-1	-1	-1	-1	-1	1	-1	-1	-1	-1	-1	-1	-1	-1	-1	-1	-1	-1	-1	-1	-1	-1	-1	-1	-1	-1	-1	-1	-1
12856654	chr1A	390248276	-1	-1	-1	-1	-1	-1	-1	-1	1	1	1	-1	1	-1	-1	-1	-1	-1	-1	-1	-1	-1	-1	1	-1	-1	-1	-1	-1	-1	-1	-1	-1	-1	-1	-1	-1	-1	-1	-1	-1	-1	-1	-1	-1	-1	-1
7341203	chr1A	394484659	-1	-1	-1	-1	-1	-1	-1	-1	1	-1	-1	-1	-1	-1	-1	-1	-1	-1	-1	-1	-1	-1	-1	-1	-1	-1	-1	-1	-1	-1	-1	-1	-1	-1	-1	-1	-1	-1	-1	-1	-1	-1	-1	-1	-1	-1	-1
59994861	chr1A	395707613	-1	-1	-1	-1	-1	-1	-1	-1	1	1	1	-1	1	-1	-1	-1	-1	-1	-1	-1	-1	-1	-1	-1	-1	-1	-1	-1	-1	-1	-1	-1	-1	-1	-1	-1	-1	-1	-1	-1	-1	-1	-1	-1	-1	-1	-1
12832900	chr1A	400966490	-1	-1	-1	-1	-1	-1	-1	-1	1	-1	-1	-1	-1	-1	-1	-1	-1	-1	-1	-1	-1	-1	-1	-1	-1	-1	-1	-1	-1	-1	-1	-1	-1	-1	-1	-1	-1	-1	-1	-1	-1	-1	-1	-1	-1	-1	-1
7339440	chr1A	404130088	-1	-1	-1	1	1	-1	-1	-1	-1	-1	-1	-1	-1	-1	-1	-1	-1	-1	-1	-1	-1	-1	-1	-1	-1	-1	-1	-1	-1	-1	-1	-1	-1	-1	-1	-1	-1	-1	-1	-1	-1	-1	-1	-1	-1	-1	-1
7327467	chr1A	405102619	-1	-1	-1	-1	-1	-1	-1	-1	1	-1	-1	-1	-1	-1	-1	-1	-1	-1	-1	-1	-1	-1	-1	-1	-1	-1	-1	-1	-1	-1	-1	-1	-1	-1	-1	-1	-1	-1	-1	-1	-1	-1	-1	-1	-1	-1	-1
5328873	chr1A	407114338	-1	-1	-1	-1	-1	-1	-1	-1	1	1	1	-1	1	1	-1	-1	-1	-1	-1	-1	-1	-1	-1	-1	-1	-1	-1	-1	-1	-1	-1	-1	-1	-1	-1	-1	-1	-1	-1	-1	-1	-1	-1	-1	-1	-1	-1
12750592	chr1A	417784917	-1	-1	-1	-1	-1	-1	-1	-1	1	-1	-1	-1	-1	-1	-1	-1	-1	-1	-1	-1	-1	-1	-1	-1	-1	-1	-1	-1	-1	-1	-1	-1	-1	-1	-1	-1	-1	-1	-1	-1	-1	-1	-1	-1	-1	-1	-1
5373117	chr1A	421422164	-1	-1	-1	-1	-1	-1	-1	-1	1	-1	-1	-1	-1	-1	-1	-1	-1	-1	-1	-1	-1	-1	-1	-1	-1	-1	-1	-1	-1	-1	-1	-1	-1	-1	-1	-1	-1	-1	-1	-1	-1	-1	-1	-1	-1	-1	-1
100000030	chr1A	421422344	-1	-1	-1	-1	-1	-1	-1	-1	1	-1	-1	-1	-1	-1	-1	-1	-1	-1	-1	-1	-1	-1	-1	-1	-1	-1	-1	-1	-1	-1	-1	-1	-1	-1	-1	-1	-1	-1	-1	-1	-1	-1	-1	-1	-1	-1	-1
1100934	chr1A	422335339	-1	-1	-1	-1	-1	-1	-1	-1	-1	-1	-1	-1	-1	-1	1	-1	-1	1	-1	-1	-1	1	1	-1	-1	-1	-1	-1	-1	-1	-1	-1	1	-1	-1	-1	-1	-1	1	-1	-1	-1	1	1	1	1	1
7897840	chr1A	423004632	-1	-1	-1	-1	-1	-1	-1	-1	1	-1	-1	-1	-1	-1	-1	-1	-1	-1	-1	-1	-1	-1	-1	-1	-1	-1	-1	-1	-1	-1	-1	-1	-1	-1	-1	-1	-1	-1	-1	-1	-1	-1	-1	-1	-1	-1	-1
100000083	chr1A	423004723	-1	-1	-1	-1	-1	-1	-1	-1	1	-1	-1	-1	-1	-1	-1	-1	-1	-1	-1	-1	-1	-1	-1	-1	-1	-1	-1	-1	-1	-1	-1	-1	-1	-1	-1	-1	-1	-1	-1	-1	-1	-1	-1	-1	-1	-1	-1
7897821	chr1A	423714626	-1	-1	-1	-1	-1	-1	-1	-1	1	-1	-1	-1	-1	-1	-1	-1	-1	-1	-1	-1	-1	-1	-1	-1	-1	-1	-1	-1	-1	-1	-1	-1	-1	-1	-1	-1	-1	-1	-1	-1	-1	-1	-1	-1	-1	-1	-1
1724832	chr1A	424543110	-1	-1	-1	-1	-1	-1	-1	-1	-1	-1	-1	-1	-1	-1	1	-1	-1	1	-1	-1	1	1	1	-1	-1	-1	-1	-1	-1	-1	-1	-1	1	-1	-1	-1	-1	-1	1	-1	-1	-1	1	1	-1	1	1
4997439	chr1A	429141718	-1	-1	-1	1	-1	-1	-1	-1	-1	1	1	-1	1	-1	-1	-1	-1	-1	-1	-1	-1	-1	-1	-1	-1	-1	-1	-1	-1	-1	-1	-1	-1	-1	-1	-1	-1	-1	-1	-1	-1	-1	-1	-1	-1	-1	-1
4539378	chr1A	430848376	-1	-1	-1	-1	-1	-1	-1	-1	-1	1	1	-1	-1	-1	-1	-1	-1	-1	-1	-1	-1	-1	-1	-1	-1	-1	-1	-1	-1	-1	-1	-1	-1	-1	-1	-1	-1	-1	-1	-1	-1	-1	-1	-1	-1	-1	-1
59994587	chr1A	432510772	-1	-1	-1	-1	-1	-1	-1	-1	-1	1	1	-1	1	-1	-1	-1	-1	-1	-1	-1	-1	-1	-1	-1	-1	-1	-1	-1	-1	-1	-1	-1	-1	-1	-1	-1	-1	-1	-1	-1	-1	-1	-1	-1	-1	-1	-1
4409394	chr1A	432527426	-1	-1	-1	-1	-1	-1	-1	-1	-1	-1	-1	-1	-1	-1	1	-1	-1	-1	-1	-1	1	1	-1	-1	1	-1	-1	1	-1	-1	-1	-1	1	-1	-1	-1	-1	1	-1	1	1	1	-1	1	-1	1	-1
7343869	chr1A	434134480	-1	-1	-1	-1	-1	-1	-1	-1	1	-1	-1	-1	-1	-1	-1	-1	-1	-1	-1	-1	-1	-1	-1	-1	-1	-1	-1	-1	-1	-1	-1	-1	-1	-1	-1	-1	-1	-1	-1	-1	-1	-1	-1	-1	-1	-1	-1
1370489	chr1A	434134545	-1	-1	-1	-1	-1	-1	-1	-1	1	-1	-1	-1	-1	-1	-1	-1	-1	-1	-1	-1	-1	-1	-1	-1	-1	-1	-1	-1	-1	-1	-1	-1	-1	-1	-1	-1	-1	-1	-1	-1	-1	-1	-1	-1	-1	-1	-1
3956100	chr1A	439426589	-1	-1	-1	1	-1	-1	-1	-1	-1	-1	-1	-1	-1	-1	-1	-1	-1	-1	-1	-1	-1	-1	-1	-1	-1	-1	-1	-1	-1	-1	-1	-1	-1	-1	-1	-1	-1	-1	-1	-1	-1	-1	-1	-1	-1	-1	-1
12851045	chr1A	449631584	-1	-1	-1	-1	-1	-1	-1	-1	1	1	1	-1	1	-1	-1	-1	-1	-1	-1	-1	-1	-1	-1	-1	-1	-1	-1	-1	-1	-1	-1	-1	-1	-1	-1	-1	-1	-1	-1	-1	-1	-1	-1	-1	-1	-1	-1
7917889	chr1A	450207763	-1	-1	-1	-1	-1	-1	-1	-1	1	1	1	-1	1	-1	-1	-1	-1	-1	-1	-1	-1	-1	-1	-1	-1	-1	-1	-1	-1	-1	-1	-1	-1	-1	-1	-1	-1	-1	-1	-1	-1	-1	-1	-1	-1	-1	-1
2289317	chr1A	454672106	-1	-1	-1	-1	-1	-1	1	-1	1	-1	-1	-1	-1	-1	-1	-1	-1	-1	-1	-1	-1	-1	-1	-1	-1	-1	-1	-1	-1	-1	-1	-1	-1	-1	-1	-1	-1	-1	-1	-1	-1	-1	-1	-1	-1	-1	-1
59994295	chr1A	461400804	-1	-1	-1	-1	-1	-1	-1	-1	-1	1	1	-1	-1	-1	-1	-1	-1	-1	-1	-1	-1	-1	-1	-1	-1	-1	-1	-1	-1	-1	-1	-1	-1	-1	-1	-1	-1	-1	-1	-1	-1	-1	-1	-1	-1	-1	-1
4394838	chr1A	463421888	-1	-1	-1	-1	-1	-1	-1	-1	1	-1	-1	-1	-1	-1	-1	-1	-1	-1	-1	-1	-1	-1	-1	-1	-1	-1	-1	-1	-1	-1	-1	-1	-1	-1	-1	-1	-1	-1	-1	-1	-1	-1	-1	-1	-1	-1	-1
5011200	chr1A	463456855	-1	-1	-1	-1	-1	-1	-1	-1	-1	1	1	-1	-1	-1	-1	-1	-1	-1	-1	-1	-1	-1	-1	-1	-1	-1	-1	-1	-1	-1	-1	-1	-1	-1	-1	-1	-1	-1	-1	-1	-1	-1	-1	-1	-1	-1	-1
994159	chr1A	465615827	-1	-1	-1	-1	1	-1	-1	-1	1	-1	-1	-1	-1	-1	-1	-1	-1	-1	-1	-1	-1	-1	-1	-1	-1	-1	-1	-1	-1	-1	-1	-1	-1	-1	-1	-1	-1	-1	-1	-1	-1	-1	-1	-1	-1	-1	-1
1265531	chr1A	466465620	-1	-1	-1	-1	-1	-1	-1	-1	1	1	1	-1	-1	-1	-1	-1	-1	-1	-1	-1	-1	-1	-1	-1	-1	-1	-1	-1	-1	-1	-1	-1	-1	-1	-1	-1	-1	-1	-1	-1	-1	-1	-1	-1	-1	-1	-1
59994357	chr1A	466681186	-1	-1	-1	-1	-1	-1	-1	-1	-1	1	1	-1	-1	-1	-1	-1	-1	-1	-1	-1	-1	-1	-1	-1	-1	-1	-1	-1	-1	-1	-1	-1	-1	-1	-1	-1	-1	-1	-1	-1	-1	-1	-1	-1	-1	-1	-1
7870228	chr1A	467618952	-1	-1	-1	-1	-1	-1	-1	-1	-1	1	1	-1	-1	-1	-1	-1	-1	-1	-1	-1	-1	-1	-1	-1	-1	-1	-1	-1	-1	-1	-1	-1	-1	-1	-1	-1	-1	-1	-1	-1	-1	-1	-1	-1	-1	-1	-1
1016084	chr1A	467627190	-1	-1	-1	-1	-1	-1	-1	-1	1	-1	-1	-1	-1	-1	-1	-1	-1	-1	-1	-1	-1	-1	-1	-1	-1	-1	-1	-1	-1	-1	-1	-1	-1	-1	-1	-1	-1	-1	-1	-1	-1	-1	-1	-1	-1	-1	-1
1861185	chr1A	468902659	-1	-1	-1	-1	-1	-1	-1	-1	1	-1	-1	-1	-1	-1	-1	-1	-1	-1	-1	-1	-1	-1	-1	-1	-1	-1	-1	-1	-1	-1	-1	-1	-1	-1	-1	-1	-1	-1	-1	-1	-1	-1	-1	-1	-1	-1	-1
7897777	chr1A	469626688	-1	-1	-1	-1	-1	-1	-1	-1	1	-1	-1	-1	-1	-1	-1	-1	-1	-1	-1	-1	-1	-1	-1	-1	-1	-1	-1	-1	-1	-1	-1	-1	-1	-1	-1	-1	-1	-1	-1	-1	-1	-1	-1	-1	-1	-1	-1
12833754	chr1A	469677890	-1	-1	-1	-1	-1	-1	-1	-1	-1	1	1	-1	-1	-1	-1	-1	-1	-1	-1	-1	-1	-1	-1	-1	-1	-1	-1	-1	-1	-1	-1	-1	-1	-1	-1	-1	-1	-1	-1	-1	-1	-1	-1	-1	-1	-1	-1
7340686	chr1A	469878282	-1	-1	-1	-1	-1	-1	-1	-1	1	-1	-1	-1	-1	-1	-1	-1	-1	-1	-1	-1	-1	-1	-1	-1	-1	-1	-1	-1	-1	-1	-1	-1	-1	-1	-1	-1	-1	-1	-1	-1	-1	-1	-1	-1	-1	-1	-1
3384726	chr1A	476118400	-1	-1	-1	1	-1	-1	-1	-1	-1	-1	-1	-1	-1	-1	-1	-1	-1	-1	-1	-1	-1	-1	-1	-1	-1	-1	-1	-1	-1	-1	-1	-1	-1	-1	-1	-1	-1	-1	-1	-1	-1	-1	-1	-1	-1	-1	-1
989878	chr1A	477501648	-1	-1	-1	-1	-1	-1	-1	-1	1	1	1	-1	-1	-1	-1	-1	-1	-1	-1	-1	-1	-1	-1	-1	-1	-1	-1	-1	-1	-1	-1	-1	-1	-1	-1	1	-1	-1	-1	-1	-1	-1	-1	-1	-1	-1	-1
12772550	chr1A	478588528	-1	-1	-1	-1	-1	-1	-1	-1	-1	-1	-1	-1	-1	-1	1	-1	-1	1	-1	-1	-1	1	-1	-1	-1	-1	-1	-1	-1	-1	-1	-1	1	-1	-1	-1	-1	-1	-1	-1	-1	-1	-1	-1	-1	-1	-1
12856337	chr1A	478961300	-1	-1	-1	-1	-1	-1	-1	-1	1	-1	-1	-1	-1	-1	-1	-1	-1	-1	-1	-1	-1	-1	-1	-1	-1	-1	-1	-1	-1	-1	-1	-1	-1	-1	-1	-1	-1	-1	-1	-1	-1	-1	-1	-1	-1	-1	-1
1202679	chr1A	481065622	-1	-1	-1	1	-1	-1	-1	-1	-1	-1	-1	-1	-1	-1	-1	-1	-1	-1	-1	-1	-1	-1	-1	-1	-1	-1	-1	-1	-1	-1	-1	-1	-1	-1	-1	-1	-1	-1	-1	-1	-1	-1	-1	-1	-1	-1	-1
1086185	chr1A	481665727	-1	-1	-1	1	0	-1	-1	-1	1	-1	1	-1	-1	-1	-1	-1	-1	-1	-1	-1	-1	-1	-1	-1	-1	-1	-1	-1	-1	-1	-1	-1	-1	-1	-1	-1	-1	-1	-1	-1	-1	-1	-1	-1	-1	-1	-1
12774179	chr1A	481685085	-1	-1	-1	-1	-1	-1	-1	-1	1	-1	-1	-1	-1	-1	-1	-1	-1	-1	-1	-1	-1	-1	-1	-1	-1	-1	-1	-1	-1	-1	-1	-1	-1	-1	-1	-1	-1	-1	-1	-1	-1	-1	-1	-1	-1	-1	-1
7897874	chr1A	483313472	-1	-1	-1	-1	-1	-1	-1	-1	1	-1	-1	-1	-1	-1	-1	-1	-1	-1	-1	-1	-1	-1	-1	-1	-1	-1	-1	-1	-1	-1	-1	-1	-1	-1	-1	-1	-1	-1	-1	-1	-1	-1	-1	-1	-1	-1	-1
4705966	chr1A	483562697	-1	-1	-1	-1	-1	-1	-1	-1	1	-1	-1	-1	-1	-1	-1	-1	-1	-1	-1	-1	-1	-1	-1	-1	-1	-1	-1	-1	-1	-1	-1	-1	-1	-1	-1	-1	-1	-1	-1	-1	-1	-1	-1	-1	-1	-1	-1
7897886	chr1A	483575488	-1	-1	-1	-1	-1	-1	-1	-1	1	-1	-1	-1	-1	-1	-1	-1	-1	-1	-1	-1	-1	-1	-1	-1	-1	-1	-1	-1	-1	-1	-1	-1	-1	-1	-1	-1	-1	-1	-1	-1	-1	-1	-1	-1	-1	-1	-1
1281644	chr1A	485285561	-1	-1	-1	-1	-1	-1	-1	-1	-1	1	1	-1	-1	1	-1	-1	-1	-1	-1	-1	-1	-1	-1	-1	-1	-1	-1	-1	-1	-1	-1	-1	-1	-1	-1	1	-1	-1	-1	-1	-1	-1	-1	-1	-1	-1	-1
1165138	chr1A	486438834	-1	-1	-1	-1	-1	-1	-1	-1	-1	-1	-1	-1	-1	-1	1	-1	-1	1	-1	-1	-1	1	-1	-1	-1	-1	-1	-1	-1	-1	-1	-1	1	-1	-1	-1	-1	-1	-1	-1	-1	-1	-1	-1	-1	-1	-1
1771145	chr1A	486809932	-1	-1	-1	-1	-1	-1	-1	-1	1	-1	-1	-1	-1	-1	-1	-1	-1	-1	-1	-1	-1	-1	-1	-1	-1	-1	-1	-1	-1	-1	-1	-1	-1	-1	-1	-1	-1	-1	-1	-1	-1	-1	-1	-1	-1	-1	-1
1117275	chr1A	487758586	-1	-1	-1	-1	-1	-1	-1	-1	1	1	1	-1	-1	-1	-1	-1	-1	-1	-1	-1	-1	-1	-1	-1	-1	-1	-1	-1	-1	-1	-1	-1	-1	-1	-1	1	-1	-1	-1	-1	-1	-1	-1	-1	-1	-1	-1
29429587	chr1A	488562064	-1	-1	1	-1	1	1	1	1	1	-1	-1	1	1	-1	-1	1	-1	-1	1	1	-1	-1	-1	-1	-1	-1	1	-1	-1	1	-1	1	-1	-1	-1	-1	-1	1	-1	-1	1	-1	-1	-1	1	-1	-1
5325743	chr1A	488562129	-1	-1	1	-1	1	1	1	1	-1	-1	-1	1	1	-1	-1	1	-1	-1	1	1	-1	-1	-1	-1	-1	-1	1	-1	-1	1	-1	1	-1	-1	-1	-1	-1	1	-1	-1	1	-1	-1	-1	1	-1	-1
59994554	chr1A	488581203	-1	-1	-1	-1	-1	-1	-1	-1	1	1	1	-1	-1	1	-1	-1	-1	-1	-1	-1	-1	-1	-1	-1	-1	-1	-1	-1	-1	-1	-1	-1	-1	-1	-1	1	-1	-1	-1	-1	-1	-1	-1	-1	-1	-1	-1
3960822	chr1A	489539696	-1	1	-1	-1	-1	1	-1	-1	-1	-1	-1	-1	-1	-1	1	-1	1	1	-1	-1	1	1	1	-1	1	1	-1	1	-1	1	-1	-1	1	-1	1	-1	-1	0	1	1	1	1	1	1	-1	1	-1
59994865	chr1A	489685957	-1	-1	-1	-1	-1	-1	-1	-1	-1	1	1	-1	-1	1	-1	-1	-1	-1	-1	-1	-1	-1	-1	-1	-1	-1	-1	-1	-1	-1	-1	-1	-1	-1	-1	1	-1	-1	-1	-1	-1	-1	-1	-1	-1	-1	-1
9764442	chr1A	491277310	-1	-1	-1	-1	-1	-1	-1	-1	-1	1	1	-1	-1	1	-1	-1	-1	-1	-1	-1	-1	-1	-1	-1	-1	-1	-1	-1	-1	-1	-1	-1	-1	-1	-1	1	-1	-1	-1	-1	-1	-1	-1	-1	-1	-1	-1
12832832	chr1A	494221671	-1	-1	-1	-1	-1	-1	-1	-1	1	-1	-1	-1	-1	-1	-1	-1	-1	-1	-1	-1	-1	-1	-1	-1	-1	-1	-1	-1	-1	-1	-1	-1	-1	-1	-1	-1	-1	-1	-1	-1	-1	-1	-1	-1	-1	-1	-1
3951929	chr1A	495266869	-1	-1	-1	1	-1	-1	-1	-1	-1	-1	-1	-1	-1	-1	-1	-1	-1	-1	-1	-1	1	-1	-1	1	-1	-1	-1	-1	-1	-1	-1	-1	-1	-1	-1	-1	-1	-1	-1	-1	-1	-1	1	1	1	1	1
1090979	chr1A	495266931	-1	-1	-1	1	-1	-1	-1	-1	-1	-1	-1	-1	-1	-1	-1	-1	-1	-1	-1	-1	1	1	-1	1	-1	-1	-1	-1	-1	-1	-1	-1	-1	-1	-1	-1	-1	-1	-1	-1	-1	-1	1	1	1	1	1
4396079	chr1A	495880248	-1	-1	-1	-1	-1	-1	-1	-1	1	-1	-1	-1	-1	-1	-1	-1	-1	-1	-1	-1	-1	-1	-1	-1	-1	-1	-1	-1	-1	-1	-1	-1	-1	-1	-1	-1	-1	-1	-1	-1	-1	-1	-1	-1	-1	-1	-1
100016407	chr1A	498578348	-1	-1	-1	-1	-1	-1	-1	-1	1	-1	-1	-1	-1	1	-1	-1	-1	-1	-1	-1	-1	-1	-1	-1	-1	-1	-1	-1	-1	-1	-1	-1	-1	-1	-1	-1	-1	-1	-1	-1	-1	-1	-1	-1	-1	-1	-1
1087741	chr1A	498578412	-1	-1	-1	-1	-1	-1	-1	-1	1	-1	-1	-1	-1	-1	-1	-1	-1	-1	-1	-1	-1	-1	-1	-1	-1	-1	-1	-1	-1	-1	-1	-1	-1	-1	-1	-1	-1	-1	-1	-1	-1	-1	-1	-1	-1	-1	-1
1740181	chr1A	498744122	-1	-1	-1	-1	-1	-1	-1	-1	1	-1	-1	-1	-1	1	-1	1	-1	-1	-1	-1	-1	-1	-1	-1	-1	-1	-1	-1	-1	-1	-1	-1	-1	-1	-1	1	-1	-1	-1	-1	-1	-1	-1	-1	-1	-1	-1
26672241	chr1A	503587357	-1	-1	-1	-1	-1	1	1	1	-1	1	1	1	1	1	-1	1	-1	1	-1	-1	-1	-1	-1	1	-1	-1	-1	-1	-1	-1	1	-1	-1	-1	-1	-1	-1	-1	1	-1	-1	-1	-1	1	-1	-1	-1
1723925	chr1A	504758141	-1	-1	-1	-1	-1	-1	-1	-1	1	-1	-1	-1	-1	-1	-1	-1	-1	-1	-1	-1	-1	-1	-1	-1	-1	-1	-1	-1	-1	-1	-1	-1	-1	-1	-1	-1	-1	-1	-1	-1	-1	-1	-1	-1	-1	-1	-1
3947354	chr1A	504771018	-1	1	-1	-1	-1	-1	-1	1	-1	-1	-1	-1	-1	1	1	1	-1	-1	1	1	1	1	-1	-1	1	1	-1	1	1	1	-1	-1	1	-1	-1	1	-1	1	-1	1	1	1	-1	1	1	1	-1
4409790	chr1A	504968851	-1	1	-1	-1	-1	-1	-1	1	-1	-1	-1	-1	-1	1	1	1	-1	-1	1	1	1	1	-1	-1	1	1	-1	1	1	1	-1	-1	1	-1	-1	1	-1	1	-1	1	1	1	-1	1	1	1	-1
3953125	chr1A	505114733	-1	-1	-1	1	-1	-1	-1	-1	-1	-1	-1	-1	-1	-1	-1	-1	-1	-1	-1	-1	-1	-1	-1	-1	-1	-1	-1	-1	-1	-1	-1	-1	-1	-1	-1	-1	-1	-1	-1	-1	-1	-1	-1	-1	-1	-1	-1
1116282	chr1A	505915665	-1	-1	-1	-1	-1	-1	-1	-1	1	-1	-1	-1	-1	-1	-1	-1	-1	-1	-1	-1	-1	-1	-1	-1	-1	-1	-1	-1	-1	-1	-1	-1	-1	-1	-1	-1	-1	-1	-1	-1	-1	-1	-1	-1	-1	-1	-1
1238051	chr1A	506606572	-1	-1	-1	-1	-1	-1	-1	-1	1	-1	-1	-1	1	1	-1	-1	-1	-1	-1	-1	-1	-1	-1	-1	-1	-1	-1	-1	-1	-1	-1	-1	-1	-1	-1	1	-1	-1	-1	-1	-1	-1	-1	-1	-1	-1	-1
1009228	chr1A	506848362	-1	-1	-1	-1	-1	-1	-1	-1	-1	-1	-1	-1	1	1	-1	-1	-1	-1	-1	-1	1	-1	-1	1	-1	-1	-1	-1	-1	-1	-1	-1	-1	-1	-1	1	-1	-1	1	-1	-1	1	1	1	-1	1	1
7328341	chr1A	506848372	-1	-1	-1	1	-1	-1	-1	-1	-1	-1	-1	-1	-1	-1	-1	-1	-1	-1	-1	-1	-1	-1	-1	-1	-1	-1	-1	-1	-1	-1	-1	-1	-1	-1	-1	-1	-1	-1	-1	-1	-1	-1	-1	-1	-1	-1	-1
1079519	chr1A	507739765	-1	-1	-1	-1	-1	-1	-1	-1	1	-1	-1	-1	1	1	-1	-1	-1	-1	-1	-1	-1	-1	-1	-1	-1	-1	-1	-1	-1	-1	-1	-1	-1	-1	-1	1	-1	-1	-1	-1	-1	-1	-1	-1	-1	-1	-1
7906066	chr1A	507850065	-1	-1	-1	-1	-1	-1	-1	-1	1	-1	-1	-1	-1	-1	-1	-1	-1	-1	-1	-1	-1	-1	-1	-1	-1	-1	-1	-1	-1	-1	-1	-1	-1	-1	-1	-1	-1	-1	-1	-1	-1	-1	-1	-1	-1	-1	-1
4405216	chr1A	508087801	-1	-1	-1	-1	-1	-1	-1	-1	1	-1	-1	-1	1	1	-1	-1	-1	-1	-1	-1	-1	-1	-1	-1	-1	-1	-1	-1	-1	-1	-1	-1	-1	-1	-1	1	-1	-1	-1	-1	-1	-1	-1	-1	-1	-1	-1
12771991	chr1A	510010310	-1	-1	-1	-1	-1	-1	-1	-1	1	-1	-1	-1	1	1	-1	-1	-1	-1	-1	-1	-1	-1	-1	-1	-1	-1	-1	-1	-1	-1	-1	-1	-1	-1	-1	1	-1	-1	-1	-1	-1	-1	-1	-1	-1	-1	-1
4993586	chr1A	510473228	-1	1	1	-1	-1	-1	-1	-1	-1	-1	-1	-1	-1	-1	1	1	-1	-1	1	1	1	1	-1	-1	1	1	-1	1	1	-1	-1	-1	1	-1	-1	1	-1	1	-1	1	1	1	1	1	1	1	-1
12741810	chr1A	512465320	-1	-1	-1	-1	-1	-1	-1	-1	1	-1	-1	-1	-1	-1	-1	-1	-1	-1	-1	-1	-1	-1	-1	-1	-1	-1	-1	-1	-1	-1	-1	-1	-1	-1	-1	-1	-1	-1	-1	-1	-1	-1	-1	-1	-1	-1	-1
4395584	chr1A	513508240	-1	-1	-1	-1	-1	-1	-1	-1	1	-1	-1	-1	-1	-1	-1	-1	-1	-1	-1	-1	-1	-1	-1	-1	-1	-1	-1	-1	-1	-1	-1	-1	-1	-1	-1	-1	-1	-1	-1	-1	-1	-1	-1	-1	-1	-1	-1
1129038	chr1A	513698324	-1	-1	-1	-1	-1	-1	-1	-1	1	-1	-1	-1	-1	-1	-1	-1	-1	-1	-1	-1	-1	-1	-1	-1	-1	-1	-1	-1	-1	-1	-1	-1	-1	-1	-1	-1	-1	-1	-1	-1	-1	-1	-1	-1	-1	-1	-1
3938926	chr1A	518619575	-1	-1	-1	1	-1	-1	-1	-1	-1	-1	-1	-1	-1	-1	-1	-1	-1	-1	-1	-1	-1	-1	-1	-1	-1	-1	-1	-1	-1	-1	-1	-1	-1	-1	-1	-1	-1	-1	-1	-1	-1	-1	-1	-1	-1	-1	-1
1767637	chr1A	521954624	-1	-1	-1	-1	-1	-1	-1	-1	1	-1	-1	-1	-1	1	-1	-1	-1	-1	-1	-1	-1	-1	-1	-1	-1	-1	-1	-1	-1	-1	-1	-1	-1	-1	-1	1	-1	-1	-1	-1	-1	-1	-1	-1	-1	-1	-1
7339800	chr1A	524088579	-1	-1	-1	-1	-1	-1	-1	-1	-1	-1	-1	-1	1	1	-1	-1	-1	-1	-1	-1	-1	-1	-1	-1	-1	-1	-1	-1	-1	-1	-1	-1	-1	-1	-1	1	-1	-1	-1	-1	-1	-1	-1	-1	-1	-1	-1
5003509	chr1A	524233708	1	1	-1	-1	-1	-1	-1	-1	-1	-1	-1	-1	-1	-1	1	-1	1	1	-1	-1	-1	1	1	1	-1	1	-1	-1	1	-1	1	-1	1	-1	-1	-1	1	-1	1	1	-1	-1	-1	-1	1	-1	-1
12834071	chr1A	525353539	-1	-1	-1	-1	-1	-1	-1	-1	1	-1	-1	-1	-1	-1	-1	-1	-1	-1	-1	-1	-1	-1	-1	-1	-1	-1	-1	-1	-1	-1	-1	-1	-1	-1	-1	-1	-1	-1	-1	-1	-1	-1	-1	-1	-1	-1	-1
12834073	chr1A	525353605	-1	-1	-1	-1	-1	-1	-1	-1	1	-1	-1	-1	-1	-1	-1	-1	-1	-1	-1	-1	-1	-1	-1	-1	-1	-1	-1	-1	-1	-1	-1	-1	-1	-1	-1	-1	-1	-1	-1	-1	-1	-1	-1	-1	-1	-1	-1
1085806	chr1A	526234575	-1	-1	-1	-1	-1	-1	-1	-1	1	-1	-1	-1	-1	-1	-1	-1	-1	-1	-1	-1	-1	-1	-1	-1	-1	-1	-1	-1	-1	-1	-1	1	-1	-1	-1	-1	-1	-1	-1	-1	-1	-1	-1	-1	-1	-1	-1
59994944	chr1A	526234762	-1	-1	-1	-1	-1	-1	-1	-1	1	-1	-1	-1	-1	-1	-1	-1	-1	-1	-1	-1	-1	-1	-1	-1	-1	-1	-1	-1	-1	-1	-1	-1	-1	-1	-1	-1	-1	-1	-1	-1	-1	-1	-1	-1	-1	-1	-1
100000836	chr1A	526409011	-1	-1	-1	-1	-1	-1	-1	-1	1	-1	-1	-1	-1	-1	-1	-1	-1	-1	-1	-1	-1	-1	-1	-1	-1	-1	-1	-1	-1	-1	-1	-1	-1	-1	-1	-1	-1	-1	-1	-1	-1	-1	-1	-1	-1	-1	-1
1107950	chr1A	526772652	1	-1	-1	-1	-1	-1	-1	-1	1	-1	-1	-1	-1	-1	-1	-1	-1	1	1	-1	0	-1	-1	-1	-1	1	1	-1	1	1	-1	-1	-1	-1	1	-1	-1	-1	-1	-1	-1	-1	1	1	1	-1	1
1132774	chr1A	526797919	-1	-1	-1	-1	-1	-1	-1	-1	1	1	1	-1	1	1	-1	-1	-1	-1	-1	-1	-1	-1	-1	-1	-1	-1	-1	-1	-1	-1	-1	-1	-1	-1	-1	1	-1	-1	-1	-1	-1	-1	-1	-1	-1	-1	-1
1129897	chr1A	526820667	-1	-1	-1	-1	-1	-1	-1	-1	1	-1	-1	-1	-1	-1	-1	-1	-1	-1	-1	-1	-1	-1	-1	-1	-1	-1	-1	-1	-1	-1	-1	-1	-1	-1	-1	-1	-1	-1	-1	-1	-1	-1	-1	-1	-1	-1	-1
1098082	chr1A	527230982	-1	-1	-1	-1	-1	1	-1	-1	-1	1	1	-1	1	1	-1	-1	-1	-1	1	1	-1	-1	-1	-1	-1	-1	-1	-1	-1	1	-1	1	-1	-1	-1	1	-1	1	-1	-1	1	-1	-1	-1	-1	-1	-1
32016167	chr1A	527234825	-1	-1	-1	-1	-1	-1	-1	-1	-1	1	1	-1	-1	1	-1	-1	-1	-1	-1	-1	-1	-1	-1	-1	-1	-1	-1	-1	-1	-1	-1	-1	-1	-1	-1	-1	-1	-1	-1	-1	-1	-1	-1	-1	-1	-1	-1
1263809	chr1A	527939508	-1	-1	-1	-1	-1	-1	-1	1	-1	-1	-1	-1	-1	1	-1	1	-1	-1	-1	-1	-1	-1	-1	-1	-1	-1	-1	-1	-1	-1	-1	-1	-1	-1	-1	-1	-1	-1	-1	-1	-1	-1	-1	-1	-1	1	-1
2293987	chr1A	528826282	-1	-1	-1	-1	-1	-1	-1	-1	1	1	1	-1	-1	1	-1	-1	-1	-1	-1	-1	-1	-1	-1	-1	-1	-1	-1	-1	-1	-1	-1	-1	-1	-1	-1	1	-1	-1	-1	-1	-1	-1	-1	-1	-1	-1	-1
1120323	chr1A	529444921	-1	-1	-1	-1	-1	-1	-1	-1	1	1	1	-1	1	1	-1	-1	-1	-1	-1	-1	-1	-1	-1	-1	-1	-1	-1	-1	-1	-1	-1	-1	-1	-1	-1	-1	-1	-1	-1	-1	-1	-1	-1	-1	-1	-1	-1
12832732	chr1A	529954723	-1	-1	-1	-1	-1	-1	-1	-1	1	-1	-1	-1	-1	-1	-1	-1	-1	-1	-1	-1	-1	-1	-1	-1	-1	-1	-1	-1	-1	-1	-1	-1	-1	-1	-1	-1	-1	-1	-1	-1	-1	-1	-1	-1	-1	-1	-1
12856661	chr1A	529954798	-1	-1	-1	-1	-1	-1	-1	-1	1	-1	-1	-1	-1	-1	-1	-1	-1	-1	-1	-1	-1	-1	-1	-1	-1	-1	-1	-1	-1	-1	-1	-1	-1	-1	-1	-1	-1	-1	-1	-1	-1	-1	-1	-1	-1	-1	-1
2292765	chr1A	530687036	-1	-1	-1	-1	-1	-1	-1	-1	1	1	1	-1	-1	1	-1	-1	-1	-1	-1	-1	-1	-1	-1	-1	-1	-1	-1	-1	-1	-1	-1	-1	-1	-1	-1	-1	-1	-1	-1	-1	-1	-1	-1	-1	-1	-1	-1
1084505	chr1A	530692717	-1	-1	-1	-1	-1	-1	-1	-1	1	-1	-1	-1	-1	-1	-1	-1	-1	-1	-1	-1	-1	-1	-1	-1	-1	-1	-1	-1	-1	-1	-1	-1	-1	-1	-1	-1	-1	-1	-1	-1	-1	-1	-1	-1	-1	-1	-1
1767814	chr1A	531010297	-1	-1	-1	-1	-1	-1	-1	-1	-1	1	1	-1	1	1	-1	-1	-1	-1	-1	-1	-1	-1	-1	-1	-1	-1	-1	-1	-1	-1	-1	-1	-1	-1	-1	-1	-1	-1	-1	-1	-1	-1	-1	-1	-1	-1	-1
12742195	chr1A	531030990	-1	-1	-1	-1	-1	-1	-1	-1	1	-1	-1	-1	-1	-1	-1	-1	-1	-1	-1	-1	-1	-1	-1	-1	-1	-1	-1	-1	-1	-1	-1	-1	-1	-1	-1	-1	-1	-1	-1	-1	-1	-1	-1	-1	-1	-1	-1
7915724	chr1A	531241706	-1	-1	-1	-1	-1	-1	-1	-1	1	-1	-1	-1	-1	-1	-1	-1	-1	-1	-1	-1	-1	-1	-1	-1	-1	-1	-1	-1	-1	-1	-1	-1	-1	-1	-1	-1	-1	-1	-1	-1	-1	-1	-1	-1	-1	-1	-1
7884189	chr1A	531334989	-1	-1	-1	-1	-1	-1	-1	-1	-1	1	1	-1	1	1	-1	-1	-1	-1	-1	-1	-1	-1	-1	-1	-1	-1	-1	-1	-1	-1	-1	-1	-1	-1	-1	-1	-1	-1	-1	-1	-1	-1	-1	-1	-1	-1	-1
7918810	chr1A	531663353	-1	-1	-1	-1	-1	-1	-1	-1	1	-1	-1	-1	-1	-1	-1	-1	-1	-1	-1	-1	-1	-1	-1	-1	-1	-1	-1	-1	-1	-1	-1	-1	-1	-1	-1	-1	-1	-1	-1	-1	-1	-1	-1	-1	-1	-1	-1
4991740	chr1A	531663353	-1	-1	-1	-1	-1	-1	-1	-1	1	-1	-1	-1	-1	-1	-1	-1	-1	-1	-1	-1	-1	-1	-1	-1	-1	-1	-1	-1	-1	-1	-1	-1	-1	-1	-1	-1	-1	-1	-1	-1	-1	-1	-1	-1	-1	-1	-1
100000474	chr1A	531703969	-1	-1	-1	-1	-1	-1	-1	-1	-1	1	1	-1	1	1	-1	-1	-1	-1	-1	-1	-1	-1	-1	-1	-1	-1	-1	-1	-1	-1	-1	-1	-1	-1	-1	-1	-1	-1	-1	-1	-1	-1	-1	-1	-1	-1	-1
1201745	chr1A	532037746	-1	-1	-1	-1	-1	-1	-1	-1	1	-1	-1	-1	-1	-1	-1	-1	-1	-1	-1	-1	-1	-1	-1	-1	-1	-1	-1	-1	-1	-1	-1	-1	-1	-1	-1	-1	-1	-1	-1	-1	-1	-1	-1	-1	-1	-1	-1
4440089	chr1A	532422773	-1	-1	-1	-1	1	-1	-1	-1	-1	-1	-1	-1	-1	-1	-1	-1	-1	-1	-1	-1	-1	-1	-1	-1	-1	-1	-1	-1	-1	-1	-1	-1	-1	-1	-1	-1	-1	-1	-1	-1	-1	-1	-1	-1	-1	-1	-1
12762871	chr1A	533350462	-1	-1	-1	-1	-1	-1	-1	-1	-1	1	1	-1	1	-1	-1	-1	-1	-1	-1	-1	-1	-1	-1	-1	-1	-1	-1	-1	-1	-1	-1	-1	-1	-1	-1	-1	-1	-1	-1	-1	-1	-1	-1	-1	-1	-1	-1
5324628	chr1A	533350462	-1	-1	-1	-1	-1	-1	-1	-1	1	-1	-1	-1	-1	-1	-1	-1	-1	-1	-1	-1	-1	-1	-1	-1	-1	-1	-1	-1	-1	-1	-1	-1	-1	-1	-1	-1	-1	-1	-1	-1	-1	-1	-1	-1	-1	-1	-1
4990157	chr1A	535331892	-1	-1	-1	-1	-1	-1	-1	-1	-1	1	1	-1	1	1	-1	-1	-1	-1	-1	-1	-1	-1	-1	-1	-1	-1	-1	-1	-1	-1	-1	-1	-1	-1	-1	-1	-1	-1	-1	-1	-1	-1	-1	-1	-1	-1	-1
1178799	chr1A	535431241	-1	-1	-1	-1	-1	-1	-1	-1	1	-1	-1	-1	-1	-1	-1	-1	-1	-1	-1	-1	-1	-1	-1	-1	-1	-1	-1	-1	-1	-1	-1	-1	-1	-1	-1	-1	-1	-1	-1	-1	-1	-1	-1	-1	-1	-1	-1
12832718	chr1A	535431935	-1	-1	-1	-1	-1	-1	-1	-1	1	-1	-1	-1	-1	-1	-1	-1	-1	-1	-1	-1	-1	-1	-1	-1	-1	-1	-1	-1	-1	-1	-1	-1	-1	-1	-1	-1	-1	-1	-1	-1	-1	-1	-1	-1	-1	-1	-1
39641205	chr1A	535432714	-1	-1	-1	-1	-1	-1	-1	-1	1	-1	-1	-1	-1	-1	-1	-1	-1	-1	-1	-1	-1	-1	-1	-1	-1	-1	-1	-1	-1	-1	-1	-1	-1	-1	-1	-1	-1	-1	-1	-1	-1	-1	-1	-1	-1	-1	-1
100000833	chr1A	536876679	-1	-1	-1	-1	-1	-1	-1	-1	1	-1	-1	-1	-1	-1	-1	-1	-1	-1	-1	-1	-1	-1	-1	-1	-1	-1	-1	-1	-1	-1	-1	-1	-1	-1	-1	-1	-1	-1	-1	-1	-1	-1	-1	-1	-1	-1	-1
100000484	chr1A	536890166	-1	-1	-1	-1	-1	-1	-1	-1	-1	1	1	-1	1	-1	-1	-1	-1	-1	-1	-1	-1	-1	-1	-1	-1	-1	-1	-1	-1	-1	-1	-1	-1	-1	-1	-1	-1	-1	-1	-1	-1	-1	-1	-1	-1	-1	-1
1398726	chr1A	537489061	-1	-1	-1	-1	-1	-1	-1	-1	1	-1	-1	-1	-1	-1	-1	-1	-1	-1	-1	-1	-1	-1	-1	-1	-1	-1	-1	-1	-1	-1	-1	-1	-1	-1	-1	-1	-1	-1	-1	-1	-1	-1	-1	-1	-1	-1	-1
1129835	chr1A	537489061	-1	-1	-1	-1	-1	-1	-1	-1	1	-1	-1	-1	-1	-1	-1	-1	-1	-1	-1	-1	-1	-1	-1	-1	-1	-1	-1	-1	-1	-1	-1	-1	-1	-1	-1	-1	-1	-1	-1	-1	-1	-1	-1	-1	-1	-1	-1
1229510	chr1A	537779412	-1	-1	-1	-1	-1	-1	-1	-1	-1	1	1	-1	1	-1	-1	-1	-1	-1	-1	-1	-1	-1	-1	-1	-1	-1	-1	-1	-1	-1	-1	-1	-1	-1	-1	-1	-1	-1	-1	-1	-1	-1	-1	-1	-1	-1	-1
1212674	chr1A	540616414	-1	-1	-1	-1	-1	-1	-1	-1	-1	1	1	1	1	-1	-1	-1	-1	-1	-1	-1	-1	-1	-1	-1	-1	-1	-1	-1	-1	-1	-1	-1	-1	-1	-1	-1	-1	-1	-1	-1	-1	-1	-1	-1	-1	-1	-1
4010128	chr1A	540616429	-1	1	-1	-1	-1	-1	-1	-1	-1	-1	-1	-1	-1	-1	1	1	-1	-1	-1	-1	1	1	1	-1	1	-1	-1	-1	-1	-1	1	1	-1	-1	-1	-1	-1	-1	-1	1	-1	1	-1	-1	-1	-1	-1
1181926	chr1A	540616479	-1	-1	-1	-1	-1	-1	-1	-1	-1	1	1	1	1	-1	-1	-1	-1	-1	-1	-1	-1	-1	-1	-1	-1	-1	-1	-1	-1	-1	-1	-1	-1	-1	-1	-1	-1	-1	-1	-1	-1	-1	-1	-1	-1	-1	-1
4993693	chr1A	540725688	-1	1	1	1	1	1	1	1	1	1	-1	1	-1	1	1	-1	1	1	1	1	1	1	1	1	-1	1	1	1	1	-1	1	-1	1	-1	1	1	1	-1	1	1	1	1	1	1	1	-1	1
4408588	chr1A	541010368	-1	-1	-1	-1	-1	-1	-1	-1	-1	-1	-1	-1	-1	-1	-1	-1	-1	-1	-1	-1	1	-1	-1	-1	1	1	-1	-1	-1	-1	1	-1	-1	1	-1	-1	-1	-1	1	-1	-1	-1	-1	-1	-1	1	-1
2289410	chr1A	541016061	-1	-1	-1	-1	-1	-1	-1	-1	-1	1	1	1	1	-1	-1	-1	-1	-1	-1	-1	-1	-1	-1	-1	-1	-1	-1	-1	-1	-1	-1	-1	-1	-1	-1	-1	-1	-1	-1	-1	-1	-1	-1	-1	-1	-1	-1
7921880	chr1A	541104109	-1	-1	-1	-1	-1	-1	-1	-1	-1	1	1	1	1	-1	-1	-1	-1	-1	-1	-1	-1	-1	-1	-1	-1	-1	-1	-1	-1	-1	-1	-1	-1	-1	-1	-1	-1	-1	-1	-1	-1	-1	-1	-1	-1	-1	-1
1718589	chr1A	543591037	-1	-1	-1	-1	1	1	-1	-1	-1	1	1	-1	1	-1	-1	1	1	-1	-1	-1	-1	-1	-1	-1	1	-1	-1	-1	-1	1	-1	-1	-1	-1	1	1	-1	1	1	-1	1	1	-1	1	-1	1	-1
5569326	chr1A	545618766	-1	-1	-1	-1	-1	-1	-1	-1	-1	1	1	1	1	-1	-1	-1	-1	-1	-1	-1	-1	-1	-1	-1	-1	-1	-1	-1	-1	-1	-1	-1	-1	-1	-1	-1	-1	-1	-1	-1	-1	-1	-1	-1	-1	-1	-1
59994117	chr1A	546663650	-1	-1	-1	-1	-1	-1	-1	-1	-1	1	1	-1	1	-1	-1	-1	-1	-1	-1	-1	-1	-1	-1	-1	-1	-1	-1	-1	-1	-1	-1	-1	-1	-1	-1	-1	-1	-1	-1	-1	-1	-1	-1	-1	-1	-1	-1
1094064	chr1A	546680005	-1	-1	-1	-1	-1	-1	-1	-1	-1	-1	-1	-1	-1	-1	-1	-1	-1	-1	-1	-1	1	-1	-1	1	1	1	-1	-1	-1	-1	1	-1	-1	1	-1	-1	-1	-1	1	-1	-1	-1	-1	-1	-1	1	-1
100000259	chr1A	547629433	-1	-1	-1	-1	-1	-1	-1	-1	-1	1	1	-1	1	-1	-1	-1	-1	-1	-1	-1	-1	-1	-1	-1	-1	-1	-1	-1	-1	-1	-1	-1	-1	-1	-1	-1	-1	-1	-1	-1	-1	-1	-1	-1	-1	-1	-1
12854696	chr1A	548648743	-1	-1	-1	-1	-1	-1	-1	-1	1	-1	-1	-1	-1	-1	-1	-1	-1	-1	-1	-1	-1	-1	-1	-1	-1	-1	-1	-1	-1	-1	-1	-1	-1	-1	-1	-1	-1	-1	-1	-1	-1	-1	-1	-1	-1	-1	-1
3953799	chr1A	548648743	-1	-1	-1	-1	1	1	-1	-1	-1	-1	-1	-1	-1	-1	-1	-1	-1	1	1	1	-1	1	-1	-1	-1	-1	-1	-1	-1	-1	1	-1	1	-1	-1	-1	1	1	1	1	-1	1	-1	1	-1	-1	-1
1027858	chr1A	548648839	-1	-1	-1	-1	1	1	-1	-1	-1	-1	-1	-1	-1	-1	-1	-1	-1	1	1	1	-1	1	-1	-1	-1	-1	-1	-1	-1	-1	1	-1	1	-1	-1	-1	1	1	1	1	-1	1	-1	1	-1	-1	-1
1699284	chr1A	548656773	-1	-1	-1	-1	-1	-1	-1	-1	-1	1	1	-1	1	-1	-1	-1	-1	-1	-1	-1	-1	-1	-1	-1	-1	-1	-1	-1	-1	-1	-1	-1	-1	-1	-1	-1	-1	-1	-1	-1	-1	-1	-1	-1	-1	-1	-1
1699183	chr1A	548656838	-1	-1	-1	-1	-1	-1	-1	-1	-1	1	1	-1	1	-1	-1	-1	-1	-1	-1	-1	-1	-1	-1	-1	-1	-1	-1	-1	-1	-1	-1	-1	-1	-1	-1	-1	-1	-1	-1	-1	-1	-1	-1	-1	-1	-1	-1
1700423	chr1A	548662499	-1	-1	-1	-1	-1	-1	-1	-1	-1	1	1	-1	1	-1	-1	-1	-1	-1	-1	-1	-1	-1	-1	-1	-1	-1	-1	-1	-1	-1	-1	-1	-1	-1	-1	-1	-1	-1	-1	-1	-1	-1	-1	-1	-1	-1	-1
3958178	chr1A	550664661	1	1	-1	-1	1	-1	-1	-1	-1	-1	-1	-1	-1	-1	1	-1	-1	1	1	-1	-1	-1	1	-1	1	-1	-1	-1	-1	1	-1	1	-1	1	1	-1	-1	-1	-1	-1	1	1	-1	-1	-1	-1	-1
5567089	chr1A	559466273	-1	-1	-1	-1	-1	-1	-1	-1	-1	-1	-1	-1	-1	-1	1	-1	1	1	-1	-1	1	1	-1	1	1	-1	1	-1	1	-1	-1	-1	-1	1	1	-1	-1	1	-1	-1	-1	-1	1	1	1	1	-1
6031455	chr1A	559819935	-1	1	-1	-1	-1	-1	-1	-1	-1	-1	-1	-1	-1	-1	1	-1	-1	1	-1	-1	-1	1	-1	-1	-1	1	-1	1	-1	1	-1	-1	-1	-1	1	-1	-1	-1	-1	-1	-1	-1	-1	-1	1	-1	-1
3024760	chr1A	560022408	-1	1	-1	-1	-1	-1	-1	-1	1	-1	-1	-1	1	-1	1	-1	1	1	-1	-1	1	1	-1	1	1	-1	1	-1	1	-1	-1	-1	-1	1	1	-1	-1	1	-1	-1	-1	-1	1	1	1	1	-1
1860593	chr1A	561622806	-1	1	-1	-1	-1	-1	-1	-1	-1	-1	-1	-1	-1	-1	1	-1	-1	1	-1	-1	-1	1	-1	-1	-1	1	-1	1	-1	1	-1	-1	-1	-1	1	1	-1	-1	-1	-1	-1	-1	-1	-1	1	-1	-1
7334621	chr1A	561663644	-1	-1	-1	-1	-1	-1	-1	-1	1	-1	-1	-1	-1	-1	-1	-1	-1	-1	-1	-1	-1	-1	-1	-1	-1	-1	-1	-1	-1	-1	-1	-1	-1	-1	-1	-1	-1	-1	-1	-1	-1	-1	-1	-1	-1	-1	-1
1218075	chr1A	561977195	-1	-1	-1	-1	-1	-1	-1	-1	1	-1	-1	-1	-1	-1	-1	-1	-1	-1	-1	-1	-1	-1	-1	-1	-1	-1	-1	-1	-1	-1	-1	-1	-1	-1	-1	-1	-1	-1	-1	-1	-1	-1	-1	-1	-1	-1	-1
1092732	chr1A	562345656	-1	-1	-1	-1	-1	-1	-1	-1	1	-1	-1	-1	1	-1	-1	-1	-1	-1	-1	-1	-1	-1	-1	-1	-1	-1	-1	-1	-1	-1	-1	-1	-1	-1	-1	-1	-1	-1	-1	-1	-1	-1	-1	-1	-1	-1	-1
1861958	chr1A	562950644	-1	-1	-1	-1	-1	-1	-1	-1	1	-1	-1	-1	1	-1	-1	-1	-1	-1	-1	-1	-1	-1	-1	-1	-1	-1	-1	-1	-1	-1	-1	-1	-1	-1	-1	-1	-1	-1	-1	-1	-1	-1	-1	-1	-1	-1	-1
1210843	chr1A	563466289	-1	-1	-1	-1	-1	-1	-1	-1	1	-1	-1	-1	-1	-1	-1	-1	-1	-1	-1	-1	-1	-1	-1	-1	-1	-1	-1	-1	-1	-1	-1	-1	-1	-1	-1	-1	-1	-1	-1	-1	-1	-1	-1	-1	-1	-1	-1
100000830	chr1A	563918814	-1	-1	-1	-1	-1	-1	-1	-1	1	-1	-1	-1	-1	-1	-1	-1	-1	-1	-1	-1	-1	-1	-1	-1	-1	-1	-1	-1	-1	-1	-1	-1	-1	-1	-1	-1	-1	-1	-1	-1	-1	-1	-1	-1	-1	-1	-1
7171629	chr1A	564198046	-1	-1	-1	-1	-1	-1	-1	-1	-1	1	1	-1	1	1	-1	-1	-1	-1	-1	-1	-1	-1	-1	-1	-1	-1	-1	-1	-1	-1	-1	-1	-1	-1	-1	-1	-1	-1	-1	-1	-1	-1	-1	-1	-1	1	-1
46183429	chr1A	565923365	-1	-1	-1	-1	-1	-1	-1	-1	-1	-1	-1	-1	-1	-1	1	-1	1	-1	-1	-1	-1	-1	1	-1	-1	-1	1	-1	1	-1	-1	-1	-1	1	1	-1	1	-1	-1	-1	1	-1	1	-1	-1	-1	-1
7346131	chr1A	566485822	-1	-1	-1	-1	-1	-1	-1	-1	-1	-1	-1	-1	-1	-1	1	-1	1	-1	-1	-1	-1	-1	1	-1	-1	-1	1	-1	1	-1	-1	-1	-1	1	1	-1	1	-1	-1	-1	1	-1	1	-1	-1	-1	1
4004503	chr1A	566638096	-1	-1	-1	-1	-1	-1	-1	-1	-1	-1	-1	-1	-1	-1	1	-1	1	-1	-1	-1	-1	-1	1	-1	-1	-1	1	-1	1	-1	-1	-1	-1	1	1	-1	1	-1	-1	-1	1	-1	1	-1	-1	-1	1
59994590	chr1A	567764076	-1	-1	-1	-1	-1	-1	-1	-1	-1	1	1	1	1	-1	-1	-1	-1	-1	-1	-1	-1	-1	-1	-1	-1	-1	-1	-1	-1	-1	-1	-1	-1	-1	-1	-1	-1	-1	-1	-1	-1	-1	-1	-1	-1	-1	-1
5563359	chr1A	568602189	-1	-1	-1	-1	-1	-1	-1	-1	-1	1	1	1	1	-1	-1	-1	-1	-1	-1	-1	-1	-1	-1	-1	-1	-1	-1	-1	-1	-1	-1	-1	-1	-1	-1	-1	-1	-1	-1	-1	-1	-1	-1	-1	-1	-1	-1
5011513	chr1A	569597711	-1	-1	-1	-1	-1	-1	-1	-1	-1	1	1	-1	1	1	-1	-1	-1	-1	-1	-1	-1	-1	-1	-1	-1	-1	-1	-1	-1	-1	-1	-1	-1	-1	-1	-1	-1	-1	-1	-1	-1	-1	-1	-1	-1	1	-1
5011312	chr1A	570498672	-1	-1	-1	-1	-1	-1	-1	-1	-1	1	1	-1	1	1	-1	-1	-1	-1	-1	-1	-1	-1	-1	-1	-1	-1	-1	-1	-1	-1	-1	-1	-1	-1	-1	-1	-1	-1	-1	-1	-1	-1	-1	-1	-1	1	-1
2289157	chr1A	570499198	-1	-1	-1	-1	-1	-1	-1	-1	-1	-1	-1	0	1	-1	-1	-1	-1	-1	-1	-1	-1	-1	-1	-1	-1	-1	-1	-1	-1	-1	-1	-1	-1	-1	-1	-1	-1	-1	-1	-1	-1	-1	-1	-1	-1	-1	-1
4408648	chr1A	573493220	-1	-1	-1	-1	-1	-1	-1	-1	-1	-1	-1	-1	-1	-1	1	-1	1	-1	-1	-1	-1	-1	1	-1	-1	-1	1	-1	1	-1	-1	-1	-1	-1	1	-1	1	-1	-1	-1	1	-1	1	-1	-1	-1	-1
1137448	chr1A	573932082	-1	-1	-1	-1	-1	-1	-1	-1	-1	-1	-1	-1	-1	-1	1	-1	1	-1	-1	-1	-1	-1	1	-1	-1	-1	1	-1	1	-1	-1	-1	-1	-1	1	-1	1	-1	-1	-1	1	-1	1	-1	-1	-1	-1
1083060	chr1A	576872703	-1	-1	-1	-1	1	1	-1	-1	-1	-1	-1	-1	-1	-1	-1	-1	-1	1	1	-1	-1	-1	-1	1	-1	-1	-1	-1	1	-1	-1	-1	-1	1	1	-1	1	-1	-1	-1	-1	-1	-1	-1	-1	-1	-1
3955864	chr1A	576922801	-1	1	1	1	1	1	1	1	1	1	1	1	1	1	1	1	1	-1	1	1	1	1	1	1	1	1	1	1	1	-1	1	1	-1	1	1	1	1	1	1	1	1	-1	1	1	-1	1	-1
1066857	chr1A	577240767	-1	1	-1	-1	-1	-1	-1	-1	1	-1	-1	-1	-1	-1	-1	1	-1	-1	-1	-1	-1	-1	-1	-1	-1	-1	-1	-1	-1	-1	-1	-1	-1	-1	-1	-1	-1	-1	-1	-1	-1	-1	-1	-1	-1	-1	-1
59994104	chr1A	577251283	-1	-1	-1	-1	-1	-1	-1	-1	-1	1	1	-1	1	1	-1	-1	-1	-1	-1	-1	-1	-1	-1	-1	-1	-1	-1	-1	-1	-1	-1	-1	-1	-1	-1	-1	-1	-1	-1	-1	-1	-1	-1	-1	-1	1	-1
7870836	chr1A	578304912	-1	-1	1	-1	-1	-1	-1	-1	-1	-1	-1	-1	-1	-1	-1	-1	-1	-1	-1	-1	-1	-1	-1	-1	-1	-1	-1	-1	-1	-1	-1	-1	-1	-1	-1	-1	-1	-1	-1	-1	-1	-1	-1	-1	-1	-1	-1
1112126	chr1A	578432971	-1	-1	-1	1	-1	-1	-1	-1	-1	-1	-1	-1	-1	-1	-1	-1	-1	-1	-1	-1	-1	-1	-1	-1	-1	-1	-1	-1	-1	-1	-1	-1	-1	-1	-1	-1	-1	-1	-1	-1	-1	-1	-1	-1	-1	-1	-1
1118079	chr1A	578432971	-1	-1	-1	1	-1	-1	-1	-1	-1	-1	-1	-1	-1	-1	-1	-1	-1	-1	-1	-1	-1	-1	-1	-1	-1	-1	-1	-1	-1	-1	-1	-1	-1	-1	-1	-1	-1	-1	-1	-1	-1	-1	-1	-1	-1	-1	-1
1095921	chr1A	580418227	-1	1	-1	-1	-1	-1	-1	-1	-1	-1	-1	-1	-1	-1	1	-1	1	-1	-1	-1	-1	-1	1	1	-1	1	1	-1	1	-1	-1	-1	-1	-1	1	1	1	-1	-1	-1	1	-1	1	-1	-1	-1	-1
1266865	chr1A	580904371	-1	-1	-1	-1	-1	-1	-1	-1	-1	-1	-1	-1	-1	-1	1	-1	1	-1	-1	-1	-1	-1	1	-1	-1	-1	1	1	1	-1	-1	-1	-1	-1	1	-1	1	1	-1	-1	1	-1	1	-1	-1	-1	-1
1281895	chr1A	581334169	-1	-1	-1	-1	-1	-1	-1	-1	1	-1	-1	-1	-1	1	-1	-1	-1	-1	-1	-1	-1	-1	-1	-1	-1	-1	-1	-1	-1	-1	-1	-1	-1	-1	-1	1	-1	-1	-1	-1	-1	-1	-1	-1	-1	1	1
2280030	chr1B	313937	-1	1	-1	-1	-1	-1	-1	-1	-1	-1	-1	-1	-1	-1	1	-1	-1	1	-1	-1	-1	1	1	-1	-1	1	-1	1	-1	1	-1	-1	-1	-1	-1	-1	-1	-1	-1	-1	-1	-1	-1	-1	-1	-1	-1
4409637	chr1B	1907023	1	1	-1	-1	-1	-1	-1	-1	1	-1	-1	-1	-1	-1	1	-1	1	1	-1	1	1	1	1	-1	-1	1	-1	1	1	1	1	-1	-1	1	-1	-1	-1	-1	-1	-1	1	-1	-1	-1	1	-1	1
1864625	chr1B	2095592	-1	-1	-1	-1	1	1	-1	-1	-1	-1	-1	-1	-1	-1	-1	1	-1	-1	-1	-1	1	-1	-1	1	1	-1	1	-1	-1	-1	-1	-1	-1	-1	1	1	-1	1	1	-1	-1	1	1	1	-1	-1	-1
1120904	chr1B	4042417	-1	-1	-1	-1	-1	-1	-1	-1	-1	1	1	-1	1	1	-1	-1	-1	-1	-1	-1	-1	-1	-1	-1	-1	-1	-1	-1	-1	-1	-1	-1	-1	-1	-1	-1	-1	-1	-1	-1	-1	-1	-1	-1	-1	1	-1
4009231	chr1B	4807377	-1	-1	1	1	-1	-1	1	1	1	-1	1	1	1	0	1	-1	-1	-1	-1	-1	-1	-1	-1	-1	-1	-1	-1	-1	-1	-1	-1	-1	-1	-1	-1	-1	-1	-1	-1	1	-1	-1	-1	-1	-1	-1	-1
12774171	chr1B	6609654	-1	-1	-1	-1	-1	-1	-1	-1	-1	1	1	-1	1	-1	-1	-1	-1	-1	-1	-1	-1	-1	-1	-1	-1	-1	-1	-1	-1	-1	-1	-1	-1	-1	-1	-1	-1	-1	-1	-1	-1	-1	-1	-1	-1	1	-1
10993154	chr1B	6650742	-1	-1	1	1	-1	-1	1	1	1	-1	-1	1	-1	1	1	-1	-1	-1	-1	-1	-1	-1	-1	-1	-1	-1	-1	-1	-1	-1	-1	-1	-1	-1	-1	-1	-1	-1	-1	1	-1	-1	-1	-1	-1	-1	-1
5333061	chr1B	6952439	-1	-1	-1	-1	-1	-1	-1	-1	-1	1	1	-1	1	1	-1	-1	-1	-1	-1	-1	-1	-1	-1	-1	-1	-1	-1	-1	-1	-1	-1	-1	-1	-1	-1	-1	-1	-1	-1	-1	-1	-1	-1	-1	-1	1	-1
1080715	chr1B	7025295	-1	1	-1	-1	-1	-1	-1	-1	-1	-1	-1	-1	-1	-1	1	-1	-1	1	-1	-1	-1	1	-1	-1	-1	1	-1	1	-1	1	-1	-1	-1	-1	1	1	-1	-1	-1	-1	-1	-1	-1	-1	-1	-1	-1
1376684	chr1B	7931687	-1	-1	-1	-1	-1	-1	-1	-1	-1	1	1	-1	1	-1	-1	-1	-1	-1	-1	-1	-1	-1	-1	-1	-1	-1	-1	-1	-1	-1	-1	-1	-1	-1	-1	-1	-1	-1	-1	-1	-1	-1	-1	-1	-1	1	-1
5371948	chr1B	8289751	-1	-1	-1	-1	-1	-1	-1	-1	-1	1	1	-1	1	-1	-1	-1	-1	-1	-1	-1	-1	-1	-1	-1	-1	-1	-1	-1	-1	-1	-1	-1	-1	-1	-1	-1	-1	-1	-1	-1	-1	-1	-1	-1	-1	1	-1
26671591	chr1B	8775789	-1	-1	-1	-1	-1	-1	-1	-1	-1	1	1	-1	1	-1	-1	-1	-1	-1	-1	-1	-1	-1	-1	-1	-1	-1	-1	-1	-1	-1	-1	-1	-1	-1	-1	-1	-1	-1	-1	-1	-1	-1	-1	-1	-1	1	-1
1116603	chr1B	9055395	-1	-1	-1	-1	-1	-1	-1	-1	-1	1	1	-1	1	-1	-1	-1	-1	-1	-1	-1	-1	-1	-1	-1	-1	-1	-1	-1	-1	-1	-1	-1	-1	-1	-1	-1	-1	-1	-1	-1	-1	-1	-1	-1	-1	-1	-1
1162351	chr1B	10290971	-1	-1	-1	-1	1	1	-1	-1	-1	-1	-1	-1	-1	-1	-1	1	1	-1	-1	-1	-1	-1	1	-1	1	-1	-1	-1	-1	-1	-1	-1	-1	-1	1	1	-1	1	1	-1	1	1	-1	1	-1	-1	-1
4992861	chr1B	11196766	-1	-1	-1	-1	-1	-1	-1	-1	-1	1	1	-1	1	-1	-1	-1	-1	-1	-1	-1	-1	-1	-1	-1	-1	-1	-1	-1	-1	-1	-1	-1	-1	-1	-1	-1	-1	-1	-1	-1	-1	-1	-1	-1	-1	1	-1
1022183	chr1B	11196831	-1	1	1	-1	-1	-1	1	1	1	1	1	1	1	1	1	1	-1	-1	-1	-1	1	1	-1	-1	-1	-1	-1	-1	1	-1	-1	-1	-1	-1	-1	-1	-1	1	-1	1	-1	-1	-1	-1	1	1	1
1126408	chr1B	11196831	-1	-1	-1	-1	-1	-1	-1	-1	-1	1	1	-1	1	-1	-1	-1	-1	-1	-1	-1	-1	-1	-1	-1	-1	-1	-1	-1	-1	-1	-1	-1	-1	-1	-1	-1	-1	-1	-1	-1	-1	-1	-1	-1	-1	1	-1
993265	chr1B	11235435	-1	-1	-1	-1	-1	-1	-1	-1	-1	1	1	-1	1	-1	-1	-1	-1	-1	-1	-1	-1	-1	-1	-1	-1	-1	-1	-1	-1	-1	-1	-1	-1	-1	-1	-1	-1	-1	-1	-1	-1	-1	-1	-1	-1	1	-1
1138644	chr1B	11550239	1	-1	-1	1	1	1	-1	-1	-1	1	1	-1	-1	-1	-1	-1	1	1	1	1	1	1	1	1	1	1	1	-1	-1	1	0	1	1	0	1	1	1	1	0	-1	1	1	1	1	-1	1	1
5411887	chr1B	11579035	-1	-1	-1	-1	-1	-1	-1	-1	-1	1	1	-1	1	-1	-1	-1	-1	-1	-1	-1	-1	-1	-1	-1	-1	-1	-1	-1	-1	-1	-1	-1	-1	-1	-1	-1	-1	-1	-1	-1	-1	-1	-1	-1	-1	1	-1
1107539	chr1B	11748844	-1	-1	-1	-1	-1	-1	-1	-1	-1	1	1	-1	1	-1	-1	-1	-1	-1	-1	-1	-1	-1	-1	-1	-1	-1	-1	-1	-1	-1	-1	-1	-1	-1	-1	-1	-1	-1	-1	-1	-1	-1	-1	-1	-1	-1	-1
1078612	chr1B	11750738	1	-1	-1	1	1	1	-1	-1	1	1	-1	-1	-1	-1	-1	1	1	1	1	1	1	1	1	1	1	1	1	-1	-1	1	1	1	1	1	1	1	1	-1	1	-1	1	1	1	1	1	-1	-1
1376192	chr1B	13512559	-1	-1	-1	-1	-1	-1	-1	-1	-1	1	1	-1	1	-1	-1	-1	-1	-1	-1	-1	-1	-1	-1	-1	-1	-1	-1	-1	-1	-1	-1	-1	-1	-1	-1	-1	-1	-1	-1	-1	-1	-1	-1	-1	-1	1	-1
1219904	chr1B	14432294	-1	-1	1	1	-1	-1	1	1	1	-1	-1	1	1	1	-1	-1	-1	-1	-1	-1	1	-1	-1	-1	-1	-1	1	1	1	-1	-1	1	-1	-1	-1	-1	-1	1	-1	-1	-1	-1	-1	-1	1	-1	1
1091304	chr1B	14507269	-1	-1	-1	1	-1	-1	-1	-1	-1	-1	-1	-1	-1	-1	1	-1	-1	-1	1	-1	1	1	-1	-1	-1	-1	-1	-1	-1	-1	-1	-1	1	1	-1	-1	-1	-1	-1	1	1	-1	-1	-1	1	-1	-1
3533067	chr1B	14615667	-1	-1	-1	-1	-1	-1	-1	-1	-1	1	1	-1	1	-1	-1	-1	-1	-1	-1	-1	-1	-1	-1	-1	-1	-1	-1	-1	-1	-1	-1	-1	-1	-1	-1	-1	-1	-1	-1	-1	-1	-1	-1	-1	-1	1	-1
1086873	chr1B	14674551	-1	-1	-1	-1	-1	-1	-1	-1	-1	1	1	-1	1	-1	-1	-1	-1	-1	-1	-1	-1	-1	-1	-1	-1	-1	-1	-1	-1	-1	-1	-1	-1	-1	-1	-1	-1	-1	-1	-1	-1	-1	-1	-1	-1	1	-1
7908071	chr1B	14809592	-1	-1	-1	-1	-1	-1	-1	-1	-1	1	1	-1	1	-1	-1	-1	-1	-1	-1	-1	-1	-1	-1	-1	-1	-1	-1	-1	-1	-1	-1	-1	-1	-1	-1	-1	-1	-1	-1	-1	-1	-1	-1	-1	-1	1	-1
991183	chr1B	14881137	-1	-1	-1	-1	-1	-1	-1	-1	-1	-1	-1	-1	-1	-1	1	-1	-1	-1	-1	-1	1	-1	1	-1	-1	-1	-1	-1	1	-1	-1	-1	1	-1	-1	-1	1	-1	-1	1	-1	-1	-1	-1	-1	-1	-1
59994602	chr1B	14881306	-1	-1	-1	-1	-1	-1	-1	-1	-1	1	1	-1	1	-1	-1	-1	-1	-1	-1	-1	-1	-1	-1	-1	-1	-1	-1	-1	-1	-1	-1	-1	-1	-1	-1	-1	-1	-1	-1	-1	-1	-1	-1	-1	-1	1	-1
1254944	chr1B	15626573	-1	1	-1	-1	-1	-1	-1	-1	-1	-1	-1	-1	-1	-1	1	-1	-1	-1	-1	-1	-1	-1	1	-1	-1	-1	-1	-1	1	-1	-1	-1	1	-1	-1	-1	1	-1	-1	1	-1	-1	-1	-1	-1	-1	-1
11315212	chr1B	15705899	-1	-1	-1	-1	-1	-1	-1	-1	-1	-1	-1	-1	-1	-1	1	-1	-1	-1	-1	-1	-1	-1	-1	-1	-1	-1	-1	-1	1	-1	-1	-1	1	-1	-1	-1	1	-1	-1	1	-1	-1	-1	-1	-1	-1	-1
1150872	chr1B	16142566	-1	-1	-1	-1	1	1	-1	-1	-1	-1	-1	-1	-1	-1	-1	1	1	-1	1	-1	-1	-1	-1	-1	1	-1	-1	-1	-1	1	-1	-1	-1	-1	1	1	-1	1	1	-1	1	-1	-1	1	-1	-1	-1
3956413	chr1B	16353126	-1	-1	-1	-1	-1	-1	-1	-1	-1	1	1	-1	-1	-1	-1	-1	-1	-1	-1	-1	-1	-1	-1	-1	-1	-1	-1	-1	-1	-1	-1	-1	-1	-1	-1	-1	-1	-1	-1	-1	-1	-1	-1	-1	-1	1	-1
4991756	chr1B	16512831	-1	-1	-1	-1	1	1	-1	-1	-1	-1	-1	-1	-1	-1	-1	1	1	-1	-1	-1	-1	-1	-1	-1	1	-1	-1	-1	-1	1	-1	-1	-1	-1	1	1	-1	1	1	-1	1	-1	-1	1	-1	-1	-1
5368847	chr1B	16549785	-1	-1	-1	-1	-1	-1	-1	-1	-1	-1	-1	-1	-1	-1	1	-1	-1	-1	-1	-1	-1	-1	1	-1	-1	-1	-1	-1	1	-1	-1	-1	1	-1	-1	-1	1	-1	-1	1	-1	-1	-1	-1	-1	-1	-1
2292464	chr1B	17009231	-1	-1	-1	-1	-1	-1	-1	-1	-1	-1	-1	-1	-1	-1	1	-1	-1	-1	-1	-1	1	-1	1	-1	-1	-1	-1	-1	1	-1	-1	-1	1	-1	-1	-1	1	-1	-1	1	-1	-1	-1	-1	-1	-1	-1
4261406	chr1B	17484355	-1	-1	-1	-1	-1	-1	-1	-1	-1	1	1	-1	-1	-1	-1	-1	-1	-1	-1	-1	-1	-1	-1	-1	-1	-1	-1	-1	-1	-1	-1	-1	-1	-1	-1	-1	-1	-1	-1	-1	-1	-1	-1	-1	-1	-1	-1
1228019	chr1B	17547827	-1	-1	-1	-1	1	1	-1	-1	-1	1	1	-1	-1	-1	-1	1	1	-1	1	-1	-1	-1	-1	-1	1	-1	-1	-1	-1	1	-1	-1	-1	-1	1	1	-1	1	1	-1	1	-1	-1	1	-1	-1	-1
3027537	chr1B	17741465	-1	-1	-1	-1	-1	-1	-1	-1	-1	1	1	-1	-1	-1	-1	-1	-1	-1	-1	-1	-1	-1	-1	-1	-1	-1	-1	-1	-1	-1	-1	-1	-1	-1	-1	-1	-1	-1	-1	-1	-1	-1	-1	-1	-1	-1	-1
1013283	chr1B	17859007	-1	1	-1	-1	-1	-1	-1	-1	-1	-1	-1	-1	-1	-1	1	-1	-1	-1	-1	-1	-1	-1	1	-1	-1	-1	-1	-1	1	-1	-1	-1	1	-1	-1	-1	1	-1	-1	1	-1	-1	-1	-1	-1	-1	-1
983559	chr1B	18094348	-1	-1	-1	-1	-1	-1	-1	-1	-1	1	1	-1	-1	-1	-1	-1	-1	-1	-1	-1	-1	-1	-1	-1	-1	-1	-1	-1	-1	-1	-1	-1	-1	-1	-1	-1	-1	-1	-1	-1	-1	-1	-1	-1	-1	-1	-1
1083021	chr1B	18484117	-1	-1	-1	-1	-1	-1	-1	-1	-1	-1	-1	-1	-1	-1	1	-1	-1	-1	-1	-1	1	-1	1	-1	-1	-1	-1	-1	1	-1	-1	-1	1	-1	-1	-1	1	-1	-1	1	-1	-1	-1	-1	-1	-1	-1
1048511	chr1B	18484175	-1	1	-1	-1	-1	-1	-1	-1	-1	-1	-1	-1	-1	-1	1	-1	-1	-1	-1	-1	-1	1	1	-1	-1	-1	-1	-1	1	-1	-1	-1	1	-1	-1	-1	1	-1	-1	1	-1	-1	-1	-1	-1	-1	-1
991036	chr1B	18484175	-1	-1	-1	-1	-1	-1	-1	-1	-1	-1	-1	-1	-1	-1	1	-1	-1	-1	-1	-1	1	-1	1	-1	-1	-1	-1	-1	1	-1	-1	-1	1	-1	-1	-1	1	-1	-1	1	-1	-1	-1	-1	-1	-1	-1
1068373	chr1B	18516720	-1	-1	-1	-1	-1	-1	-1	-1	-1	-1	-1	-1	-1	-1	1	-1	-1	-1	-1	-1	1	-1	1	-1	-1	-1	-1	-1	1	-1	-1	-1	1	-1	-1	-1	1	-1	-1	1	-1	-1	-1	-1	-1	-1	-1
5411416	chr1B	18573051	-1	-1	-1	-1	-1	1	-1	-1	-1	1	1	-1	-1	-1	-1	-1	-1	1	-1	-1	1	-1	-1	1	1	-1	-1	-1	-1	-1	-1	1	-1	-1	1	-1	-1	-1	-1	-1	-1	-1	1	-1	-1	-1	-1
3960470	chr1B	18575435	-1	-1	-1	-1	-1	1	-1	-1	-1	1	1	-1	-1	-1	-1	-1	-1	1	-1	-1	1	-1	-1	1	1	-1	-1	-1	-1	-1	-1	1	-1	-1	1	-1	-1	-1	-1	-1	-1	-1	1	-1	-1	-1	-1
978306	chr1B	18794277	-1	-1	-1	-1	-1	0	-1	-1	-1	-1	-1	-1	-1	-1	-1	-1	-1	0	-1	-1	1	-1	-1	0	0	-1	-1	1	-1	-1	-1	0	-1	-1	0	-1	-1	-1	-1	-1	-1	-1	0	-1	-1	-1	-1
59994858	chr1B	19303909	-1	-1	-1	-1	-1	-1	-1	-1	-1	1	1	-1	-1	-1	-1	-1	-1	-1	-1	-1	-1	-1	-1	-1	-1	-1	-1	-1	-1	-1	-1	-1	-1	-1	-1	-1	-1	-1	-1	-1	-1	-1	-1	-1	-1	1	-1
1043077	chr1B	19303975	-1	-1	-1	-1	-1	-1	-1	-1	-1	-1	-1	-1	-1	-1	1	-1	-1	-1	-1	-1	1	-1	1	-1	-1	-1	-1	-1	1	-1	-1	-1	1	-1	-1	-1	1	-1	-1	1	-1	-1	-1	-1	-1	-1	-1
12776943	chr1B	19373991	-1	-1	-1	-1	-1	-1	-1	-1	-1	1	1	-1	1	1	-1	-1	-1	-1	-1	-1	-1	-1	-1	-1	-1	-1	-1	-1	-1	-1	-1	-1	-1	-1	-1	-1	-1	-1	-1	-1	-1	-1	-1	-1	-1	1	-1
12768634	chr1B	19801540	-1	-1	-1	-1	-1	-1	-1	-1	-1	1	1	-1	-1	-1	-1	-1	-1	-1	-1	-1	-1	-1	-1	-1	-1	-1	-1	-1	-1	-1	-1	-1	-1	-1	-1	-1	-1	-1	-1	-1	-1	-1	-1	-1	-1	-1	-1
5563203	chr1B	21051876	-1	-1	-1	-1	1	-1	-1	-1	-1	-1	-1	1	1	1	-1	-1	-1	-1	-1	-1	-1	-1	-1	1	-1	-1	-1	-1	-1	-1	-1	-1	-1	-1	-1	-1	-1	-1	-1	-1	-1	-1	-1	-1	-1	-1	-1
1394174	chr1B	21487706	-1	-1	-1	-1	-1	-1	-1	-1	-1	1	1	-1	-1	-1	-1	-1	-1	-1	-1	-1	-1	-1	-1	-1	-1	-1	-1	-1	-1	-1	-1	-1	-1	-1	-1	-1	-1	-1	-1	-1	-1	-1	-1	-1	-1	-1	-1
3533941	chr1B	21759590	-1	-1	-1	-1	-1	-1	-1	-1	-1	-1	-1	-1	-1	-1	1	-1	-1	-1	-1	-1	1	-1	1	-1	-1	-1	-1	-1	1	-1	-1	-1	1	-1	-1	-1	1	-1	-1	1	-1	-1	-1	-1	-1	-1	-1
1117006	chr1B	21759642	-1	-1	-1	-1	-1	-1	-1	-1	-1	-1	-1	-1	-1	-1	1	-1	-1	-1	-1	-1	1	-1	1	-1	-1	-1	-1	-1	1	-1	-1	-1	1	-1	-1	-1	1	-1	-1	1	-1	-1	-1	-1	-1	-1	-1
1118022	chr1B	21902962	-1	-1	-1	-1	-1	-1	-1	-1	-1	-1	-1	-1	-1	-1	1	-1	-1	-1	-1	-1	-1	-1	1	-1	-1	-1	-1	-1	1	-1	-1	-1	1	-1	-1	-1	1	-1	-1	1	-1	-1	-1	-1	-1	-1	-1
1082152	chr1B	22369193	-1	-1	-1	-1	-1	-1	-1	-1	-1	-1	-1	-1	-1	-1	1	-1	-1	-1	-1	-1	1	-1	1	-1	-1	-1	-1	-1	1	-1	-1	-1	1	-1	-1	-1	1	-1	-1	1	-1	-1	-1	-1	-1	-1	-1
1073731	chr1B	22369258	-1	-1	-1	-1	-1	-1	-1	-1	-1	-1	-1	-1	-1	1	1	-1	-1	-1	-1	-1	-1	-1	1	-1	-1	-1	-1	-1	1	-1	-1	-1	1	-1	-1	-1	1	-1	-1	1	-1	-1	-1	-1	-1	-1	-1
1383670	chr1B	22430561	-1	-1	-1	-1	-1	-1	-1	-1	-1	-1	-1	-1	-1	-1	1	-1	-1	-1	-1	-1	-1	-1	1	-1	-1	-1	-1	-1	1	-1	-1	-1	1	-1	-1	-1	1	-1	-1	1	-1	-1	-1	-1	-1	-1	-1
7925987	chr1B	22430561	-1	-1	-1	-1	-1	-1	-1	-1	-1	1	1	-1	-1	-1	-1	-1	-1	-1	-1	-1	-1	-1	-1	-1	-1	-1	-1	-1	-1	-1	-1	-1	-1	-1	-1	-1	-1	-1	-1	-1	-1	-1	-1	-1	-1	1	-1
7492103	chr1B	22491409	-1	-1	-1	-1	-1	-1	-1	-1	-1	1	1	-1	-1	-1	-1	-1	-1	-1	-1	-1	-1	-1	-1	-1	-1	-1	-1	-1	-1	-1	-1	-1	-1	-1	-1	-1	-1	-1	-1	-1	-1	-1	-1	-1	-1	1	-1
1257943	chr1B	22542517	-1	-1	-1	-1	-1	-1	-1	-1	-1	-1	-1	-1	-1	-1	1	-1	-1	-1	-1	-1	-1	-1	1	-1	-1	-1	-1	-1	1	-1	-1	-1	1	-1	-1	-1	1	-1	-1	1	-1	-1	-1	-1	-1	-1	-1
7353107	chr1B	23064479	-1	-1	-1	-1	-1	-1	-1	-1	-1	-1	-1	-1	-1	-1	-1	-1	-1	-1	1	-1	-1	1	-1	-1	-1	-1	1	-1	-1	-1	1	-1	1	-1	-1	-1	-1	-1	-1	-1	-1	1	-1	-1	1	-1	-1
1269704	chr1B	23165767	-1	-1	-1	-1	-1	-1	-1	-1	-1	-1	-1	-1	-1	-1	-1	-1	-1	-1	1	-1	-1	1	-1	-1	-1	-1	1	-1	-1	-1	1	-1	1	-1	-1	-1	-1	-1	-1	-1	-1	1	-1	-1	1	-1	-1
1138145	chr1B	23365556	-1	1	-1	-1	-1	-1	-1	-1	-1	-1	-1	-1	-1	-1	1	-1	-1	1	-1	-1	-1	1	1	-1	-1	1	-1	-1	1	-1	-1	-1	1	-1	-1	-1	1	-1	-1	-1	-1	-1	-1	-1	-1	-1	-1
5570454	chr1B	23494716	-1	-1	-1	-1	-1	-1	-1	-1	-1	-1	-1	-1	-1	-1	-1	-1	-1	-1	1	-1	-1	1	-1	-1	-1	-1	1	-1	-1	-1	1	-1	1	-1	-1	-1	-1	-1	-1	-1	-1	1	-1	-1	1	-1	-1
2292937	chr1B	23796048	-1	-1	-1	-1	-1	-1	-1	-1	-1	-1	-1	-1	-1	-1	1	-1	-1	-1	-1	-1	-1	-1	1	-1	-1	-1	-1	-1	1	-1	-1	-1	1	-1	-1	-1	1	-1	-1	1	-1	-1	-1	-1	-1	-1	-1
1270051	chr1B	23857696	-1	-1	-1	-1	-1	-1	-1	-1	-1	-1	-1	-1	-1	-1	1	-1	-1	-1	-1	-1	-1	-1	1	-1	-1	-1	-1	-1	1	-1	-1	-1	1	-1	-1	-1	1	-1	-1	1	-1	-1	-1	-1	-1	-1	-1
1233482	chr1B	24017775	-1	-1	-1	-1	1	-1	-1	-1	-1	-1	-1	-1	-1	-1	1	-1	1	-1	-1	-1	-1	1	1	-1	1	-1	-1	1	1	1	1	1	-1	-1	-1	-1	-1	-1	-1	-1	1	1	-1	-1	-1	1	-1
3384812	chr1B	24114902	-1	1	-1	-1	-1	-1	-1	-1	-1	-1	-1	-1	-1	-1	1	-1	-1	-1	-1	-1	-1	1	1	-1	-1	-1	-1	-1	1	-1	-1	-1	1	-1	-1	-1	1	-1	-1	1	-1	-1	-1	-1	-1	-1	-1
1279533	chr1B	24193318	-1	-1	-1	-1	-1	-1	-1	-1	-1	-1	-1	-1	-1	-1	-1	-1	-1	-1	1	-1	-1	1	-1	-1	-1	-1	1	-1	-1	-1	1	-1	1	-1	-1	-1	-1	-1	-1	-1	-1	1	-1	-1	1	-1	-1
1371436	chr1B	24193781	-1	-1	-1	1	-1	-1	-1	-1	-1	-1	-1	-1	-1	-1	-1	-1	-1	-1	-1	-1	-1	-1	-1	-1	-1	-1	-1	-1	-1	-1	-1	-1	-1	-1	-1	-1	-1	-1	-1	-1	-1	-1	-1	-1	-1	-1	-1
12779031	chr1B	24273230	-1	-1	-1	-1	-1	-1	-1	-1	-1	1	1	-1	-1	-1	-1	-1	-1	-1	-1	-1	-1	-1	-1	-1	-1	-1	-1	-1	-1	-1	-1	-1	-1	-1	-1	-1	-1	-1	-1	-1	-1	-1	-1	-1	-1	-1	-1
1121511	chr1B	24290354	-1	-1	-1	-1	-1	-1	-1	-1	-1	-1	-1	-1	-1	-1	-1	-1	-1	-1	1	-1	-1	1	-1	-1	-1	-1	1	-1	-1	-1	1	-1	1	-1	-1	-1	-1	-1	-1	-1	-1	1	-1	-1	1	-1	-1
12470409	chr1B	24370457	-1	-1	-1	-1	-1	-1	-1	-1	-1	-1	-1	-1	-1	-1	-1	-1	-1	-1	1	-1	-1	-1	-1	-1	-1	-1	1	-1	-1	-1	1	-1	1	-1	-1	-1	-1	-1	-1	-1	-1	1	-1	-1	1	-1	-1
1387388	chr1B	24384661	-1	-1	-1	-1	-1	-1	-1	-1	-1	-1	-1	-1	-1	-1	-1	-1	-1	-1	1	-1	-1	1	-1	-1	-1	-1	1	-1	-1	-1	1	-1	1	-1	-1	-1	-1	-1	-1	-1	-1	1	-1	-1	1	-1	-1
4009419	chr1B	24384708	-1	-1	-1	-1	-1	-1	-1	-1	-1	-1	-1	-1	-1	-1	-1	-1	-1	-1	1	-1	-1	1	-1	-1	-1	-1	1	-1	-1	-1	1	-1	1	-1	-1	-1	-1	-1	-1	-1	-1	1	-1	-1	1	-1	-1
1069533	chr1B	24797562	-1	-1	-1	-1	-1	-1	-1	-1	-1	1	1	-1	-1	-1	-1	-1	-1	-1	-1	-1	-1	-1	-1	-1	-1	-1	-1	-1	-1	-1	-1	-1	-1	-1	-1	-1	-1	-1	-1	-1	-1	-1	-1	-1	-1	-1	-1
5341697	chr1B	24863408	-1	-1	-1	-1	-1	-1	-1	-1	-1	-1	-1	-1	-1	-1	1	-1	-1	-1	-1	-1	-1	-1	1	-1	-1	-1	-1	-1	1	-1	-1	-1	1	-1	-1	-1	1	-1	-1	1	-1	-1	-1	-1	-1	-1	-1
7915067	chr1B	25076216	-1	-1	-1	-1	-1	-1	-1	-1	-1	1	1	-1	-1	-1	-1	-1	-1	-1	-1	-1	-1	-1	-1	-1	-1	-1	-1	-1	-1	-1	-1	-1	-1	-1	-1	-1	-1	-1	-1	-1	-1	-1	-1	-1	-1	-1	-1
3022557	chr1B	25076410	-1	-1	-1	-1	-1	-1	-1	-1	-1	1	1	-1	-1	-1	-1	-1	-1	-1	-1	-1	-1	-1	-1	-1	-1	-1	-1	-1	-1	-1	-1	-1	-1	-1	-1	-1	-1	-1	-1	-1	-1	-1	-1	-1	-1	-1	-1
7922090	chr1B	25076410	-1	-1	-1	-1	-1	-1	-1	-1	-1	1	1	-1	-1	-1	-1	-1	-1	-1	-1	-1	-1	-1	-1	-1	-1	-1	-1	-1	-1	-1	-1	-1	-1	-1	-1	-1	-1	-1	-1	-1	-1	-1	-1	-1	-1	-1	-1
5009421	chr1B	25284400	-1	-1	-1	-1	-1	-1	-1	-1	-1	1	1	-1	1	-1	-1	-1	-1	-1	-1	-1	-1	-1	-1	-1	-1	-1	-1	-1	-1	-1	-1	-1	-1	-1	-1	-1	-1	-1	-1	-1	-1	-1	-1	-1	-1	1	-1
100000648	chr1B	25284977	-1	-1	-1	-1	-1	-1	-1	-1	-1	1	1	-1	-1	-1	-1	-1	-1	-1	-1	-1	-1	-1	-1	-1	-1	-1	-1	-1	-1	-1	-1	-1	-1	-1	-1	-1	-1	-1	-1	-1	-1	-1	-1	-1	-1	-1	-1
1202986	chr1B	25998867	-1	-1	-1	-1	1	1	-1	-1	-1	-1	-1	-1	-1	-1	-1	-1	-1	-1	-1	-1	-1	-1	-1	-1	-1	-1	-1	-1	-1	-1	-1	-1	-1	-1	-1	-1	-1	-1	-1	-1	-1	-1	-1	-1	-1	-1	-1
3034025	chr1B	26442159	-1	-1	-1	-1	-1	1	-1	-1	-1	-1	-1	-1	-1	-1	-1	-1	-1	1	-1	1	-1	-1	-1	-1	-1	-1	-1	-1	1	1	-1	-1	1	-1	1	-1	1	-1	1	1	-1	-1	-1	-1	-1	-1	-1
5570612	chr1B	26729452	-1	-1	-1	-1	-1	-1	-1	-1	-1	-1	-1	-1	-1	-1	-1	-1	-1	-1	1	-1	-1	1	-1	-1	-1	-1	1	-1	-1	-1	1	-1	1	-1	-1	-1	-1	-1	-1	-1	-1	1	-1	-1	1	-1	-1
1151185	chr1B	27184227	-1	-1	-1	-1	-1	-1	-1	-1	-1	-1	-1	-1	-1	-1	1	-1	-1	-1	-1	-1	-1	-1	1	-1	-1	-1	-1	-1	1	-1	-1	-1	1	-1	-1	-1	1	-1	-1	1	-1	-1	-1	-1	-1	-1	-1
4535915	chr1B	27280792	-1	-1	-1	-1	-1	-1	-1	-1	-1	1	1	-1	-1	-1	-1	-1	-1	-1	-1	-1	-1	-1	-1	-1	-1	-1	-1	-1	-1	-1	-1	-1	-1	-1	-1	-1	-1	-1	-1	-1	-1	-1	-1	-1	-1	-1	-1
100021599	chr1B	27488376	-1	-1	-1	-1	-1	-1	-1	-1	-1	1	1	-1	1	-1	-1	-1	-1	-1	-1	-1	-1	-1	-1	-1	-1	-1	-1	-1	-1	-1	-1	-1	-1	-1	-1	-1	-1	-1	-1	-1	-1	-1	-1	-1	-1	-1	-1
1695427	chr1B	28066782	1	-1	-1	1	1	1	-1	-1	-1	-1	-1	-1	-1	-1	-1	-1	1	1	1	1	1	1	1	1	1	1	1	-1	-1	1	1	1	1	1	1	1	1	-1	1	-1	1	1	1	1	-1	-1	-1
4395005	chr1B	29120997	-1	-1	-1	-1	-1	-1	-1	-1	-1	1	1	-1	1	-1	-1	-1	-1	-1	-1	-1	-1	-1	-1	-1	-1	-1	-1	-1	-1	-1	-1	-1	-1	-1	-1	-1	-1	-1	-1	-1	-1	-1	-1	-1	-1	-1	-1
1763837	chr1B	29183618	-1	-1	-1	-1	-1	-1	-1	-1	-1	-1	-1	-1	-1	-1	1	-1	-1	-1	1	-1	-1	1	-1	-1	1	-1	1	1	-1	1	1	-1	1	-1	-1	-1	-1	-1	-1	-1	1	1	-1	-1	1	-1	-1
4005038	chr1B	29193822	-1	-1	-1	-1	-1	-1	-1	-1	-1	1	1	-1	1	-1	-1	-1	-1	-1	-1	-1	-1	-1	-1	-1	-1	-1	-1	-1	-1	-1	-1	-1	-1	-1	-1	-1	-1	-1	-1	-1	-1	-1	-1	-1	-1	-1	-1
32939470	chr1B	29296563	-1	-1	-1	-1	-1	-1	-1	-1	-1	-1	-1	-1	-1	-1	1	-1	-1	-1	1	-1	-1	1	-1	-1	1	-1	1	1	-1	1	1	-1	1	-1	-1	-1	-1	-1	-1	-1	1	1	-1	-1	1	-1	-1
5580951	chr1B	29340645	-1	-1	-1	-1	-1	-1	-1	-1	-1	-1	-1	-1	-1	-1	1	-1	-1	-1	1	-1	-1	1	-1	-1	1	-1	1	1	-1	1	1	-1	1	-1	-1	-1	-1	-1	-1	-1	1	1	-1	-1	1	-1	-1
7924788	chr1B	29451103	-1	-1	-1	-1	-1	-1	-1	-1	-1	1	1	-1	1	-1	-1	-1	-1	-1	-1	-1	-1	-1	-1	-1	-1	-1	-1	-1	-1	-1	-1	-1	-1	-1	-1	-1	-1	-1	-1	-1	-1	-1	-1	-1	-1	1	-1
4407287	chr1B	29451870	-1	-1	-1	-1	-1	-1	-1	-1	-1	1	1	-1	1	-1	-1	-1	-1	-1	-1	-1	-1	-1	-1	-1	-1	-1	-1	-1	-1	-1	-1	-1	-1	-1	-1	-1	-1	-1	-1	-1	-1	-1	-1	-1	-1	-1	-1
3030971	chr1B	29459469	-1	-1	-1	-1	-1	-1	-1	-1	1	1	1	-1	1	-1	-1	-1	-1	-1	-1	-1	-1	-1	-1	-1	-1	-1	-1	-1	-1	-1	-1	-1	-1	-1	-1	-1	-1	-1	-1	-1	-1	-1	-1	-1	-1	1	-1
5338355	chr1B	29459520	-1	-1	-1	-1	-1	-1	-1	-1	-1	1	1	-1	1	-1	-1	-1	-1	-1	-1	-1	-1	-1	-1	-1	-1	-1	-1	-1	-1	-1	-1	-1	-1	-1	-1	-1	-1	-1	-1	-1	-1	-1	-1	-1	-1	-1	-1
39681480	chr1B	29459665	-1	-1	-1	-1	-1	-1	-1	-1	-1	1	1	-1	1	-1	-1	-1	-1	-1	-1	-1	-1	-1	-1	-1	-1	-1	-1	-1	-1	-1	-1	-1	-1	-1	-1	-1	-1	-1	-1	-1	-1	-1	-1	-1	-1	1	-1
5578187	chr1B	29637619	-1	-1	-1	-1	-1	-1	-1	-1	-1	-1	-1	-1	-1	-1	1	-1	-1	-1	1	-1	-1	1	-1	-1	1	-1	1	1	-1	1	1	-1	1	-1	-1	-1	-1	-1	-1	-1	1	1	-1	-1	1	-1	-1
12469559	chr1B	29787859	-1	-1	-1	-1	-1	-1	-1	-1	-1	-1	-1	-1	-1	-1	1	-1	-1	-1	1	-1	-1	1	-1	-1	-1	-1	1	1	-1	1	1	-1	1	-1	-1	-1	-1	-1	-1	-1	1	1	-1	-1	1	-1	-1
12462289	chr1B	30141607	-1	-1	-1	-1	-1	-1	-1	-1	-1	-1	-1	-1	-1	-1	1	-1	-1	-1	1	-1	-1	1	-1	-1	1	-1	1	1	-1	1	1	-1	1	-1	-1	-1	-1	-1	-1	-1	1	1	-1	-1	1	-1	-1
1114782	chr1B	30570763	-1	-1	-1	-1	-1	-1	-1	-1	-1	1	1	-1	1	-1	1	-1	-1	-1	1	-1	-1	1	-1	-1	1	-1	1	1	-1	1	1	-1	1	-1	-1	-1	-1	-1	-1	-1	1	1	-1	-1	1	-1	-1
1401019	chr1B	31750121	-1	-1	-1	-1	-1	-1	-1	-1	-1	1	1	-1	1	-1	-1	-1	-1	-1	-1	-1	-1	-1	-1	-1	-1	-1	-1	-1	-1	-1	-1	-1	-1	-1	-1	-1	-1	-1	-1	-1	-1	-1	-1	-1	-1	-1	-1
12764022	chr1B	31783211	-1	-1	-1	-1	-1	-1	-1	-1	-1	1	1	-1	1	-1	-1	-1	-1	-1	-1	-1	-1	-1	-1	-1	-1	-1	-1	-1	-1	-1	-1	-1	-1	-1	-1	-1	-1	-1	-1	-1	-1	-1	-1	-1	-1	-1	-1
1059583	chr1B	32543163	-1	-1	-1	-1	-1	-1	-1	-1	-1	-1	-1	-1	-1	-1	1	-1	-1	-1	-1	-1	-1	1	-1	-1	-1	-1	-1	-1	1	-1	-1	-1	1	-1	-1	-1	1	-1	-1	1	-1	-1	-1	-1	-1	-1	-1
5563191	chr1B	32547554	-1	-1	-1	-1	-1	-1	-1	-1	-1	1	1	-1	1	-1	1	-1	1	-1	1	-1	-1	1	-1	-1	-1	-1	1	1	-1	1	1	-1	1	-1	-1	-1	-1	-1	-1	-1	1	1	-1	-1	1	-1	-1
1377939	chr1B	32982757	-1	-1	-1	-1	-1	-1	-1	-1	-1	-1	-1	-1	-1	-1	1	-1	1	-1	1	-1	-1	1	-1	-1	1	-1	1	1	-1	1	1	-1	1	-1	-1	-1	-1	-1	-1	-1	1	1	-1	-1	1	-1	-1
4261854	chr1B	33638885	-1	-1	-1	-1	-1	-1	-1	-1	-1	1	1	-1	1	-1	-1	-1	-1	-1	-1	-1	-1	-1	-1	-1	-1	-1	-1	-1	-1	-1	-1	-1	-1	-1	-1	-1	-1	-1	-1	-1	-1	-1	-1	-1	-1	-1	-1
12741658	chr1B	33889009	-1	-1	-1	-1	-1	-1	-1	-1	-1	1	1	-1	1	-1	-1	-1	-1	-1	-1	-1	-1	-1	-1	-1	-1	-1	-1	-1	-1	-1	-1	-1	-1	-1	-1	-1	-1	-1	-1	-1	-1	-1	-1	-1	-1	-1	-1
59994753	chr1B	34035740	-1	-1	-1	-1	-1	-1	-1	-1	-1	1	1	-1	1	-1	-1	-1	-1	-1	-1	-1	-1	-1	-1	-1	-1	-1	-1	-1	-1	-1	-1	-1	-1	-1	-1	-1	-1	-1	-1	-1	-1	-1	-1	-1	-1	1	-1
4406143	chr1B	34591371	-1	-1	-1	-1	-1	-1	-1	-1	-1	-1	-1	-1	-1	-1	1	-1	-1	-1	-1	-1	-1	-1	-1	-1	-1	-1	-1	-1	-1	-1	-1	-1	-1	-1	-1	-1	-1	-1	-1	-1	-1	-1	-1	-1	-1	-1	-1
1371097	chr1B	34609014	-1	-1	-1	1	-1	-1	-1	-1	-1	1	1	-1	1	-1	-1	-1	-1	-1	-1	-1	-1	-1	-1	-1	-1	-1	-1	-1	-1	-1	-1	-1	-1	-1	-1	-1	-1	-1	-1	-1	-1	-1	-1	-1	-1	-1	-1
7330713	chr1B	34794333	-1	-1	-1	1	-1	-1	-1	-1	-1	-1	-1	-1	-1	-1	-1	-1	-1	-1	-1	-1	-1	-1	-1	-1	-1	-1	-1	-1	-1	-1	-1	-1	-1	-1	-1	-1	-1	-1	-1	-1	-1	-1	-1	-1	-1	-1	-1
1048000	chr1B	35048288	-1	-1	-1	1	-1	-1	-1	-1	-1	1	1	-1	1	-1	-1	-1	-1	-1	-1	-1	-1	-1	-1	-1	-1	-1	-1	-1	-1	-1	-1	-1	-1	-1	-1	-1	-1	-1	-1	-1	-1	-1	-1	-1	-1	-1	-1
1089053	chr1B	37224159	-1	1	-1	1	-1	-1	-1	-1	-1	-1	-1	-1	-1	1	1	1	-1	-1	1	-1	-1	1	-1	-1	1	1	1	-1	-1	1	1	-1	1	-1	-1	1	-1	-1	-1	-1	1	1	-1	1	1	1	-1
59994201	chr1B	38893773	-1	-1	-1	-1	-1	-1	-1	-1	-1	1	1	-1	1	-1	-1	-1	-1	-1	-1	-1	-1	-1	-1	-1	-1	-1	-1	-1	-1	-1	-1	-1	-1	-1	-1	-1	-1	-1	-1	-1	-1	-1	-1	-1	-1	1	-1
1066328	chr1B	39122284	-1	-1	-1	-1	-1	-1	-1	-1	-1	1	1	-1	-1	-1	-1	-1	-1	-1	-1	-1	-1	-1	-1	-1	-1	-1	-1	-1	-1	-1	-1	-1	-1	-1	-1	-1	-1	-1	-1	-1	-1	-1	-1	-1	-1	1	-1
2280877	chr1B	39222855	-1	-1	-1	-1	1	1	-1	-1	1	1	1	-1	1	-1	-1	1	-1	-1	-1	-1	-1	-1	-1	-1	-1	-1	-1	-1	-1	-1	-1	-1	-1	-1	-1	1	-1	-1	-1	-1	-1	-1	-1	-1	-1	1	-1
3957324	chr1B	40628205	-1	-1	-1	1	-1	-1	-1	-1	-1	-1	-1	-1	1	-1	1	-1	1	-1	1	-1	-1	1	-1	-1	1	-1	1	-1	-1	1	1	-1	1	-1	-1	-1	-1	-1	-1	-1	1	1	-1	1	1	-1	-1
1235936	chr1B	40640246	-1	-1	-1	1	-1	-1	-1	-1	-1	-1	-1	-1	1	-1	1	-1	1	-1	1	-1	-1	1	-1	-1	1	-1	1	-1	-1	1	1	-1	1	-1	-1	-1	-1	-1	-1	-1	1	1	-1	1	1	-1	-1
4542806	chr1B	40640294	-1	-1	-1	1	-1	-1	-1	-1	-1	-1	-1	-1	-1	-1	1	-1	1	-1	1	-1	-1	1	-1	-1	1	-1	1	-1	-1	1	1	-1	1	-1	-1	-1	-1	-1	-1	-1	1	1	-1	1	1	-1	-1
1080608	chr1B	40643696	-1	-1	-1	-1	-1	-1	-1	-1	-1	-1	-1	-1	-1	-1	1	-1	1	-1	-1	-1	-1	-1	-1	1	-1	1	1	-1	1	-1	-1	-1	-1	-1	-1	1	1	-1	-1	-1	1	-1	1	-1	-1	-1	-1
1128678	chr1B	40643696	-1	-1	-1	1	-1	-1	-1	-1	-1	-1	-1	-1	1	-1	1	-1	1	-1	1	-1	-1	1	-1	-1	1	-1	1	-1	-1	1	1	-1	1	-1	-1	-1	-1	-1	-1	-1	1	1	-1	1	1	-1	-1
1123895	chr1B	41098393	-1	-1	-1	1	-1	-1	-1	-1	-1	-1	-1	-1	1	-1	1	-1	1	-1	1	-1	-1	1	-1	-1	1	-1	1	-1	-1	1	1	-1	1	-1	-1	-1	-1	-1	-1	-1	1	1	-1	1	1	-1	-1
4909570	chr1B	41235913	-1	-1	-1	1	-1	-1	-1	-1	-1	-1	-1	-1	-1	-1	1	-1	1	-1	1	-1	-1	1	-1	-1	1	-1	1	-1	-1	1	1	-1	1	-1	-1	-1	-1	-1	-1	-1	1	1	-1	1	1	-1	-1
3064462	chr1B	41521007	-1	-1	-1	1	-1	-1	-1	-1	-1	-1	-1	-1	1	-1	1	-1	1	-1	1	-1	-1	1	-1	-1	1	-1	1	-1	-1	1	1	-1	1	-1	-1	-1	-1	-1	-1	-1	1	1	-1	1	1	-1	-1
1105601	chr1B	41717819	1	1	-1	-1	-1	-1	-1	-1	-1	-1	-1	-1	-1	-1	1	-1	-1	1	-1	-1	1	1	-1	1	-1	-1	-1	-1	1	-1	1	-1	1	1	-1	-1	1	-1	-1	1	-1	1	-1	-1	1	-1	-1
3033389	chr1B	41720300	-1	-1	-1	1	-1	-1	-1	-1	-1	-1	-1	-1	1	-1	1	-1	1	-1	1	-1	-1	1	-1	-1	1	-1	1	-1	-1	1	1	-1	1	-1	-1	-1	-1	-1	-1	-1	1	1	-1	1	1	-1	-1
1350998	chr1B	42028580	-1	-1	-1	1	-1	-1	-1	-1	-1	-1	-1	-1	1	-1	1	-1	1	-1	1	-1	-1	1	-1	-1	-1	-1	1	-1	-1	1	1	-1	1	-1	-1	-1	-1	-1	-1	-1	1	1	-1	1	1	-1	-1
1255149	chr1B	42080041	-1	-1	-1	1	-1	-1	-1	-1	-1	-1	-1	-1	1	-1	1	-1	1	-1	1	-1	-1	1	-1	-1	1	-1	1	-1	-1	1	-1	-1	1	-1	-1	-1	-1	-1	-1	-1	1	1	-1	1	1	-1	-1
1258020	chr1B	42298178	-1	-1	-1	1	-1	-1	-1	-1	-1	-1	-1	-1	-1	-1	-1	-1	-1	-1	-1	-1	-1	-1	-1	-1	-1	-1	-1	-1	-1	-1	-1	-1	-1	-1	-1	-1	-1	-1	-1	-1	-1	-1	-1	-1	-1	-1	-1
4008096	chr1B	42377758	-1	-1	-1	-1	-1	-1	-1	-1	-1	-1	-1	-1	-1	-1	1	-1	1	-1	1	-1	-1	1	-1	-1	1	-1	1	-1	-1	1	1	-1	1	-1	-1	-1	-1	-1	-1	-1	1	1	-1	1	1	-1	-1
4990222	chr1B	42409880	-1	-1	1	1	-1	1	1	1	1	-1	-1	1	1	1	-1	-1	1	-1	1	1	-1	-1	-1	-1	1	1	1	1	-1	1	-1	1	-1	-1	1	-1	-1	1	1	-1	1	-1	1	1	1	-1	1
2279800	chr1B	42409882	-1	-1	-1	1	-1	-1	-1	-1	-1	-1	-1	-1	-1	-1	1	-1	1	-1	1	-1	-1	1	-1	-1	1	-1	1	-1	-1	1	1	-1	1	-1	-1	-1	-1	-1	-1	-1	1	1	-1	1	1	-1	-1
1255104	chr1B	42456554	-1	-1	-1	1	-1	-1	-1	-1	-1	-1	-1	-1	1	-1	1	-1	1	-1	1	-1	-1	1	-1	-1	1	-1	1	-1	-1	1	1	-1	1	-1	-1	-1	-1	-1	-1	-1	1	1	-1	1	1	-1	-1
1116060	chr1B	42540357	-1	-1	-1	1	-1	-1	-1	-1	-1	-1	-1	-1	1	-1	1	-1	1	-1	1	-1	-1	1	-1	-1	1	-1	1	-1	-1	1	1	-1	1	-1	-1	-1	-1	-1	-1	-1	1	1	-1	1	1	-1	-1
1048131	chr1B	42557693	-1	-1	-1	-1	-1	-1	-1	-1	-1	-1	-1	-1	-1	-1	1	-1	1	-1	1	-1	-1	1	-1	-1	1	-1	1	-1	-1	1	1	-1	1	-1	-1	-1	-1	-1	-1	-1	1	1	-1	1	1	-1	-1
1209957	chr1B	42714155	-1	-1	1	1	-1	1	1	1	1	-1	-1	1	1	1	-1	-1	1	-1	1	1	-1	-1	-1	-1	1	1	1	1	-1	1	-1	1	-1	-1	1	-1	-1	1	1	-1	1	-1	-1	1	-1	-1	1
1187718	chr1B	42754642	-1	-1	-1	-1	-1	-1	-1	-1	-1	1	1	-1	-1	-1	-1	-1	-1	-1	-1	-1	-1	-1	-1	-1	-1	-1	-1	-1	-1	-1	-1	-1	-1	-1	-1	-1	-1	-1	-1	-1	-1	-1	-1	-1	-1	1	-1
5576884	chr1B	42992554	-1	-1	-1	1	-1	-1	-1	-1	-1	-1	-1	-1	1	-1	1	-1	1	-1	1	-1	-1	1	-1	-1	-1	-1	1	-1	-1	1	1	-1	1	-1	-1	-1	-1	-1	-1	-1	1	1	-1	1	1	-1	-1
3946314	chr1B	42992570	-1	-1	-1	1	-1	-1	-1	-1	-1	-1	-1	-1	1	-1	1	-1	1	-1	1	-1	-1	1	-1	-1	-1	-1	1	-1	-1	1	1	-1	1	-1	-1	-1	-1	-1	-1	-1	1	1	-1	1	1	-1	-1
1122052	chr1B	43027142	-1	-1	-1	1	-1	-1	-1	-1	-1	-1	-1	-1	-1	-1	1	-1	1	-1	1	-1	-1	1	-1	-1	1	-1	1	-1	-1	-1	1	-1	1	-1	-1	-1	-1	-1	-1	-1	1	1	-1	-1	1	-1	-1
1685289	chr1B	43027895	-1	-1	-1	-1	-1	-1	-1	-1	-1	-1	-1	-1	-1	-1	1	-1	1	-1	1	-1	-1	1	-1	-1	1	-1	1	-1	-1	1	1	-1	1	-1	-1	-1	-1	-1	-1	-1	1	1	-1	1	1	-1	-1
4993911	chr1B	43028494	-1	-1	-1	1	1	1	-1	-1	1	1	1	-1	1	-1	1	1	1	-1	-1	-1	-1	1	-1	-1	-1	-1	1	-1	-1	1	1	-1	1	-1	-1	1	-1	-1	-1	-1	1	1	-1	1	1	1	-1
1114817	chr1B	43104714	-1	-1	-1	1	-1	-1	-1	-1	-1	-1	-1	-1	-1	-1	1	-1	1	-1	1	-1	-1	1	-1	-1	1	-1	1	-1	-1	1	1	-1	1	-1	-1	-1	-1	-1	-1	-1	1	1	-1	1	1	-1	-1
4993501	chr1B	43440756	-1	-1	-1	1	-1	-1	-1	-1	-1	-1	-1	-1	1	-1	1	-1	1	-1	1	-1	-1	1	-1	-1	1	-1	1	-1	-1	1	1	-1	1	-1	-1	-1	-1	-1	-1	-1	-1	1	-1	1	1	-1	-1
1103151	chr1B	43440820	-1	-1	-1	1	-1	-1	-1	-1	-1	-1	1	-1	1	-1	1	-1	1	-1	1	-1	-1	1	-1	-1	1	-1	1	-1	-1	1	1	-1	1	-1	-1	-1	-1	-1	-1	-1	1	1	-1	1	1	-1	-1
1107407	chr1B	43440820	-1	-1	-1	1	-1	-1	-1	-1	-1	-1	-1	-1	1	-1	1	-1	1	-1	1	-1	-1	1	-1	-1	1	-1	1	-1	-1	1	1	-1	1	-1	-1	-1	-1	-1	-1	-1	1	1	-1	1	1	-1	-1
26672864	chr1B	43513879	-1	-1	-1	1	-1	-1	-1	-1	-1	-1	-1	-1	-1	-1	1	-1	1	-1	-1	-1	-1	0	-1	-1	1	-1	1	-1	-1	1	0	-1	1	-1	-1	-1	-1	-1	-1	-1	1	1	-1	-1	1	-1	-1
1126063	chr1B	43796553	-1	-1	-1	1	-1	-1	-1	-1	-1	-1	-1	-1	-1	-1	1	-1	1	-1	1	-1	-1	1	-1	-1	1	-1	1	-1	-1	1	1	-1	1	-1	-1	-1	-1	-1	-1	-1	1	1	-1	1	1	-1	-1
1110517	chr1B	43847867	-1	-1	-1	1	-1	-1	-1	-1	-1	-1	-1	-1	-1	-1	1	-1	1	-1	1	-1	-1	1	-1	-1	1	-1	1	-1	-1	1	1	-1	1	-1	-1	-1	-1	-1	-1	-1	1	1	-1	1	1	-1	-1
1103044	chr1B	44192881	-1	-1	-1	1	-1	-1	-1	-1	-1	-1	-1	-1	-1	-1	1	-1	1	-1	1	-1	-1	1	-1	-1	1	-1	1	-1	-1	1	1	-1	1	-1	-1	-1	-1	-1	-1	-1	1	1	-1	1	1	-1	-1
1122498	chr1B	44193036	-1	-1	-1	1	-1	-1	-1	-1	-1	-1	-1	-1	-1	-1	1	-1	1	-1	1	-1	-1	1	-1	-1	1	-1	1	-1	-1	1	1	-1	1	-1	-1	-1	-1	-1	-1	-1	1	1	-1	1	1	-1	-1
1130298	chr1B	44195199	-1	-1	-1	1	-1	-1	-1	-1	-1	-1	-1	-1	-1	-1	1	-1	1	-1	1	-1	-1	1	-1	-1	1	-1	1	-1	-1	1	1	-1	1	-1	-1	-1	-1	-1	-1	-1	1	1	-1	1	1	-1	-1
1279517	chr1B	44263970	-1	-1	-1	1	-1	-1	-1	-1	-1	-1	-1	-1	-1	-1	1	-1	1	-1	1	-1	-1	1	-1	-1	1	-1	1	-1	-1	1	1	-1	1	-1	-1	-1	-1	-1	-1	-1	1	1	-1	1	1	-1	-1
1105032	chr1B	44294037	-1	-1	-1	1	-1	-1	-1	-1	-1	-1	-1	-1	-1	-1	1	-1	1	-1	1	-1	-1	1	-1	-1	1	-1	1	-1	-1	1	1	-1	1	-1	-1	-1	-1	-1	-1	-1	1	1	-1	1	1	-1	-1
2275351	chr1B	44294328	-1	-1	-1	1	-1	-1	-1	-1	-1	-1	-1	-1	-1	-1	1	-1	1	-1	1	-1	-1	1	-1	-1	1	-1	1	-1	-1	1	1	-1	1	-1	-1	-1	-1	-1	-1	-1	1	1	-1	1	1	-1	-1
3935310	chr1B	44371886	-1	-1	-1	1	-1	-1	-1	-1	-1	-1	-1	-1	-1	-1	1	-1	1	-1	1	-1	-1	1	-1	-1	1	-1	1	-1	-1	1	1	-1	1	-1	-1	-1	-1	-1	-1	-1	1	1	-1	1	1	-1	-1
1129852	chr1B	44403240	-1	-1	-1	1	-1	-1	-1	-1	-1	-1	-1	-1	-1	-1	1	-1	1	-1	1	-1	-1	1	-1	-1	1	-1	1	-1	-1	1	1	-1	1	-1	-1	-1	-1	-1	-1	-1	1	1	-1	1	1	-1	-1
1051071	chr1B	44633004	-1	-1	-1	1	-1	-1	-1	-1	-1	-1	-1	-1	-1	-1	1	-1	1	-1	1	-1	-1	1	-1	-1	1	-1	-1	-1	-1	1	1	-1	1	-1	-1	-1	-1	-1	-1	-1	1	1	-1	1	1	-1	-1
7327914	chr1B	44829355	-1	-1	-1	-1	-1	-1	-1	-1	-1	1	1	-1	1	1	-1	-1	-1	-1	-1	-1	-1	-1	-1	-1	-1	-1	-1	-1	-1	-1	-1	-1	-1	-1	-1	-1	-1	-1	-1	-1	-1	-1	-1	-1	-1	1	-1
3949116	chr1B	45016908	-1	-1	-1	-1	-1	-1	-1	-1	-1	-1	-1	-1	-1	-1	1	-1	1	-1	1	-1	-1	1	-1	-1	1	-1	1	-1	-1	1	1	-1	1	-1	-1	-1	-1	-1	-1	-1	1	1	-1	1	1	-1	-1
1235415	chr1B	47221915	-1	-1	-1	1	-1	-1	-1	-1	-1	-1	-1	-1	-1	-1	-1	-1	-1	-1	-1	-1	-1	-1	-1	-1	-1	-1	-1	-1	-1	-1	-1	-1	-1	-1	-1	-1	-1	-1	-1	-1	-1	-1	-1	-1	-1	-1	-1
3025532	chr1B	47978355	1	1	-1	-1	-1	-1	-1	-1	1	-1	-1	-1	-1	-1	1	-1	-1	1	-1	-1	1	1	1	1	-1	-1	-1	-1	1	-1	1	-1	1	1	-1	-1	1	-1	-1	1	-1	1	-1	-1	-1	-1	-1
1082141	chr1B	49878554	-1	-1	-1	1	-1	-1	-1	-1	-1	-1	-1	-1	-1	-1	-1	-1	-1	-1	-1	-1	-1	-1	-1	-1	-1	-1	-1	-1	-1	-1	-1	-1	-1	-1	-1	-1	-1	-1	-1	-1	-1	-1	-1	-1	-1	-1	-1
1122929	chr1B	50381094	-1	-1	-1	1	-1	-1	-1	-1	-1	-1	-1	-1	-1	-1	-1	-1	-1	-1	-1	-1	-1	-1	-1	-1	-1	-1	-1	-1	-1	-1	-1	-1	-1	-1	-1	-1	-1	-1	-1	-1	-1	-1	-1	-1	-1	-1	-1
991339	chr1B	50610762	-1	-1	-1	-1	-1	-1	-1	-1	-1	-1	-1	-1	1	-1	-1	-1	-1	-1	-1	-1	-1	-1	-1	-1	-1	-1	-1	-1	-1	-1	-1	-1	-1	-1	-1	-1	-1	-1	-1	-1	-1	-1	-1	-1	-1	-1	-1
1093327	chr1B	50624979	1	1	-1	-1	-1	-1	-1	-1	1	1	1	-1	1	-1	1	-1	-1	1	-1	-1	1	1	1	1	-1	-1	-1	-1	1	-1	1	-1	1	1	-1	-1	1	-1	-1	1	-1	1	-1	-1	-1	-1	-1
1156019	chr1B	51349748	1	1	1	1	1	1	1	1	1	1	1	1	1	1	-1	1	1	-1	1	1	-1	-1	-1	-1	1	1	1	1	-1	1	-1	1	1	-1	1	1	-1	1	1	-1	1	-1	1	1	1	1	1
2282507	chr1B	51349809	-1	-1	-1	1	-1	-1	-1	-1	-1	-1	-1	-1	1	-1	-1	-1	-1	-1	-1	-1	-1	-1	-1	-1	-1	-1	-1	-1	-1	-1	-1	-1	-1	-1	-1	-1	-1	-1	-1	-1	-1	-1	-1	-1	-1	-1	-1
4406391	chr1B	51698521	-1	1	1	-1	-1	1	1	1	1	-1	-1	1	-1	1	-1	-1	1	-1	1	1	-1	-1	-1	-1	1	1	1	1	-1	1	-1	1	-1	-1	1	-1	-1	1	1	-1	1	-1	1	1	1	1	1
994479	chr1B	51909894	-1	-1	-1	1	-1	-1	-1	-1	-1	-1	-1	-1	-1	-1	-1	-1	-1	-1	-1	-1	-1	-1	-1	-1	-1	-1	-1	-1	-1	-1	-1	-1	-1	-1	-1	-1	-1	-1	-1	-1	-1	-1	-1	-1	-1	-1	-1
59994921	chr1B	52013181	-1	-1	-1	-1	-1	-1	-1	-1	-1	1	1	-1	1	-1	-1	-1	-1	-1	-1	-1	-1	-1	-1	-1	-1	-1	-1	-1	-1	-1	-1	-1	-1	-1	-1	-1	-1	-1	-1	-1	-1	-1	-1	-1	-1	-1	-1
1132776	chr1B	52519200	-1	-1	-1	1	-1	-1	-1	-1	-1	-1	-1	-1	-1	-1	1	-1	-1	1	-1	-1	-1	1	-1	-1	-1	-1	1	1	-1	-1	-1	-1	1	-1	-1	-1	-1	-1	1	-1	-1	-1	1	1	1	1	1
4406007	chr1B	52832255	-1	-1	-1	-1	1	-1	-1	-1	1	-1	-1	-1	-1	-1	-1	-1	-1	-1	-1	-1	-1	-1	-1	-1	-1	-1	-1	-1	-1	-1	-1	-1	-1	-1	-1	-1	-1	-1	-1	-1	-1	-1	-1	-1	-1	-1	-1
4539092	chr1B	52832255	-1	-1	-1	-1	1	-1	-1	-1	-1	-1	-1	-1	-1	-1	-1	-1	-1	-1	-1	-1	-1	-1	-1	-1	-1	-1	-1	-1	-1	-1	-1	-1	-1	-1	-1	-1	-1	-1	-1	-1	-1	-1	-1	-1	-1	-1	-1
4009385	chr1B	54039605	-1	-1	-1	-1	-1	-1	-1	-1	-1	1	1	-1	1	-1	-1	-1	-1	-1	-1	-1	-1	-1	-1	-1	-1	-1	-1	-1	-1	-1	-1	-1	-1	-1	-1	-1	-1	-1	-1	-1	-1	-1	-1	-1	-1	-1	-1
26671882	chr1B	54275063	-1	-1	-1	-1	-1	-1	-1	-1	-1	1	1	-1	1	-1	-1	-1	-1	-1	-1	-1	-1	-1	-1	-1	-1	-1	-1	-1	-1	-1	-1	-1	-1	-1	-1	-1	-1	-1	-1	-1	-1	-1	-1	-1	-1	-1	-1
1128282	chr1B	54742448	-1	-1	-1	1	-1	-1	-1	-1	-1	-1	-1	-1	-1	-1	-1	-1	-1	-1	-1	-1	-1	-1	-1	-1	-1	-1	-1	-1	-1	-1	-1	-1	-1	-1	-1	-1	-1	-1	-1	-1	-1	-1	-1	-1	-1	-1	-1
7915681	chr1B	55392350	1	1	-1	-1	-1	-1	-1	-1	-1	-1	-1	-1	-1	-1	1	-1	-1	1	-1	-1	1	1	1	1	-1	-1	-1	-1	1	-1	1	-1	1	1	-1	-1	1	-1	-1	1	-1	1	-1	-1	-1	-1	-1
7916708	chr1B	55666164	-1	-1	-1	-1	-1	-1	-1	-1	1	1	1	-1	1	1	-1	-1	-1	-1	-1	-1	-1	-1	-1	-1	-1	-1	-1	-1	-1	-1	-1	-1	-1	-1	-1	-1	-1	-1	-1	-1	-1	-1	-1	-1	-1	-1	-1
1860243	chr1B	56419247	1	1	-1	-1	-1	-1	-1	-1	-1	-1	-1	-1	-1	-1	-1	-1	-1	1	-1	-1	1	-1	1	1	-1	-1	-1	-1	-1	-1	1	-1	-1	1	-1	-1	-1	-1	-1	1	-1	1	1	-1	-1	-1	-1
100000479	chr1B	56962687	-1	-1	-1	-1	-1	-1	-1	-1	-1	1	1	-1	1	-1	-1	-1	-1	-1	-1	-1	-1	-1	-1	-1	-1	-1	-1	-1	-1	-1	-1	-1	-1	-1	-1	-1	-1	-1	-1	-1	-1	-1	-1	-1	-1	-1	-1
1673499	chr1B	57054837	-1	1	1	-1	-1	1	1	1	1	-1	-1	1	-1	1	-1	-1	1	-1	1	1	-1	-1	-1	-1	1	1	1	1	-1	1	-1	-1	-1	-1	1	-1	-1	1	1	-1	-1	-1	1	1	1	1	1
7870221	chr1B	60179717	-1	-1	-1	-1	-1	-1	-1	-1	-1	1	1	-1	1	-1	-1	-1	-1	-1	-1	-1	-1	-1	-1	-1	-1	-1	-1	-1	-1	-1	-1	-1	-1	-1	-1	-1	-1	-1	-1	-1	-1	-1	-1	-1	-1	-1	-1
2280327	chr1B	60352616	-1	-1	-1	1	-1	-1	-1	-1	-1	-1	-1	-1	-1	-1	-1	-1	1	-1	1	-1	-1	1	-1	-1	-1	-1	-1	-1	-1	-1	1	-1	-1	-1	-1	-1	-1	-1	-1	-1	-1	1	-1	-1	1	-1	-1
1354471	chr1B	63251133	-1	-1	-1	1	-1	-1	-1	-1	-1	1	1	-1	1	-1	-1	-1	-1	-1	-1	-1	-1	-1	-1	-1	-1	-1	-1	-1	-1	-1	-1	-1	-1	-1	-1	-1	-1	-1	-1	-1	-1	-1	-1	-1	-1	-1	-1
1243780	chr1B	63251197	-1	-1	-1	1	-1	-1	-1	-1	-1	1	1	-1	1	-1	-1	-1	1	-1	1	-1	-1	1	-1	-1	1	-1	-1	-1	-1	-1	1	-1	-1	-1	-1	-1	-1	-1	-1	-1	-1	1	-1	-1	1	-1	-1
2250116	chr1B	64819860	-1	-1	-1	1	-1	-1	-1	-1	-1	1	1	-1	1	-1	-1	-1	-1	-1	-1	-1	-1	-1	-1	-1	-1	-1	-1	-1	-1	-1	-1	-1	-1	-1	-1	-1	-1	-1	-1	-1	-1	-1	-1	-1	-1	-1	-1
1257732	chr1B	64819925	-1	-1	-1	1	-1	-1	-1	-1	-1	1	1	-1	1	-1	-1	-1	-1	-1	-1	-1	-1	-1	-1	-1	-1	-1	-1	-1	-1	-1	-1	-1	-1	-1	-1	-1	-1	-1	-1	-1	-1	-1	-1	-1	-1	-1	-1
1266903	chr1B	65247085	-1	-1	-1	-1	-1	-1	-1	-1	-1	-1	-1	-1	-1	-1	1	-1	-1	-1	-1	-1	-1	1	1	-1	-1	-1	-1	-1	1	-1	-1	-1	1	-1	-1	-1	1	-1	-1	-1	-1	-1	-1	-1	-1	-1	-1
2290251	chr1B	65613778	-1	-1	-1	-1	-1	-1	-1	-1	-1	-1	-1	-1	-1	-1	1	-1	-1	-1	-1	-1	-1	1	1	-1	-1	-1	-1	-1	1	-1	-1	-1	1	-1	-1	-1	1	-1	-1	-1	-1	-1	-1	-1	-1	-1	-1
2257832	chr1B	67100299	-1	-1	-1	1	-1	-1	-1	-1	-1	-1	-1	-1	-1	-1	-1	-1	-1	-1	-1	-1	-1	-1	-1	-1	-1	-1	-1	-1	-1	-1	-1	-1	-1	-1	-1	-1	-1	-1	-1	-1	-1	-1	-1	-1	-1	-1	-1
5567933	chr1B	67647537	-1	-1	-1	1	-1	-1	-1	-1	-1	-1	-1	-1	-1	-1	-1	-1	-1	-1	-1	-1	-1	-1	-1	-1	-1	-1	-1	-1	-1	-1	-1	-1	-1	-1	-1	-1	-1	-1	-1	-1	-1	-1	-1	-1	-1	-1	-1
3959793	chr1B	67902449	-1	-1	-1	-1	-1	-1	-1	-1	-1	-1	-1	-1	-1	-1	1	-1	-1	1	-1	-1	-1	-1	-1	-1	-1	-1	-1	1	-1	-1	-1	1	-1	-1	-1	-1	1	1	-1	1	1	-1	-1	-1	-1	1	1
1108415	chr1B	69135488	-1	-1	-1	1	-1	-1	-1	-1	-1	-1	-1	-1	-1	-1	-1	-1	-1	-1	-1	-1	-1	-1	-1	-1	-1	-1	-1	-1	-1	-1	-1	-1	-1	-1	-1	-1	-1	-1	-1	-1	-1	-1	-1	-1	-1	-1	-1
3934300	chr1B	78485187	-1	-1	-1	1	1	1	-1	-1	-1	-1	-1	-1	-1	-1	-1	1	-1	-1	-1	-1	-1	-1	-1	-1	-1	-1	-1	-1	-1	-1	-1	-1	-1	-1	-1	1	-1	-1	-1	-1	-1	-1	-1	-1	-1	-1	-1
1684369	chr1B	82516677	-1	-1	-1	1	-1	-1	-1	-1	-1	-1	-1	-1	-1	-1	-1	-1	-1	-1	-1	-1	-1	-1	-1	-1	-1	-1	-1	-1	-1	-1	-1	-1	-1	-1	-1	-1	-1	-1	-1	-1	-1	-1	-1	-1	-1	-1	-1
13375885	chr1B	82516736	-1	-1	-1	1	-1	-1	-1	-1	-1	-1	-1	-1	-1	-1	-1	-1	-1	-1	-1	-1	-1	-1	-1	-1	-1	-1	-1	-1	-1	-1	-1	-1	-1	-1	-1	-1	-1	-1	-1	-1	-1	-1	-1	-1	-1	-1	-1
1700636	chr1B	85254626	-1	-1	-1	-1	-1	-1	-1	-1	-1	1	1	-1	1	-1	-1	-1	1	-1	1	-1	-1	1	-1	-1	-1	-1	-1	-1	-1	-1	1	-1	-1	-1	-1	-1	-1	-1	-1	-1	-1	1	-1	-1	1	-1	-1
7318593	chr1B	87251276	-1	-1	-1	-1	-1	-1	-1	-1	-1	1	1	-1	1	-1	-1	-1	-1	-1	-1	-1	-1	-1	-1	-1	-1	-1	-1	-1	-1	-1	-1	-1	-1	-1	-1	-1	-1	-1	-1	-1	-1	-1	-1	-1	-1	-1	-1
2266676	chr1B	89040356	-1	-1	-1	1	-1	-1	-1	-1	-1	1	1	-1	1	-1	-1	-1	-1	-1	-1	-1	-1	-1	-1	-1	-1	-1	-1	-1	-1	-1	-1	-1	-1	-1	-1	-1	-1	-1	-1	-1	-1	-1	-1	-1	-1	-1	-1
7350909	chr1B	89149407	-1	-1	-1	1	-1	-1	-1	-1	-1	-1	-1	-1	-1	-1	-1	-1	-1	-1	-1	-1	-1	-1	-1	-1	-1	-1	-1	-1	-1	-1	-1	-1	-1	-1	-1	-1	-1	-1	-1	-1	-1	-1	-1	-1	-1	-1	-1
12773312	chr1B	89154652	-1	-1	-1	-1	-1	-1	-1	-1	-1	1	1	-1	1	-1	-1	-1	-1	-1	-1	-1	-1	-1	-1	-1	-1	-1	-1	-1	-1	-1	-1	-1	-1	-1	-1	-1	-1	-1	-1	-1	-1	-1	-1	-1	-1	-1	-1
3958724	chr1B	89697285	-1	-1	-1	1	-1	-1	-1	-1	-1	-1	-1	-1	-1	-1	-1	-1	-1	-1	-1	-1	-1	-1	-1	-1	-1	-1	-1	-1	-1	-1	-1	-1	-1	-1	-1	-1	-1	-1	-1	-1	-1	-1	-1	-1	-1	-1	-1
59994790	chr1B	89838932	-1	-1	-1	-1	-1	-1	-1	-1	-1	1	1	-1	1	-1	-1	-1	-1	-1	-1	-1	-1	-1	-1	-1	-1	-1	-1	-1	-1	-1	-1	-1	-1	-1	-1	-1	-1	-1	-1	-1	-1	-1	-1	-1	-1	-1	-1
2262915	chr1B	90035422	-1	-1	-1	1	-1	-1	-1	-1	-1	-1	1	-1	-1	-1	-1	-1	-1	-1	-1	-1	-1	-1	-1	-1	-1	-1	-1	-1	-1	-1	-1	-1	-1	-1	-1	-1	-1	-1	-1	-1	-1	-1	-1	-1	-1	-1	-1
1062081	chr1B	90549905	-1	-1	-1	1	-1	-1	-1	-1	-1	1	1	-1	1	-1	-1	-1	-1	-1	-1	-1	-1	-1	-1	-1	-1	-1	-1	-1	-1	-1	-1	-1	-1	-1	-1	-1	-1	-1	-1	-1	-1	-1	-1	-1	-1	-1	-1
1093562	chr1B	93451816	-1	-1	-1	1	-1	-1	-1	-1	-1	-1	-1	-1	-1	-1	-1	-1	-1	-1	-1	-1	-1	-1	-1	-1	-1	-1	-1	-1	-1	-1	-1	-1	-1	-1	-1	-1	-1	-1	-1	-1	-1	-1	-1	-1	-1	-1	-1
5360866	chr1B	93959043	-1	-1	-1	-1	-1	-1	-1	-1	-1	1	1	-1	1	-1	-1	-1	-1	-1	-1	-1	-1	-1	-1	-1	-1	-1	-1	-1	-1	-1	-1	-1	-1	-1	-1	-1	-1	-1	-1	-1	-1	-1	-1	-1	-1	-1	-1
3947784	chr1B	99225397	-1	-1	-1	1	-1	-1	-1	-1	-1	1	1	-1	1	-1	-1	-1	-1	-1	-1	-1	-1	-1	-1	-1	-1	-1	-1	-1	-1	-1	-1	-1	-1	-1	-1	-1	-1	-1	-1	-1	-1	-1	-1	-1	-1	-1	-1
5970480	chr1B	99240059	-1	-1	-1	1	-1	-1	-1	-1	-1	1	1	-1	1	-1	-1	-1	-1	-1	-1	-1	-1	-1	-1	-1	-1	-1	-1	-1	-1	-1	-1	-1	-1	-1	-1	-1	-1	-1	-1	-1	-1	-1	-1	-1	-1	-1	-1
5325440	chr1B	100036695	-1	-1	-1	1	-1	-1	-1	-1	-1	-1	-1	-1	-1	-1	-1	-1	-1	-1	-1	-1	-1	-1	-1	-1	-1	-1	-1	-1	-1	-1	-1	-1	-1	-1	-1	-1	-1	-1	-1	-1	-1	-1	-1	-1	-1	-1	-1
49090803	chr1B	100036758	-1	-1	-1	1	-1	-1	-1	-1	-1	-1	-1	-1	-1	-1	-1	-1	-1	-1	-1	-1	-1	-1	-1	-1	-1	-1	-1	-1	-1	-1	-1	-1	-1	-1	-1	-1	-1	-1	-1	-1	-1	-1	-1	-1	-1	-1	-1
4990242	chr1B	100219757	-1	-1	-1	-1	-1	-1	-1	-1	-1	1	1	-1	-1	-1	-1	-1	-1	-1	-1	-1	-1	-1	-1	-1	-1	-1	-1	-1	-1	-1	-1	-1	-1	-1	-1	-1	-1	-1	-1	-1	-1	-1	-1	-1	-1	-1	-1
3945204	chr1B	100478536	-1	-1	-1	1	-1	-1	-1	-1	-1	-1	-1	-1	-1	-1	-1	-1	-1	-1	-1	-1	-1	-1	-1	-1	-1	-1	-1	-1	-1	-1	-1	-1	-1	-1	-1	-1	-1	-1	-1	-1	-1	-1	-1	-1	-1	-1	-1
1124998	chr1B	101483106	-1	-1	-1	-1	-1	-1	-1	-1	-1	-1	-1	-1	-1	1	1	-1	-1	-1	-1	-1	-1	-1	-1	-1	-1	-1	-1	1	1	-1	-1	-1	-1	-1	-1	-1	-1	-1	-1	-1	1	-1	-1	-1	-1	-1	-1
1022144	chr1B	104301579	-1	-1	-1	1	-1	-1	-1	-1	-1	-1	-1	-1	-1	-1	-1	-1	-1	-1	-1	-1	-1	-1	-1	-1	-1	-1	-1	-1	-1	-1	-1	-1	-1	-1	-1	-1	-1	-1	-1	-1	-1	-1	-1	-1	-1	-1	-1
4540488	chr1B	104548661	-1	1	-1	-1	-1	-1	-1	-1	-1	-1	-1	-1	-1	-1	-1	1	-1	-1	-1	-1	-1	-1	-1	-1	-1	-1	-1	-1	-1	-1	-1	-1	-1	-1	-1	-1	-1	1	-1	-1	-1	-1	-1	-1	-1	-1	-1
7331519	chr1B	105891364	-1	-1	-1	1	-1	-1	-1	-1	-1	-1	-1	-1	-1	-1	-1	-1	-1	-1	-1	-1	-1	-1	-1	-1	-1	-1	-1	-1	-1	-1	-1	-1	-1	-1	-1	-1	-1	-1	-1	-1	-1	-1	-1	-1	-1	-1	-1
1371218	chr1B	105901826	-1	-1	-1	1	-1	-1	-1	-1	-1	-1	-1	-1	-1	-1	-1	-1	-1	-1	-1	-1	-1	-1	-1	-1	-1	-1	-1	-1	-1	-1	-1	-1	-1	-1	-1	-1	-1	-1	-1	-1	-1	-1	-1	-1	-1	-1	-1
1001393	chr1B	105903134	-1	-1	-1	-1	-1	-1	-1	-1	-1	1	1	-1	1	-1	-1	-1	-1	-1	-1	-1	-1	-1	-1	-1	-1	-1	-1	-1	-1	-1	-1	-1	-1	-1	-1	-1	-1	-1	-1	-1	-1	-1	-1	-1	-1	-1	-1
12780123	chr1B	106074838	-1	-1	-1	1	-1	-1	-1	-1	-1	1	1	-1	1	-1	-1	-1	-1	-1	-1	-1	-1	-1	-1	-1	-1	-1	-1	-1	-1	-1	-1	-1	-1	-1	-1	-1	-1	-1	-1	-1	-1	-1	-1	-1	-1	-1	-1
34878029	chr1B	106074838	-1	-1	-1	1	-1	-1	-1	-1	-1	-1	-1	-1	-1	-1	-1	-1	-1	-1	-1	-1	-1	-1	-1	-1	-1	-1	-1	-1	-1	-1	-1	-1	-1	-1	-1	-1	-1	-1	-1	-1	-1	-1	-1	-1	-1	-1	-1
992233	chr1B	107167157	-1	-1	-1	-1	-1	-1	-1	-1	-1	1	1	-1	1	-1	-1	-1	-1	-1	-1	-1	-1	-1	-1	-1	-1	-1	-1	-1	-1	-1	-1	-1	-1	-1	-1	-1	-1	-1	-1	-1	-1	-1	-1	-1	-1	-1	-1
3960274	chr1B	108731385	-1	-1	-1	1	-1	-1	-1	-1	-1	-1	-1	-1	-1	-1	-1	-1	-1	-1	-1	-1	-1	-1	-1	-1	-1	-1	-1	-1	-1	-1	-1	-1	-1	-1	-1	-1	-1	-1	-1	-1	-1	-1	-1	-1	-1	-1	-1
1719953	chr1B	108961150	-1	-1	-1	1	-1	-1	-1	-1	-1	-1	-1	-1	-1	-1	-1	-1	-1	-1	-1	-1	-1	-1	-1	-1	-1	-1	-1	-1	-1	-1	-1	-1	-1	-1	-1	-1	-1	-1	-1	-1	-1	-1	-1	-1	-1	-1	-1
3575223	chr1B	113788344	-1	-1	-1	1	-1	-1	-1	-1	-1	-1	1	-1	-1	-1	-1	-1	-1	-1	-1	-1	-1	-1	-1	-1	-1	-1	-1	-1	-1	-1	-1	-1	-1	-1	-1	-1	-1	-1	-1	-1	-1	-1	-1	-1	-1	-1	-1
7317473	chr1B	113869571	-1	-1	-1	1	-1	-1	-1	-1	-1	-1	-1	-1	-1	-1	-1	-1	-1	-1	-1	-1	-1	-1	-1	-1	-1	-1	-1	-1	-1	-1	-1	-1	-1	-1	-1	-1	-1	-1	-1	-1	-1	-1	-1	-1	-1	-1	-1
1166060	chr1B	116262111	-1	-1	-1	-1	-1	-1	-1	-1	-1	1	1	-1	1	1	-1	-1	-1	-1	-1	-1	-1	-1	-1	-1	-1	-1	-1	-1	-1	-1	-1	-1	-1	-1	-1	-1	-1	-1	-1	-1	-1	-1	-1	-1	-1	-1	-1
7341298	chr1B	116703603	-1	-1	-1	1	-1	-1	-1	-1	-1	-1	-1	-1	-1	-1	-1	-1	-1	-1	-1	-1	-1	-1	-1	-1	-1	-1	-1	-1	-1	-1	-1	-1	-1	-1	-1	-1	-1	-1	-1	-1	-1	-1	-1	-1	-1	-1	-1
3385347	chr1B	117253227	-1	-1	-1	1	-1	-1	-1	-1	-1	1	1	-1	1	-1	-1	-1	-1	-1	-1	-1	-1	-1	-1	-1	-1	-1	-1	-1	-1	-1	-1	-1	-1	-1	-1	-1	-1	-1	-1	-1	-1	-1	-1	-1	-1	-1	-1
1381293	chr1B	120135446	-1	-1	-1	1	-1	-1	-1	-1	-1	-1	-1	-1	-1	-1	-1	-1	-1	-1	-1	-1	-1	-1	-1	-1	-1	-1	-1	-1	-1	-1	-1	-1	-1	-1	-1	-1	-1	-1	-1	-1	-1	-1	-1	-1	-1	-1	-1
1372947	chr1B	123079263	-1	-1	-1	1	-1	-1	-1	-1	-1	-1	-1	-1	-1	-1	-1	-1	-1	-1	-1	-1	-1	-1	-1	-1	-1	-1	-1	-1	-1	-1	-1	-1	-1	-1	-1	-1	-1	-1	-1	-1	-1	-1	-1	-1	-1	-1	-1
7342110	chr1B	123875238	-1	-1	-1	1	-1	-1	-1	-1	-1	-1	-1	-1	-1	-1	-1	-1	-1	-1	-1	-1	-1	-1	-1	-1	-1	-1	-1	-1	-1	-1	-1	-1	-1	-1	-1	-1	-1	-1	-1	-1	-1	-1	-1	-1	-1	-1	-1
1765025	chr1B	127444719	-1	-1	-1	1	-1	-1	-1	-1	-1	-1	-1	-1	-1	-1	-1	-1	-1	-1	-1	-1	-1	-1	-1	-1	-1	-1	-1	-1	-1	-1	-1	-1	-1	-1	-1	-1	-1	-1	-1	-1	-1	-1	-1	-1	-1	-1	-1
1125371	chr1B	128895413	-1	-1	-1	1	-1	-1	-1	-1	-1	-1	-1	-1	1	-1	-1	-1	-1	-1	-1	-1	-1	-1	-1	-1	-1	-1	-1	-1	-1	-1	-1	-1	-1	-1	-1	-1	-1	-1	-1	-1	-1	-1	-1	-1	-1	-1	-1
4541202	chr1B	128895596	-1	-1	-1	1	-1	-1	-1	-1	-1	-1	-1	-1	1	-1	-1	-1	-1	-1	-1	-1	-1	-1	-1	-1	-1	-1	-1	-1	-1	-1	-1	-1	-1	-1	-1	-1	-1	-1	-1	-1	-1	-1	-1	-1	-1	-1	-1
1230656	chr1B	130576876	-1	-1	-1	1	-1	-1	-1	-1	-1	-1	-1	-1	-1	-1	-1	-1	-1	-1	-1	-1	-1	-1	-1	-1	-1	-1	-1	-1	-1	-1	-1	-1	-1	-1	-1	-1	-1	-1	-1	-1	-1	-1	-1	-1	-1	-1	-1
3936997	chr1B	131140137	-1	-1	-1	1	-1	-1	-1	-1	-1	-1	-1	-1	-1	-1	-1	-1	-1	-1	-1	-1	-1	-1	-1	-1	-1	-1	-1	-1	-1	-1	-1	-1	-1	-1	-1	-1	-1	-1	-1	-1	-1	-1	-1	-1	-1	-1	-1
1697509	chr1B	134580202	-1	-1	1	-1	-1	-1	-1	-1	-1	-1	-1	-1	-1	-1	-1	1	1	-1	1	-1	-1	1	-1	-1	-1	-1	-1	-1	-1	-1	1	-1	-1	-1	-1	-1	-1	-1	-1	-1	-1	1	-1	-1	1	1	-1
1210182	chr1B	135768406	-1	-1	-1	1	-1	-1	-1	-1	-1	-1	-1	-1	-1	-1	-1	-1	-1	-1	-1	-1	-1	-1	-1	-1	-1	-1	-1	-1	-1	-1	-1	-1	-1	-1	-1	-1	-1	-1	-1	-1	-1	-1	-1	-1	-1	-1	-1
4989679	chr1B	136581802	-1	-1	-1	-1	-1	-1	-1	-1	1	-1	1	-1	-1	-1	-1	-1	-1	-1	-1	-1	-1	-1	-1	-1	-1	-1	-1	-1	-1	-1	-1	-1	-1	-1	-1	-1	-1	-1	-1	-1	-1	-1	-1	-1	-1	-1	-1
1669075	chr1B	136803426	-1	1	1	-1	-1	1	1	1	-1	-1	-1	1	-1	1	-1	-1	1	-1	1	1	-1	-1	-1	-1	1	1	1	1	-1	1	-1	1	-1	-1	1	-1	-1	1	1	-1	1	-1	1	1	1	1	1
4261003	chr1B	137988520	-1	-1	-1	1	-1	-1	-1	-1	-1	-1	-1	-1	1	-1	-1	-1	-1	-1	-1	-1	-1	-1	-1	-1	-1	-1	-1	-1	-1	-1	-1	-1	-1	-1	-1	-1	-1	-1	-1	-1	-1	-1	-1	-1	-1	-1	-1
1119950	chr1B	137988581	-1	-1	-1	1	-1	-1	-1	-1	-1	-1	-1	-1	1	-1	-1	-1	-1	-1	-1	-1	-1	-1	-1	-1	-1	-1	-1	-1	-1	-1	-1	-1	-1	-1	-1	-1	-1	-1	-1	-1	-1	-1	-1	-1	-1	-1	-1
1716858	chr1B	144122059	-1	-1	-1	1	-1	-1	-1	-1	-1	-1	-1	-1	-1	-1	-1	-1	-1	-1	-1	-1	-1	-1	-1	-1	-1	-1	-1	-1	-1	-1	-1	-1	-1	-1	-1	-1	-1	-1	-1	-1	-1	-1	-1	-1	-1	-1	-1
1032247	chr1B	147823169	-1	-1	-1	1	-1	-1	-1	-1	-1	-1	-1	-1	1	-1	-1	-1	-1	-1	-1	-1	-1	-1	-1	-1	-1	-1	-1	-1	-1	-1	-1	-1	-1	-1	-1	-1	-1	-1	-1	-1	-1	-1	-1	-1	-1	-1	-1
3955162	chr1B	149179727	-1	-1	-1	1	-1	-1	-1	-1	-1	-1	-1	-1	-1	-1	-1	-1	-1	-1	-1	-1	-1	-1	-1	-1	-1	-1	-1	-1	-1	-1	-1	-1	-1	-1	-1	-1	-1	-1	-1	-1	-1	-1	-1	-1	-1	-1	-1
5324087	chr1B	150750026	-1	-1	-1	1	-1	-1	-1	-1	-1	-1	-1	-1	-1	-1	-1	-1	-1	-1	-1	-1	-1	-1	-1	-1	-1	-1	-1	-1	-1	-1	-1	-1	-1	-1	-1	-1	-1	-1	-1	-1	-1	-1	-1	-1	-1	-1	-1
7884193	chr1B	151828218	-1	-1	-1	1	-1	-1	-1	-1	1	-1	-1	-1	-1	-1	-1	-1	-1	-1	-1	-1	-1	-1	-1	-1	-1	-1	-1	-1	-1	-1	-1	-1	-1	-1	-1	-1	-1	-1	-1	-1	-1	-1	-1	-1	-1	-1	-1
59994599	chr1B	151950657	-1	-1	-1	-1	-1	-1	-1	-1	-1	1	1	-1	1	-1	-1	-1	-1	-1	-1	-1	-1	-1	-1	-1	-1	-1	-1	-1	-1	-1	-1	-1	-1	-1	-1	-1	-1	-1	-1	-1	-1	-1	-1	-1	-1	-1	-1
3960053	chr1B	152615155	-1	-1	-1	1	-1	-1	-1	-1	-1	-1	1	-1	1	-1	-1	-1	-1	-1	-1	-1	-1	-1	-1	-1	-1	-1	-1	-1	-1	-1	-1	-1	-1	-1	-1	-1	-1	-1	-1	-1	-1	-1	-1	-1	-1	-1	-1
1230054	chr1B	152629910	-1	-1	-1	1	-1	-1	-1	-1	-1	-1	-1	-1	-1	-1	-1	-1	-1	-1	-1	-1	-1	-1	-1	-1	-1	-1	-1	-1	-1	-1	-1	-1	-1	-1	-1	-1	-1	-1	-1	-1	-1	-1	-1	-1	-1	-1	-1
1269363	chr1B	152723059	-1	-1	-1	1	-1	1	-1	-1	1	1	1	-1	1	-1	-1	1	-1	-1	-1	-1	-1	-1	-1	-1	-1	-1	-1	-1	-1	-1	-1	-1	-1	-1	-1	1	-1	-1	-1	-1	-1	-1	-1	-1	-1	-1	-1
3222496	chr1B	152953278	-1	-1	1	1	-1	-1	-1	-1	1	-1	-1	-1	-1	-1	-1	1	1	-1	1	-1	-1	1	-1	-1	-1	-1	-1	-1	-1	-1	1	-1	-1	-1	-1	-1	-1	-1	-1	-1	-1	1	-1	-1	1	1	-1
1218524	chr1B	152953331	-1	-1	1	1	-1	-1	-1	-1	1	-1	-1	-1	-1	-1	-1	1	1	-1	1	-1	-1	1	-1	-1	-1	-1	-1	-1	-1	-1	1	-1	-1	-1	-1	-1	-1	-1	-1	-1	-1	1	-1	-1	1	1	-1
1108203	chr1B	152953479	-1	-1	1	1	-1	-1	-1	-1	-1	-1	-1	-1	-1	-1	-1	1	1	-1	1	-1	-1	1	-1	-1	-1	-1	-1	-1	-1	-1	1	-1	-1	-1	-1	-1	-1	-1	-1	-1	-1	1	-1	-1	1	1	-1
12741990	chr1B	159200244	-1	-1	-1	1	-1	-1	-1	-1	-1	-1	-1	-1	-1	-1	-1	-1	-1	-1	-1	-1	-1	-1	-1	-1	-1	-1	-1	-1	-1	-1	-1	-1	-1	-1	-1	-1	-1	-1	-1	-1	-1	-1	-1	-1	-1	-1	-1
3031609	chr1B	164012537	-1	-1	-1	1	-1	-1	-1	-1	-1	-1	-1	-1	-1	-1	-1	-1	-1	-1	-1	-1	-1	-1	-1	-1	-1	-1	-1	-1	-1	-1	-1	-1	-1	-1	-1	-1	-1	-1	-1	-1	-1	-1	-1	-1	-1	-1	-1
1051067	chr1B	164012599	-1	-1	-1	1	-1	-1	-1	-1	-1	-1	-1	-1	-1	-1	-1	-1	-1	-1	-1	-1	-1	-1	-1	-1	-1	-1	-1	-1	-1	-1	-1	-1	-1	-1	-1	-1	-1	-1	-1	-1	-1	-1	-1	-1	-1	-1	-1
1098459	chr1B	165237444	-1	-1	-1	-1	-1	-1	-1	-1	-1	1	1	-1	1	-1	-1	-1	-1	-1	-1	-1	-1	-1	-1	-1	-1	-1	-1	-1	-1	-1	-1	-1	-1	-1	-1	-1	-1	-1	-1	-1	-1	-1	-1	-1	-1	-1	-1
3961268	chr1B	169382712	-1	-1	-1	1	-1	-1	-1	-1	-1	-1	-1	-1	-1	-1	-1	-1	-1	-1	-1	-1	-1	-1	-1	-1	-1	-1	-1	-1	-1	-1	-1	-1	-1	-1	-1	-1	-1	-1	-1	-1	-1	-1	-1	-1	-1	-1	-1
1266139	chr1B	171324912	-1	-1	-1	1	-1	-1	-1	-1	-1	-1	-1	-1	-1	-1	-1	-1	-1	-1	-1	-1	-1	-1	-1	-1	-1	-1	-1	-1	-1	-1	-1	-1	-1	-1	-1	-1	-1	-1	-1	-1	-1	-1	-1	-1	-1	-1	-1
49090751	chr1B	171750174	-1	-1	-1	1	-1	1	-1	-1	-1	-1	-1	-1	-1	-1	-1	1	-1	-1	-1	-1	-1	-1	-1	-1	-1	-1	-1	-1	-1	-1	-1	-1	-1	-1	-1	1	-1	-1	-1	-1	-1	-1	-1	-1	-1	-1	-1
3942930	chr1B	173738792	-1	-1	-1	1	-1	-1	-1	-1	-1	-1	-1	-1	-1	-1	-1	1	-1	-1	-1	-1	-1	-1	-1	-1	-1	-1	1	1	-1	1	-1	1	-1	-1	-1	1	-1	1	-1	-1	1	1	-1	-1	1	1	-1
1211674	chr1B	173738839	-1	-1	-1	1	-1	-1	-1	-1	-1	-1	-1	-1	-1	-1	-1	-1	-1	-1	-1	-1	-1	-1	-1	-1	-1	-1	-1	-1	-1	-1	-1	-1	-1	-1	-1	-1	-1	-1	-1	-1	-1	-1	-1	-1	-1	-1	-1
5577026	chr1B	174344999	-1	-1	-1	-1	-1	-1	-1	-1	-1	-1	-1	-1	-1	-1	-1	-1	-1	-1	1	1	-1	-1	1	-1	-1	-1	-1	-1	-1	-1	1	1	-1	1	-1	-1	-1	-1	-1	-1	1	-1	1	-1	-1	-1	-1
1100632	chr1B	177569612	-1	-1	-1	1	-1	-1	-1	-1	-1	-1	-1	-1	-1	-1	-1	-1	-1	-1	-1	-1	-1	-1	-1	-1	-1	-1	-1	-1	-1	-1	-1	-1	-1	-1	-1	-1	-1	-1	-1	-1	-1	-1	-1	-1	-1	-1	-1
1207963	chr1B	180240628	-1	-1	-1	-1	-1	-1	-1	-1	-1	1	1	-1	1	1	-1	-1	-1	-1	-1	-1	-1	-1	-1	-1	-1	-1	-1	-1	-1	-1	-1	-1	-1	-1	-1	-1	-1	-1	-1	-1	-1	-1	-1	-1	-1	-1	-1
1009274	chr1B	183686809	-1	-1	1	1	-1	-1	-1	-1	-1	-1	-1	-1	-1	-1	-1	1	1	-1	1	-1	-1	1	-1	-1	-1	-1	-1	-1	-1	-1	1	-1	-1	-1	-1	-1	-1	-1	-1	-1	-1	1	-1	-1	1	1	-1
1364352	chr1B	184194615	-1	-1	-1	1	-1	-1	-1	-1	-1	-1	-1	-1	1	-1	-1	-1	-1	-1	-1	-1	-1	-1	-1	-1	-1	-1	-1	-1	-1	-1	-1	-1	-1	-1	-1	-1	-1	-1	-1	-1	-1	-1	-1	-1	-1	-1	-1
2282441	chr1B	187084081	-1	-1	-1	1	-1	-1	-1	-1	-1	-1	1	-1	-1	-1	-1	1	1	-1	-1	-1	-1	1	-1	-1	-1	-1	-1	-1	-1	-1	1	-1	-1	-1	-1	-1	-1	-1	-1	-1	-1	-1	-1	-1	1	-1	-1
3942689	chr1B	187263283	-1	-1	-1	1	-1	-1	-1	-1	-1	-1	-1	-1	-1	-1	-1	-1	-1	-1	-1	-1	-1	-1	-1	-1	-1	-1	-1	-1	-1	-1	-1	-1	-1	-1	-1	-1	-1	-1	-1	-1	-1	-1	-1	-1	-1	-1	-1
2304066	chr1B	188234332	-1	-1	-1	1	-1	-1	-1	-1	-1	-1	-1	-1	-1	-1	-1	-1	-1	-1	-1	-1	-1	-1	-1	-1	-1	-1	-1	-1	-1	-1	-1	-1	-1	-1	-1	-1	-1	-1	-1	-1	-1	-1	-1	-1	-1	-1	-1
3957879	chr1B	188531863	-1	-1	1	1	1	1	1	1	-1	1	1	1	1	1	-1	1	-1	-1	1	-1	-1	-1	-1	1	-1	-1	-1	1	-1	-1	1	-1	-1	-1	-1	1	-1	1	1	-1	1	1	1	-1	-1	-1	1
3022013	chr1B	192725076	-1	-1	-1	-1	-1	-1	-1	-1	-1	1	1	-1	1	1	-1	-1	-1	-1	-1	-1	-1	-1	-1	-1	-1	-1	-1	-1	-1	-1	-1	-1	-1	-1	-1	-1	-1	-1	-1	-1	-1	-1	-1	-1	-1	1	-1
100000380	chr1B	197976483	-1	-1	-1	1	-1	1	-1	-1	1	-1	-1	-1	-1	-1	-1	1	-1	-1	-1	-1	-1	-1	-1	-1	-1	-1	-1	-1	-1	-1	-1	-1	-1	-1	-1	1	-1	-1	-1	-1	-1	-1	-1	-1	-1	-1	-1
100000236	chr1B	197976718	-1	-1	-1	1	-1	1	-1	-1	-1	-1	-1	-1	-1	-1	-1	1	-1	-1	-1	-1	-1	-1	-1	-1	-1	-1	-1	-1	-1	-1	-1	-1	-1	-1	-1	1	-1	-1	-1	-1	-1	-1	-1	-1	-1	-1	-1
12737051	chr1B	197976767	-1	-1	-1	1	-1	1	-1	-1	-1	-1	-1	-1	-1	-1	-1	1	-1	-1	-1	-1	-1	-1	-1	-1	-1	-1	-1	-1	-1	-1	-1	-1	-1	-1	-1	1	-1	-1	-1	-1	-1	-1	-1	-1	-1	-1	-1
7330795	chr1B	199443598	-1	-1	-1	1	-1	-1	-1	-1	-1	-1	-1	-1	-1	-1	-1	-1	-1	-1	-1	-1	-1	-1	-1	-1	-1	-1	-1	-1	-1	-1	-1	-1	-1	-1	-1	-1	-1	-1	-1	-1	-1	-1	-1	-1	-1	-1	-1
7330725	chr1B	203443641	-1	-1	-1	1	-1	-1	-1	-1	-1	-1	-1	-1	-1	-1	-1	-1	-1	-1	-1	-1	-1	-1	-1	-1	-1	-1	-1	-1	-1	-1	-1	-1	-1	-1	-1	-1	-1	-1	-1	-1	-1	-1	-1	-1	-1	-1	-1
1006746	chr1B	205165734	-1	-1	-1	1	-1	-1	-1	-1	-1	-1	-1	-1	1	-1	-1	-1	-1	-1	-1	-1	-1	-1	-1	-1	-1	-1	-1	-1	-1	-1	-1	-1	-1	-1	-1	-1	-1	-1	-1	-1	-1	-1	-1	-1	-1	-1	-1
7913452	chr1B	208213965	-1	-1	-1	-1	-1	-1	-1	-1	-1	1	1	-1	-1	1	-1	-1	-1	-1	-1	-1	-1	-1	-1	-1	-1	-1	-1	-1	-1	-1	-1	-1	-1	-1	-1	-1	-1	-1	-1	-1	-1	-1	-1	-1	-1	-1	-1
1672863	chr1B	214134488	-1	-1	1	-1	-1	-1	-1	-1	-1	-1	-1	-1	-1	-1	-1	1	1	-1	1	-1	-1	1	-1	-1	-1	-1	-1	-1	-1	-1	1	-1	-1	-1	-1	-1	-1	-1	-1	-1	-1	1	-1	-1	1	1	-1
49091397	chr1B	220502325	-1	-1	-1	1	-1	-1	-1	-1	-1	-1	-1	-1	1	-1	-1	-1	-1	-1	-1	-1	-1	-1	-1	-1	-1	-1	-1	-1	-1	-1	-1	-1	-1	-1	-1	-1	-1	-1	-1	-1	-1	-1	-1	-1	-1	-1	-1
1107769	chr1B	222908593	-1	-1	-1	1	-1	-1	-1	-1	-1	-1	-1	-1	-1	-1	-1	-1	-1	-1	-1	-1	-1	-1	-1	-1	-1	-1	-1	-1	-1	-1	-1	-1	-1	-1	-1	-1	-1	-1	-1	-1	-1	-1	-1	-1	-1	-1	-1
4989303	chr1B	223710992	-1	-1	-1	1	-1	-1	-1	-1	-1	-1	-1	-1	-1	-1	-1	-1	-1	-1	-1	-1	-1	-1	-1	-1	-1	-1	-1	-1	-1	-1	-1	-1	-1	-1	-1	-1	-1	-1	-1	-1	-1	-1	-1	-1	-1	-1	-1
4989579	chr1B	223711021	-1	-1	-1	1	-1	-1	-1	-1	-1	-1	-1	-1	-1	-1	-1	-1	-1	-1	-1	-1	-1	-1	-1	-1	-1	-1	-1	-1	-1	-1	-1	-1	-1	-1	-1	-1	-1	-1	-1	-1	-1	-1	-1	-1	-1	-1	-1
4991131	chr1B	223714591	-1	-1	-1	1	-1	-1	-1	-1	-1	-1	-1	-1	-1	-1	-1	-1	-1	-1	-1	-1	-1	-1	-1	-1	-1	-1	-1	-1	-1	-1	-1	-1	-1	-1	-1	-1	-1	-1	-1	-1	-1	-1	-1	-1	-1	-1	-1
4536155	chr1B	227950585	-1	-1	1	1	-1	-1	-1	-1	1	-1	-1	-1	-1	-1	-1	1	1	-1	1	-1	-1	1	-1	-1	-1	-1	-1	-1	-1	-1	1	-1	-1	-1	-1	-1	-1	-1	-1	-1	-1	1	-1	-1	1	1	-1
1706809	chr1B	227956930	-1	-1	1	-1	-1	-1	-1	-1	-1	-1	-1	-1	-1	-1	-1	1	1	-1	1	-1	-1	1	-1	-1	-1	-1	-1	-1	-1	-1	1	-1	-1	-1	-1	-1	-1	-1	-1	-1	-1	1	-1	-1	1	1	-1
4410405	chr1B	232458086	-1	-1	1	-1	-1	-1	-1	-1	1	-1	-1	-1	1	-1	-1	1	1	-1	1	-1	-1	1	-1	-1	-1	-1	-1	-1	-1	-1	1	-1	-1	-1	-1	-1	-1	-1	-1	-1	-1	1	-1	-1	1	1	-1
1697219	chr1B	239729488	-1	-1	1	-1	-1	-1	-1	-1	-1	-1	-1	-1	-1	-1	-1	1	1	-1	1	-1	-1	1	-1	-1	-1	-1	-1	-1	-1	-1	1	-1	-1	-1	-1	-1	-1	-1	-1	-1	-1	1	-1	-1	1	1	-1
4007967	chr1B	257197613	-1	-1	-1	-1	-1	1	1	1	-1	-1	-1	-1	-1	-1	-1	1	-1	1	-1	-1	-1	-1	-1	-1	1	-1	-1	-1	-1	-1	-1	-1	-1	-1	-1	-1	-1	-1	1	-1	-1	-1	-1	-1	-1	-1	-1
1121330	chr1B	261827757	-1	-1	-1	1	-1	-1	-1	-1	-1	-1	-1	-1	-1	-1	-1	-1	-1	-1	-1	-1	-1	-1	-1	-1	-1	-1	-1	-1	-1	-1	-1	-1	-1	-1	-1	-1	-1	-1	-1	-1	-1	-1	-1	-1	-1	-1	-1
1036303	chr1B	262013396	-1	-1	-1	1	-1	-1	-1	-1	-1	-1	-1	-1	-1	-1	-1	-1	-1	-1	-1	-1	-1	-1	-1	-1	-1	-1	-1	-1	-1	-1	-1	-1	-1	-1	-1	-1	-1	-1	-1	-1	-1	-1	-1	-1	-1	-1	-1
1008176	chr1B	263776291	-1	-1	1	1	-1	-1	-1	-1	-1	-1	-1	-1	-1	-1	-1	1	1	-1	1	-1	-1	1	-1	-1	-1	-1	-1	-1	-1	-1	-1	-1	-1	-1	-1	-1	-1	-1	-1	-1	-1	1	-1	-1	1	1	-1
4989624	chr1B	263776337	-1	-1	1	1	-1	-1	-1	-1	1	-1	-1	-1	1	-1	-1	1	1	-1	1	-1	-1	1	-1	-1	-1	-1	-1	-1	-1	-1	1	-1	-1	-1	-1	-1	-1	-1	-1	-1	-1	1	-1	-1	1	1	-1
9364870	chr1B	263776342	-1	-1	1	1	-1	-1	-1	-1	1	-1	-1	-1	1	-1	-1	1	1	-1	1	-1	-1	1	-1	-1	-1	-1	-1	-1	-1	-1	1	-1	-1	-1	-1	-1	-1	-1	-1	-1	-1	-1	-1	-1	1	1	-1
4005028	chr1B	265701181	-1	-1	1	1	-1	-1	-1	-1	1	-1	-1	-1	1	-1	-1	1	1	-1	1	-1	-1	1	-1	-1	-1	-1	-1	-1	-1	-1	1	-1	-1	-1	-1	-1	-1	-1	-1	-1	-1	1	-1	-1	1	1	-1
1216208	chr1B	265701246	-1	-1	1	1	-1	-1	-1	-1	-1	-1	-1	-1	1	-1	-1	1	1	-1	1	-1	-1	1	-1	-1	-1	-1	-1	-1	-1	-1	1	-1	-1	-1	-1	-1	-1	-1	-1	-1	-1	1	-1	-1	1	-1	-1
2330248	chr1B	267641647	-1	-1	1	1	-1	-1	-1	-1	1	-1	-1	-1	-1	-1	-1	1	1	-1	1	-1	-1	1	-1	-1	-1	-1	-1	-1	-1	-1	1	-1	-1	-1	-1	-1	-1	-1	-1	-1	-1	1	-1	-1	1	1	-1
1745245	chr1B	267641705	-1	-1	1	1	-1	-1	-1	-1	1	-1	-1	-1	-1	-1	-1	1	1	-1	1	-1	-1	1	-1	-1	-1	-1	-1	-1	-1	-1	1	-1	-1	-1	-1	-1	-1	-1	-1	-1	-1	1	-1	-1	1	1	-1
1101564	chr1B	271263595	-1	-1	1	1	-1	-1	-1	-1	1	-1	-1	-1	1	-1	-1	1	1	-1	1	-1	-1	1	-1	-1	-1	-1	-1	-1	-1	-1	1	-1	-1	-1	-1	-1	-1	-1	-1	-1	-1	1	-1	-1	-1	1	-1
4406490	chr1B	273536702	-1	-1	1	-1	-1	-1	-1	-1	-1	-1	-1	-1	1	-1	-1	1	1	-1	1	-1	-1	1	-1	-1	-1	-1	-1	-1	-1	-1	1	-1	-1	-1	-1	-1	-1	-1	-1	-1	-1	1	-1	-1	1	1	-1
1126569	chr1B	274858693	-1	-1	1	-1	-1	-1	-1	-1	-1	-1	-1	-1	-1	-1	-1	1	1	-1	1	-1	-1	1	-1	-1	-1	-1	-1	-1	-1	-1	1	-1	-1	-1	-1	-1	-1	-1	-1	-1	-1	1	-1	-1	1	1	-1
3533357	chr1B	275071054	-1	-1	1	-1	-1	-1	-1	-1	-1	-1	-1	-1	1	-1	-1	1	1	-1	1	-1	-1	1	-1	-1	-1	-1	-1	-1	-1	-1	1	-1	-1	-1	-1	-1	-1	-1	-1	-1	-1	1	-1	-1	1	1	-1
1209894	chr1B	275219555	-1	-1	-1	1	-1	-1	-1	-1	-1	-1	-1	-1	-1	-1	-1	-1	-1	-1	-1	-1	-1	-1	-1	-1	-1	-1	-1	-1	-1	-1	-1	-1	-1	-1	-1	-1	-1	-1	-1	-1	-1	-1	-1	-1	-1	-1	-1
1103150	chr1B	275219697	-1	-1	1	1	-1	-1	-1	-1	-1	-1	-1	-1	1	-1	-1	1	1	-1	1	-1	-1	1	-1	-1	-1	-1	-1	-1	-1	-1	1	-1	-1	-1	-1	-1	-1	-1	-1	-1	-1	1	-1	-1	1	1	-1
1716726	chr1B	275880650	-1	-1	-1	-1	-1	-1	-1	-1	1	1	1	1	-1	-1	-1	-1	-1	-1	-1	-1	-1	-1	-1	-1	-1	-1	-1	-1	-1	-1	-1	-1	-1	-1	-1	-1	-1	-1	-1	-1	-1	-1	-1	-1	-1	-1	-1
59994832	chr1B	280625105	-1	-1	-1	-1	-1	-1	-1	-1	-1	1	1	-1	1	-1	-1	-1	-1	-1	-1	-1	-1	-1	-1	-1	-1	-1	-1	-1	-1	-1	-1	-1	-1	-1	-1	-1	-1	-1	-1	-1	-1	-1	-1	-1	-1	-1	-1
1106925	chr1B	280808472	-1	-1	1	-1	-1	-1	-1	-1	-1	-1	-1	-1	-1	-1	-1	1	1	-1	1	-1	-1	1	-1	-1	-1	-1	-1	-1	-1	-1	1	-1	-1	-1	-1	-1	-1	-1	-1	-1	-1	1	-1	-1	1	1	-1
1125603	chr1B	280947947	-1	-1	1	-1	-1	-1	-1	-1	1	-1	-1	-1	-1	-1	-1	1	1	-1	1	-1	-1	1	-1	-1	-1	-1	-1	-1	-1	-1	1	-1	-1	-1	-1	-1	-1	-1	-1	-1	-1	1	-1	-1	1	1	-1
11862432	chr1B	288565342	-1	-1	-1	1	-1	-1	-1	-1	-1	-1	-1	-1	-1	-1	-1	-1	-1	-1	-1	-1	-1	-1	-1	-1	-1	-1	-1	-1	-1	-1	-1	-1	-1	-1	-1	-1	-1	-1	-1	-1	-1	-1	-1	-1	-1	-1	-1
1191576	chr1B	289165740	-1	-1	-1	-1	-1	-1	-1	-1	1	1	1	-1	1	-1	-1	-1	-1	-1	-1	-1	-1	-1	-1	-1	-1	-1	-1	-1	-1	-1	-1	-1	-1	-1	-1	-1	-1	-1	-1	-1	-1	-1	-1	-1	-1	-1	-1
49090657	chr1B	289168656	-1	-1	-1	1	-1	-1	-1	-1	-1	-1	-1	-1	-1	-1	-1	-1	-1	-1	-1	-1	-1	-1	-1	-1	-1	-1	-1	-1	-1	-1	-1	-1	-1	-1	-1	-1	-1	-1	-1	-1	-1	-1	-1	-1	-1	-1	-1
1036957	chr1B	289168777	-1	-1	-1	-1	-1	-1	-1	-1	1	1	1	-1	1	-1	-1	-1	-1	-1	-1	-1	-1	-1	-1	-1	-1	-1	-1	-1	-1	-1	-1	-1	-1	-1	-1	-1	-1	-1	-1	-1	-1	-1	-1	-1	-1	-1	-1
1226085	chr1B	290229327	-1	-1	-1	1	-1	-1	-1	-1	-1	-1	-1	-1	-1	-1	-1	-1	-1	-1	-1	-1	-1	-1	-1	-1	-1	-1	-1	-1	-1	-1	-1	-1	-1	-1	-1	-1	-1	-1	-1	-1	-1	-1	-1	-1	-1	-1	-1
1213145	chr1B	290283675	-1	-1	1	-1	-1	-1	-1	-1	1	-1	-1	-1	1	-1	-1	-1	-1	-1	-1	-1	-1	-1	-1	-1	-1	-1	-1	-1	-1	-1	-1	-1	-1	-1	-1	-1	-1	-1	-1	-1	-1	-1	-1	-1	-1	-1	-1
1252682	chr1B	292553692	-1	-1	1	-1	-1	-1	-1	-1	1	-1	-1	-1	1	-1	-1	-1	-1	-1	-1	-1	-1	-1	-1	-1	-1	-1	-1	-1	-1	-1	-1	-1	-1	-1	-1	-1	-1	-1	-1	-1	-1	-1	-1	-1	-1	-1	-1
2291099	chr1B	292553757	-1	-1	1	-1	-1	-1	-1	-1	-1	-1	-1	-1	1	-1	-1	-1	-1	-1	-1	-1	-1	-1	-1	-1	-1	-1	-1	-1	-1	-1	-1	-1	-1	-1	-1	-1	-1	-1	-1	-1	-1	-1	-1	-1	-1	-1	-1
3944418	chr1B	293323864	-1	-1	1	-1	-1	-1	-1	-1	1	-1	-1	-1	1	-1	-1	-1	-1	-1	-1	-1	-1	-1	-1	-1	-1	-1	-1	-1	-1	-1	-1	-1	-1	-1	-1	-1	-1	-1	-1	-1	-1	-1	-1	-1	-1	-1	-1
1724061	chr1B	293556227	-1	-1	-1	-1	-1	-1	-1	-1	-1	-1	-1	-1	-1	-1	1	-1	-1	1	-1	-1	-1	1	1	-1	-1	-1	-1	-1	1	-1	-1	-1	1	-1	-1	-1	1	-1	-1	-1	-1	-1	-1	-1	-1	-1	-1
2291240	chr1B	294354022	-1	-1	1	-1	-1	-1	-1	-1	-1	-1	-1	-1	-1	-1	-1	-1	-1	-1	-1	-1	-1	-1	-1	-1	-1	-1	-1	-1	-1	-1	-1	-1	-1	-1	-1	-1	-1	-1	-1	-1	-1	-1	-1	-1	-1	-1	-1
1113706	chr1B	294390199	-1	-1	1	-1	-1	-1	-1	-1	1	-1	-1	-1	1	-1	-1	-1	-1	-1	-1	-1	-1	-1	-1	-1	-1	-1	-1	-1	-1	-1	-1	-1	-1	-1	-1	-1	-1	-1	-1	-1	-1	-1	-1	-1	-1	-1	-1
1261268	chr1B	294811445	-1	-1	1	-1	-1	-1	-1	-1	-1	-1	-1	-1	-1	-1	1	-1	1	-1	-1	1	-1	1	-1	-1	-1	-1	1	1	-1	-1	-1	-1	-1	-1	-1	-1	-1	1	-1	-1	-1	1	1	-1	1	-1	-1
1236111	chr1B	294816234	-1	-1	1	-1	-1	-1	-1	-1	-1	-1	-1	-1	1	-1	-1	-1	-1	-1	-1	-1	-1	-1	-1	-1	-1	-1	-1	-1	-1	-1	-1	-1	-1	-1	-1	-1	-1	-1	-1	-1	-1	-1	-1	-1	-1	-1	-1
1094105	chr1B	294839735	-1	-1	-1	1	-1	1	-1	-1	-1	-1	-1	-1	-1	-1	-1	1	-1	-1	-1	-1	-1	-1	-1	-1	-1	-1	-1	-1	-1	-1	-1	-1	-1	-1	-1	1	-1	-1	-1	-1	-1	-1	-1	-1	-1	-1	-1
2309675	chr1B	296464584	-1	-1	-1	1	-1	-1	-1	-1	-1	-1	-1	-1	-1	-1	-1	-1	-1	-1	-1	-1	-1	-1	-1	-1	-1	-1	-1	-1	-1	-1	-1	-1	-1	-1	-1	-1	-1	-1	-1	-1	-1	-1	-1	-1	-1	-1	-1
1164118	chr1B	298752778	-1	-1	1	-1	-1	-1	-1	-1	1	-1	-1	-1	1	-1	-1	-1	-1	-1	-1	-1	-1	-1	-1	-1	-1	-1	-1	-1	-1	-1	-1	-1	-1	-1	-1	-1	-1	-1	-1	-1	-1	-1	-1	-1	-1	-1	-1
1109517	chr1B	301182747	-1	-1	1	-1	-1	-1	-1	-1	1	-1	-1	-1	1	-1	-1	-1	-1	-1	-1	-1	-1	-1	-1	-1	-1	-1	-1	-1	-1	-1	-1	-1	-1	-1	-1	-1	-1	-1	-1	-1	-1	-1	-1	-1	-1	-1	-1
1205493	chr1B	304435187	-1	-1	-1	1	-1	-1	-1	-1	-1	-1	-1	-1	-1	-1	-1	-1	-1	-1	-1	-1	-1	-1	-1	-1	-1	-1	-1	-1	-1	-1	-1	-1	-1	-1	-1	-1	-1	-1	-1	-1	-1	-1	-1	-1	-1	-1	-1
1106335	chr1B	305433262	-1	-1	1	-1	-1	-1	-1	-1	1	-1	-1	-1	1	-1	-1	-1	-1	-1	-1	-1	-1	-1	-1	-1	-1	-1	-1	-1	-1	-1	-1	-1	-1	-1	-1	-1	-1	-1	-1	-1	-1	-1	-1	-1	-1	-1	-1
2367771	chr1B	305957754	-1	-1	1	-1	-1	-1	-1	-1	-1	-1	-1	-1	1	-1	-1	-1	-1	-1	-1	-1	-1	-1	-1	-1	-1	-1	-1	-1	-1	-1	-1	-1	-1	-1	-1	-1	-1	-1	-1	-1	-1	-1	-1	-1	-1	-1	-1
3941461	chr1B	306009748	1	-1	1	1	1	1	1	1	1	1	1	1	1	1	1	1	-1	1	1	-1	1	1	1	1	1	-1	-1	1	1	1	-1	1	-1	1	1	-1	1	-1	1	1	-1	-1	1	-1	-1	-1	1
1244895	chr1B	307129933	-1	-1	1	-1	-1	-1	-1	-1	-1	-1	-1	-1	1	-1	-1	-1	-1	-1	-1	-1	-1	-1	-1	-1	-1	-1	-1	-1	-1	-1	-1	-1	-1	-1	-1	-1	-1	-1	-1	-1	-1	-1	-1	-1	-1	-1	-1
1159763	chr1B	307907210	-1	-1	1	-1	-1	-1	-1	-1	1	-1	-1	-1	1	-1	-1	-1	-1	-1	-1	-1	-1	-1	-1	-1	-1	-1	-1	-1	-1	-1	-1	-1	-1	-1	-1	-1	-1	-1	-1	-1	-1	-1	-1	-1	-1	-1	-1
3534135	chr1B	308137387	-1	-1	1	-1	-1	-1	-1	-1	1	-1	-1	-1	1	-1	-1	-1	-1	-1	-1	-1	-1	-1	-1	-1	-1	-1	-1	-1	-1	-1	-1	-1	-1	-1	-1	-1	-1	-1	-1	-1	-1	-1	-1	-1	-1	-1	-1
1150282	chr1B	309922552	-1	1	-1	-1	-1	-1	-1	-1	-1	-1	-1	-1	-1	-1	1	-1	-1	1	-1	-1	-1	1	1	-1	-1	1	-1	-1	-1	-1	-1	-1	1	-1	-1	-1	1	-1	-1	-1	-1	-1	-1	-1	-1	-1	-1
1285618	chr1B	309922607	-1	1	-1	-1	-1	-1	-1	-1	-1	-1	-1	-1	-1	-1	1	-1	-1	1	-1	-1	-1	1	1	-1	-1	1	-1	-1	1	-1	-1	-1	1	-1	-1	-1	1	-1	-1	-1	-1	-1	-1	-1	-1	-1	-1
1266750	chr1B	311703791	-1	-1	1	-1	-1	-1	-1	-1	-1	-1	-1	-1	-1	-1	1	-1	-1	-1	-1	-1	-1	1	-1	-1	-1	-1	-1	-1	-1	-1	-1	-1	-1	1	-1	-1	1	-1	1	-1	1	-1	-1	1	-1	-1	1
4009938	chr1B	313552618	-1	-1	-1	-1	-1	-1	-1	-1	-1	-1	-1	-1	-1	-1	-1	-1	-1	-1	1	1	-1	-1	1	-1	-1	-1	-1	-1	-1	-1	1	-1	-1	1	-1	-1	-1	-1	-1	-1	1	-1	1	-1	-1	-1	-1
1699914	chr1B	314316638	-1	-1	0	-1	-1	-1	-1	-1	1	-1	-1	-1	-1	-1	-1	-1	-1	-1	-1	-1	-1	-1	-1	-1	-1	-1	-1	-1	-1	-1	-1	-1	-1	-1	-1	-1	-1	-1	-1	-1	-1	-1	-1	-1	-1	-1	-1
1187469	chr1B	314533545	-1	-1	1	-1	-1	-1	-1	-1	-1	-1	-1	-1	1	-1	-1	-1	-1	-1	-1	-1	-1	-1	-1	-1	-1	-1	-1	-1	-1	-1	-1	-1	-1	-1	-1	-1	-1	-1	-1	-1	-1	-1	-1	-1	-1	-1	-1
1267210	chr1B	314534062	-1	-1	1	-1	-1	-1	-1	-1	-1	-1	-1	-1	1	-1	-1	-1	-1	-1	-1	-1	-1	-1	-1	-1	-1	-1	-1	-1	-1	-1	-1	-1	-1	-1	-1	-1	-1	-1	-1	-1	-1	-1	-1	-1	-1	-1	-1
4003581	chr1B	314867047	-1	-1	1	-1	-1	-1	-1	-1	-1	-1	-1	-1	-1	-1	-1	-1	-1	-1	-1	-1	-1	-1	-1	-1	-1	-1	-1	-1	-1	-1	-1	-1	-1	-1	-1	-1	-1	-1	-1	-1	-1	-1	-1	-1	-1	-1	-1
1261119	chr1B	315980288	-1	-1	1	-1	-1	-1	-1	-1	1	1	-1	-1	-1	-1	-1	-1	-1	-1	-1	-1	-1	-1	-1	-1	-1	-1	-1	-1	-1	-1	-1	-1	-1	-1	-1	-1	-1	-1	-1	-1	-1	-1	-1	-1	-1	-1	-1
1221474	chr1B	316989611	-1	-1	-1	1	-1	1	-1	-1	-1	1	1	-1	1	-1	-1	1	-1	-1	-1	-1	-1	-1	-1	-1	-1	-1	-1	-1	-1	-1	-1	-1	-1	-1	-1	1	-1	-1	-1	-1	-1	-1	-1	-1	-1	-1	-1
1200697	chr1B	318109771	-1	-1	-1	1	-1	-1	-1	-1	1	-1	-1	-1	-1	-1	-1	1	-1	-1	-1	-1	-1	-1	-1	-1	-1	-1	-1	-1	-1	-1	-1	-1	-1	-1	-1	0	-1	-1	-1	-1	-1	-1	-1	-1	-1	-1	-1
59994403	chr1B	323688368	-1	-1	-1	-1	-1	-1	-1	-1	-1	1	1	-1	1	-1	-1	-1	-1	-1	-1	-1	-1	-1	-1	-1	-1	-1	-1	-1	-1	-1	-1	-1	-1	-1	-1	-1	-1	-1	-1	-1	-1	-1	-1	-1	-1	-1	-1
1700507	chr1B	334482829	-1	-1	-1	-1	-1	-1	-1	-1	-1	-1	-1	-1	-1	-1	1	-1	-1	1	-1	-1	-1	1	1	-1	-1	1	-1	-1	-1	-1	-1	-1	1	-1	-1	-1	1	-1	-1	-1	-1	-1	-1	-1	-1	-1	-1
12746774	chr1B	336837806	-1	-1	-1	1	-1	1	-1	-1	-1	-1	-1	-1	-1	-1	-1	1	1	-1	1	-1	-1	-1	-1	-1	-1	-1	-1	-1	-1	1	-1	1	-1	-1	1	1	-1	1	-1	-1	1	-1	-1	1	-1	-1	-1
1665923	chr1B	353369965	-1	-1	1	-1	-1	-1	-1	-1	-1	-1	-1	-1	1	-1	-1	-1	-1	-1	-1	-1	-1	-1	-1	-1	-1	-1	-1	-1	-1	-1	-1	-1	-1	-1	-1	-1	-1	-1	-1	-1	-1	-1	-1	-1	-1	-1	-1
12833122	chr1B	353883556	-1	-1	-1	-1	-1	-1	-1	-1	-1	1	1	-1	1	-1	-1	-1	-1	-1	-1	-1	-1	-1	-1	-1	-1	-1	-1	-1	-1	-1	-1	-1	-1	-1	-1	-1	-1	-1	-1	-1	-1	-1	-1	-1	-1	-1	-1
1670552	chr1B	361927680	1	1	1	-1	1	-1	1	1	1	-1	-1	1	1	1	-1	-1	-1	-1	-1	1	1	-1	1	1	1	-1	1	1	1	-1	-1	1	-1	1	-1	-1	-1	-1	-1	1	-1	1	1	-1	1	1	1
1669176	chr1B	364416807	-1	-1	1	-1	-1	-1	-1	-1	-1	-1	-1	-1	-1	-1	-1	-1	-1	-1	-1	-1	-1	-1	-1	-1	-1	-1	-1	-1	-1	-1	-1	-1	-1	-1	-1	-1	-1	-1	-1	-1	-1	-1	-1	-1	-1	-1	-1
2242439	chr1B	369255712	-1	1	1	1	1	1	1	1	1	1	1	1	1	1	1	1	1	1	1	-1	1	1	1	1	1	-1	-1	1	1	-1	1	1	1	1	1	1	-1	1	1	1	1	1	1	-1	1	1	1
59994672	chr1B	375880447	-1	-1	-1	-1	-1	-1	-1	-1	-1	1	1	-1	1	-1	-1	-1	-1	-1	-1	-1	-1	-1	-1	-1	-1	-1	-1	-1	-1	-1	-1	-1	-1	-1	-1	-1	-1	-1	-1	-1	-1	-1	-1	-1	-1	-1	-1
4005455	chr1B	376242650	-1	-1	-1	-1	-1	-1	-1	-1	-1	-1	-1	-1	1	-1	-1	-1	1	-1	1	-1	-1	1	-1	-1	-1	-1	-1	-1	-1	-1	1	-1	-1	-1	-1	-1	-1	-1	-1	-1	-1	1	-1	-1	-1	1	1
2250219	chr1B	378366566	-1	1	-1	1	-1	-1	-1	-1	1	-1	-1	-1	-1	-1	1	-1	-1	1	-1	-1	-1	1	1	-1	-1	1	-1	-1	-1	-1	-1	-1	1	-1	-1	-1	1	-1	-1	-1	-1	-1	-1	-1	-1	-1	-1
1127111	chr1B	382103938	-1	-1	-1	0	-1	-1	-1	-1	1	-1	-1	-1	-1	-1	-1	-1	-1	-1	-1	-1	-1	-1	-1	-1	-1	-1	-1	-1	-1	-1	-1	-1	-1	-1	-1	-1	-1	-1	-1	-1	-1	-1	-1	-1	-1	-1	-1
59994204	chr1B	383513890	-1	-1	-1	-1	-1	-1	-1	-1	-1	1	1	-1	1	-1	-1	-1	-1	-1	-1	-1	-1	-1	-1	-1	-1	-1	-1	-1	-1	-1	-1	-1	-1	-1	-1	-1	-1	-1	-1	-1	-1	-1	-1	-1	-1	-1	-1
3064540	chr1B	383626370	1	1	1	-1	-1	-1	-1	-1	1	-1	-1	-1	1	-1	-1	-1	-1	-1	-1	1	-1	-1	-1	-1	-1	1	1	-1	-1	1	-1	1	-1	-1	-1	-1	-1	-1	1	-1	-1	-1	-1	1	-1	-1	-1
1093850	chr1B	383642058	-1	-1	-1	1	-1	-1	-1	-1	-1	-1	-1	-1	-1	-1	-1	-1	-1	-1	-1	-1	-1	-1	-1	-1	-1	-1	-1	-1	1	-1	-1	-1	-1	-1	-1	-1	-1	-1	-1	-1	-1	-1	-1	-1	-1	-1	-1
29307805	chr1B	383805992	-1	-1	-1	1	-1	-1	-1	-1	1	-1	-1	-1	-1	-1	-1	-1	-1	-1	-1	-1	-1	-1	-1	-1	-1	1	-1	-1	-1	-1	-1	-1	-1	-1	-1	-1	-1	-1	-1	-1	-1	-1	-1	-1	-1	-1	-1
1119023	chr1B	385422108	-1	-1	-1	-1	-1	-1	-1	-1	-1	-1	-1	-1	-1	-1	1	-1	-1	-1	-1	-1	-1	-1	-1	-1	-1	-1	-1	-1	-1	-1	-1	-1	-1	-1	-1	-1	1	-1	-1	-1	-1	-1	-1	-1	1	-1	-1
1699527	chr1B	385742006	-1	-1	1	-1	-1	-1	-1	-1	-1	-1	-1	-1	-1	-1	-1	-1	-1	-1	-1	-1	-1	-1	-1	-1	-1	-1	-1	-1	-1	-1	-1	-1	-1	-1	-1	-1	-1	-1	-1	-1	-1	-1	-1	-1	-1	-1	-1
1095105	chr1B	385974480	-1	-1	-1	1	-1	-1	-1	-1	-1	1	1	-1	1	1	-1	-1	-1	-1	-1	-1	-1	-1	-1	-1	-1	-1	-1	-1	-1	-1	-1	-1	-1	-1	-1	-1	-1	-1	-1	-1	-1	-1	-1	-1	-1	-1	-1
4008454	chr1B	388084853	-1	1	-1	1	-1	-1	-1	-1	1	1	1	-1	1	1	-1	-1	-1	-1	-1	-1	-1	-1	-1	-1	-1	1	-1	-1	-1	-1	-1	-1	-1	-1	-1	-1	-1	-1	-1	-1	-1	-1	-1	-1	-1	-1	-1
1764604	chr1B	388085121	-1	1	-1	1	-1	-1	-1	-1	1	1	1	-1	1	-1	-1	-1	-1	-1	-1	-1	-1	-1	-1	-1	-1	1	-1	-1	-1	-1	-1	-1	-1	-1	-1	-1	-1	-1	-1	-1	-1	-1	-1	-1	-1	-1	-1
1191259	chr1B	388487575	-1	-1	-1	1	-1	-1	-1	-1	-1	1	1	-1	1	-1	-1	-1	-1	-1	-1	-1	-1	-1	-1	-1	-1	1	-1	-1	-1	-1	-1	-1	-1	-1	-1	-1	-1	-1	-1	-1	-1	-1	-1	-1	-1	-1	-1
1695844	chr1B	390896829	-1	-1	-1	1	-1	-1	-1	-1	1	-1	-1	-1	-1	-1	-1	-1	-1	-1	-1	-1	-1	-1	-1	-1	-1	-1	-1	-1	-1	-1	-1	-1	-1	-1	-1	-1	-1	-1	-1	-1	-1	-1	-1	-1	-1	-1	-1
1138195	chr1B	393378498	-1	-1	-1	1	-1	-1	-1	-1	-1	-1	-1	-1	-1	-1	1	-1	-1	1	-1	-1	-1	1	-1	-1	-1	-1	1	1	-1	-1	-1	-1	1	-1	-1	-1	-1	-1	1	-1	-1	-1	1	1	1	1	1
3957825	chr1B	393648714	-1	-1	1	-1	-1	-1	-1	-1	1	-1	-1	-1	-1	-1	-1	-1	-1	-1	-1	-1	-1	-1	-1	-1	-1	-1	-1	-1	-1	-1	-1	-1	-1	-1	-1	-1	-1	-1	-1	-1	-1	-1	-1	-1	-1	-1	-1
59994240	chr1B	395011297	-1	-1	-1	-1	-1	-1	-1	-1	-1	1	1	-1	1	-1	-1	-1	-1	-1	-1	-1	-1	-1	-1	-1	-1	-1	-1	-1	-1	-1	-1	-1	-1	-1	-1	-1	-1	-1	-1	-1	-1	-1	-1	-1	-1	-1	-1
4261368	chr1B	395111115	-1	1	1	-1	-1	-1	-1	-1	-1	-1	-1	-1	-1	-1	-1	-1	-1	-1	-1	-1	-1	-1	-1	-1	-1	-1	-1	-1	-1	-1	-1	-1	-1	-1	-1	-1	-1	-1	-1	-1	-1	-1	-1	-1	-1	-1	-1
1092777	chr1B	398643562	-1	1	1	-1	-1	-1	-1	-1	1	-1	-1	-1	-1	-1	-1	-1	-1	-1	-1	-1	-1	-1	-1	-1	-1	-1	-1	-1	-1	-1	-1	-1	-1	-1	-1	-1	-1	-1	-1	-1	-1	-1	-1	-1	-1	-1	-1
1122285	chr1B	402292782	-1	-1	1	-1	-1	-1	-1	-1	-1	-1	-1	-1	-1	-1	-1	-1	-1	-1	-1	-1	-1	-1	-1	-1	-1	-1	-1	-1	-1	-1	-1	-1	-1	-1	-1	-1	-1	-1	-1	-1	-1	-1	-1	-1	-1	-1	-1
3956166	chr1B	403180446	-1	-1	1	-1	-1	-1	-1	-1	1	-1	-1	-1	-1	-1	-1	-1	-1	-1	-1	-1	-1	-1	-1	-1	-1	-1	-1	-1	-1	-1	-1	-1	-1	-1	-1	-1	-1	-1	-1	-1	-1	-1	-1	-1	-1	-1	-1
1399902	chr1B	403527609	-1	-1	1	-1	-1	-1	-1	-1	-1	-1	-1	-1	-1	-1	-1	-1	-1	-1	-1	-1	-1	-1	-1	-1	-1	-1	-1	-1	-1	-1	-1	-1	-1	-1	-1	-1	-1	-1	-1	-1	-1	-1	-1	-1	-1	-1	-1
4407744	chr1B	410674631	-1	-1	1	-1	-1	-1	-1	-1	-1	-1	-1	-1	-1	-1	-1	-1	-1	-1	-1	-1	-1	-1	-1	-1	-1	-1	-1	-1	-1	-1	-1	-1	-1	-1	-1	-1	-1	-1	-1	-1	-1	-1	-1	-1	-1	-1	-1
1089062	chr1B	414895287	-1	-1	1	-1	-1	-1	-1	-1	1	-1	-1	-1	-1	-1	-1	-1	-1	-1	-1	-1	-1	-1	-1	-1	-1	-1	-1	-1	-1	-1	-1	-1	-1	-1	-1	-1	-1	-1	-1	-1	-1	-1	-1	-1	-1	-1	-1
1134879	chr1B	414895423	-1	-1	1	-1	-1	-1	-1	-1	1	-1	-1	-1	-1	-1	-1	-1	-1	-1	-1	-1	-1	-1	-1	-1	-1	-1	-1	-1	-1	-1	-1	-1	-1	-1	-1	-1	-1	-1	-1	-1	-1	-1	-1	-1	-1	-1	-1
1032939	chr1B	415292352	-1	-1	1	-1	-1	-1	-1	-1	-1	-1	-1	-1	-1	-1	-1	-1	-1	-1	-1	-1	-1	-1	-1	-1	-1	-1	-1	-1	-1	-1	-1	-1	-1	-1	-1	-1	-1	-1	-1	-1	-1	-1	-1	-1	-1	-1	-1
1251317	chr1B	416990140	-1	1	1	-1	-1	-1	-1	-1	1	-1	-1	-1	-1	-1	-1	-1	-1	-1	-1	-1	-1	-1	-1	-1	-1	-1	-1	-1	-1	-1	-1	-1	-1	-1	-1	-1	-1	-1	-1	-1	-1	-1	-1	-1	-1	-1	-1
1112082	chr1B	417740508	-1	-1	-1	-1	-1	-1	-1	-1	-1	-1	-1	-1	-1	-1	1	-1	-1	-1	-1	-1	1	1	-1	-1	-1	-1	-1	1	-1	-1	1	1	1	1	1	-1	1	1	-1	1	1	1	-1	-1	1	-1	-1
1022020	chr1B	418299429	-1	-1	-1	-1	-1	-1	-1	-1	-1	1	1	-1	1	-1	-1	-1	-1	-1	-1	-1	-1	-1	-1	-1	-1	-1	-1	-1	-1	-1	-1	-1	-1	-1	-1	-1	-1	-1	-1	-1	-1	-1	-1	-1	-1	-1	-1
59994547	chr1B	418299429	-1	-1	-1	-1	-1	-1	-1	-1	-1	1	1	-1	1	-1	-1	-1	-1	-1	-1	-1	-1	-1	-1	-1	-1	-1	-1	-1	-1	-1	-1	-1	-1	-1	-1	-1	-1	-1	-1	-1	-1	-1	-1	-1	-1	-1	-1
1018976	chr1B	419426364	-1	-1	-1	-1	-1	-1	-1	-1	1	-1	-1	-1	-1	-1	-1	-1	-1	-1	-1	-1	-1	-1	-1	-1	-1	-1	-1	-1	-1	-1	-1	-1	-1	-1	-1	-1	-1	-1	-1	-1	-1	-1	-1	-1	-1	-1	-1
7870519	chr1B	421052903	-1	-1	1	-1	-1	-1	-1	-1	-1	-1	-1	-1	1	-1	-1	-1	-1	-1	-1	-1	-1	-1	-1	-1	-1	-1	-1	-1	-1	-1	-1	-1	-1	-1	-1	-1	-1	-1	-1	-1	-1	-1	-1	-1	-1	-1	-1
1370654	chr1B	421568372	-1	1	-1	-1	-1	-1	-1	-1	-1	1	1	-1	1	1	-1	-1	-1	-1	-1	-1	-1	-1	-1	-1	-1	-1	-1	-1	-1	-1	-1	-1	-1	-1	-1	-1	-1	-1	-1	-1	-1	-1	-1	-1	-1	-1	-1
2277298	chr1B	421568438	-1	1	-1	-1	-1	-1	-1	-1	-1	1	1	-1	1	-1	-1	-1	-1	-1	-1	-1	-1	-1	-1	1	-1	-1	-1	-1	-1	-1	-1	-1	-1	-1	-1	-1	-1	-1	-1	-1	-1	-1	-1	-1	-1	-1	-1
1052127	chr1B	421570352	-1	-1	1	-1	-1	1	-1	-1	1	-1	-1	-1	-1	-1	-1	-1	1	1	-1	-1	1	-1	1	1	-1	-1	-1	-1	1	-1	-1	-1	-1	1	1	1	-1	-1	1	1	-1	-1	1	-1	1	-1	-1
1215125	chr1B	422818404	-1	-1	-1	1	-1	-1	-1	-1	-1	-1	-1	-1	-1	-1	-1	-1	-1	-1	-1	-1	-1	-1	-1	-1	-1	-1	-1	-1	-1	-1	-1	-1	-1	-1	-1	-1	-1	-1	-1	-1	-1	-1	-1	-1	-1	-1	-1
1228844	chr1B	422972449	-1	-1	1	1	-1	-1	-1	-1	1	-1	-1	-1	-1	-1	-1	-1	-1	-1	-1	1	1	-1	-1	-1	-1	-1	-1	1	1	-1	-1	-1	-1	-1	-1	-1	1	1	-1	-1	-1	-1	1	-1	1	1	-1
1267015	chr1B	422972505	-1	1	1	-1	-1	-1	-1	-1	-1	-1	-1	-1	-1	-1	1	-1	-1	-1	1	-1	-1	1	-1	-1	1	1	-1	1	-1	-1	1	-1	1	-1	-1	-1	-1	1	-1	-1	1	1	-1	-1	1	1	-1
12741446	chr1B	423369287	-1	-1	-1	-1	-1	-1	-1	-1	-1	1	1	-1	1	-1	-1	-1	-1	-1	-1	-1	-1	-1	-1	-1	-1	-1	-1	-1	-1	-1	-1	-1	-1	-1	-1	-1	-1	-1	-1	-1	-1	-1	-1	-1	-1	-1	-1
1700301	chr1B	423909221	-1	1	-1	-1	-1	-1	-1	-1	-1	-1	-1	-1	-1	-1	1	-1	-1	-1	1	-1	-1	1	-1	-1	1	1	-1	1	-1	-1	1	-1	1	-1	-1	-1	-1	1	-1	-1	1	1	-1	-1	-1	1	-1
1216525	chr1B	425340698	-1	1	-1	-1	-1	-1	-1	-1	-1	-1	-1	-1	-1	-1	1	1	-1	-1	1	-1	-1	1	-1	-1	1	1	-1	1	-1	-1	1	-1	1	-1	-1	-1	-1	1	-1	-1	1	1	-1	-1	-1	1	-1
3961322	chr1B	425678196	-1	-1	1	-1	-1	-1	-1	-1	-1	-1	-1	-1	-1	-1	-1	-1	-1	-1	-1	-1	-1	-1	-1	-1	-1	-1	-1	-1	-1	-1	-1	-1	-1	-1	-1	-1	-1	-1	-1	-1	-1	-1	-1	-1	-1	-1	-1
16530557	chr1B	425678346	-1	1	-1	-1	-1	-1	-1	-1	-1	-1	-1	-1	-1	-1	1	-1	-1	-1	1	-1	-1	1	-1	-1	1	1	-1	1	-1	-1	1	-1	1	-1	-1	-1	-1	1	-1	-1	1	1	-1	-1	-1	1	-1
1267659	chr1B	425726348	-1	1	-1	-1	-1	-1	-1	-1	-1	-1	-1	-1	-1	-1	1	1	-1	-1	1	-1	-1	1	-1	-1	1	1	-1	1	-1	-1	1	-1	1	-1	-1	-1	-1	1	-1	-1	1	1	-1	-1	-1	1	-1
1108876	chr1B	425726349	-1	-1	1	-1	-1	-1	-1	-1	-1	-1	-1	-1	1	-1	-1	-1	-1	-1	-1	-1	-1	-1	-1	-1	-1	-1	-1	-1	-1	-1	-1	-1	-1	-1	-1	-1	-1	-1	-1	-1	-1	-1	-1	-1	-1	-1	-1
1151874	chr1B	427023340	-1	-1	-1	-1	-1	-1	-1	-1	-1	1	1	-1	1	-1	-1	-1	-1	-1	-1	-1	-1	-1	-1	-1	-1	-1	-1	-1	-1	-1	-1	-1	-1	-1	-1	-1	-1	-1	-1	-1	-1	-1	-1	-1	-1	-1	-1
2262698	chr1B	427333402	-1	-1	-1	-1	-1	-1	-1	-1	1	-1	-1	-1	-1	-1	-1	-1	-1	-1	-1	-1	-1	-1	-1	-1	-1	-1	-1	-1	-1	-1	-1	-1	-1	-1	-1	-1	-1	-1	-1	-1	-1	-1	-1	-1	-1	-1	-1
991873	chr1B	428066557	1	-1	-1	-1	-1	1	-1	-1	1	-1	-1	-1	-1	-1	-1	-1	1	1	-1	-1	1	-1	1	1	-1	-1	-1	-1	1	-1	-1	-1	-1	1	1	1	-1	-1	1	1	-1	-1	1	-1	1	-1	-1
4409737	chr1B	430965563	-1	-1	1	-1	-1	-1	-1	-1	-1	-1	-1	-1	-1	-1	-1	-1	-1	-1	-1	-1	-1	-1	-1	-1	-1	-1	-1	-1	-1	-1	-1	-1	-1	-1	-1	-1	-1	-1	-1	-1	-1	-1	-1	-1	-1	-1	-1
1104653	chr1B	431110433	-1	-1	-1	1	-1	-1	-1	-1	-1	-1	-1	-1	1	-1	-1	-1	1	-1	1	-1	-1	1	-1	-1	-1	-1	1	-1	-1	1	1	-1	1	-1	-1	-1	-1	-1	-1	-1	-1	1	-1	1	1	-1	-1
4396707	chr1B	435101541	-1	1	1	-1	-1	-1	-1	-1	-1	-1	-1	-1	-1	-1	-1	-1	-1	-1	-1	-1	-1	-1	-1	-1	-1	-1	-1	-1	-1	-1	-1	-1	-1	-1	-1	-1	-1	-1	-1	-1	-1	-1	-1	-1	-1	-1	-1
5993277	chr1B	438309678	-1	-1	1	-1	-1	-1	-1	-1	-1	-1	-1	-1	-1	-1	-1	-1	-1	-1	-1	-1	-1	-1	-1	-1	-1	-1	-1	-1	-1	-1	-1	-1	-1	-1	-1	-1	-1	-1	-1	-1	-1	-1	-1	-1	-1	-1	-1
3022415	chr1B	439373791	-1	-1	-1	-1	-1	-1	-1	-1	-1	-1	-1	-1	-1	-1	1	-1	1	1	-1	-1	1	-1	1	1	1	-1	1	-1	1	1	1	1	-1	-1	-1	-1	1	-1	-1	-1	-1	1	1	-1	1	-1	1
59994911	chr1B	439736909	-1	-1	-1	-1	-1	-1	-1	-1	-1	1	1	-1	1	-1	-1	-1	-1	-1	-1	-1	-1	-1	-1	-1	-1	-1	-1	-1	-1	-1	-1	-1	-1	-1	-1	-1	-1	-1	-1	-1	-1	-1	-1	-1	-1	-1	-1
1207711	chr1B	440083900	-1	-1	-1	-1	-1	1	-1	-1	-1	-1	-1	-1	-1	-1	-1	-1	1	1	-1	-1	1	-1	1	1	-1	-1	-1	-1	1	-1	-1	-1	-1	1	1	1	-1	-1	1	1	-1	-1	1	-1	1	-1	-1
1094760	chr1B	441843425	-1	-1	1	-1	-1	1	-1	-1	1	-1	-1	-1	1	-1	-1	-1	1	1	-1	-1	1	-1	1	1	-1	-1	-1	-1	1	-1	-1	-1	-1	1	1	1	-1	-1	1	1	-1	-1	1	-1	1	-1	-1
3944301	chr1B	443127449	-1	-1	-1	-1	-1	-1	-1	-1	-1	1	1	-1	1	-1	-1	-1	-1	-1	-1	-1	-1	-1	-1	-1	-1	-1	-1	-1	-1	-1	-1	-1	-1	-1	-1	-1	-1	-1	-1	-1	-1	-1	-1	-1	-1	-1	-1
7887509	chr1B	445385652	-1	-1	-1	-1	-1	-1	-1	-1	-1	1	1	-1	1	-1	-1	-1	-1	-1	-1	-1	-1	-1	-1	-1	-1	-1	-1	-1	-1	-1	-1	-1	-1	-1	-1	-1	-1	-1	-1	-1	-1	-1	-1	-1	-1	-1	-1
2327657	chr1B	446946759	-1	-1	-1	1	-1	-1	-1	-1	1	1	1	-1	1	-1	-1	-1	-1	-1	-1	-1	-1	-1	-1	-1	-1	-1	-1	-1	-1	-1	-1	-1	-1	-1	-1	-1	-1	-1	-1	-1	-1	-1	-1	-1	-1	-1	-1
7317389	chr1B	458279306	1	1	1	1	1	-1	1	1	1	1	1	1	1	-1	1	-1	-1	-1	-1	-1	-1	-1	-1	-1	-1	-1	-1	-1	-1	-1	-1	-1	-1	-1	-1	-1	-1	-1	-1	-1	-1	-1	-1	-1	-1	-1	-1
12776836	chr1B	464236635	-1	-1	-1	-1	-1	-1	-1	-1	-1	1	1	-1	1	-1	-1	-1	-1	-1	-1	-1	-1	-1	-1	-1	-1	-1	-1	-1	-1	-1	-1	-1	-1	-1	-1	-1	-1	-1	-1	-1	-1	-1	-1	-1	-1	-1	-1
984236	chr1B	466333375	-1	-1	-1	1	-1	-1	-1	-1	1	1	1	-1	1	-1	-1	-1	-1	-1	-1	-1	-1	-1	-1	-1	-1	-1	-1	-1	-1	-1	-1	-1	-1	-1	-1	-1	-1	-1	-1	-1	-1	-1	-1	-1	-1	-1	-1
1207784	chr1B	466335212	-1	-1	-1	1	-1	-1	-1	-1	1	1	1	-1	1	-1	-1	-1	-1	-1	-1	-1	-1	-1	-1	-1	1	-1	-1	-1	-1	-1	-1	-1	-1	-1	-1	-1	-1	-1	-1	-1	-1	-1	-1	-1	-1	-1	-1
1109416	chr1B	467153925	-1	-1	-1	1	-1	1	-1	-1	1	-1	-1	-1	1	-1	-1	-1	1	1	-1	-1	1	-1	1	-1	-1	-1	-1	-1	1	-1	-1	-1	-1	1	1	-1	-1	-1	1	1	-1	-1	1	-1	1	-1	-1
1719968	chr1B	469346898	-1	-1	-1	1	-1	1	-1	-1	1	-1	-1	-1	-1	-1	-1	-1	1	1	-1	-1	1	-1	1	-1	-1	-1	-1	-1	1	-1	-1	-1	-1	1	1	-1	-1	-1	1	1	-1	-1	1	-1	1	-1	-1
5410421	chr1B	469898935	-1	-1	-1	1	-1	1	-1	-1	-1	-1	-1	-1	-1	-1	-1	-1	1	1	-1	-1	1	-1	1	-1	-1	-1	-1	-1	1	-1	-1	-1	-1	1	1	-1	-1	-1	1	1	-1	-1	1	-1	1	-1	-1
1073727	chr1B	472792362	-1	-1	-1	1	-1	-1	-1	-1	1	-1	-1	-1	-1	-1	-1	-1	-1	-1	-1	-1	-1	-1	-1	-1	-1	-1	-1	-1	-1	-1	-1	-1	-1	-1	-1	-1	-1	-1	-1	-1	-1	-1	-1	-1	-1	-1	-1
4406873	chr1B	473746949	-1	-1	-1	1	-1	1	-1	-1	1	-1	-1	-1	1	-1	-1	-1	1	1	-1	-1	1	-1	1	-1	-1	-1	-1	-1	1	-1	-1	-1	-1	1	1	-1	-1	-1	1	1	-1	-1	1	-1	1	-1	-1
1262669	chr1B	473746997	-1	-1	-1	1	-1	1	-1	-1	-1	-1	-1	-1	1	-1	-1	-1	1	1	-1	-1	1	-1	1	-1	-1	-1	-1	-1	1	-1	-1	-1	-1	1	1	-1	-1	-1	1	1	-1	-1	1	-1	1	-1	-1
1033901	chr1B	475368872	-1	-1	-1	1	-1	-1	-1	-1	1	-1	-1	-1	-1	-1	-1	-1	-1	-1	-1	-1	-1	-1	-1	-1	-1	-1	-1	-1	-1	-1	-1	-1	-1	-1	-1	-1	-1	-1	-1	-1	-1	-1	-1	-1	-1	-1	-1
7339503	chr1B	480266342	-1	-1	-1	1	-1	1	-1	-1	1	-1	-1	-1	-1	-1	-1	-1	1	1	-1	-1	1	-1	1	-1	-1	-1	-1	-1	-1	-1	-1	-1	-1	1	1	-1	-1	-1	1	1	-1	-1	1	-1	1	-1	-1
990880	chr1B	482419515	-1	-1	-1	1	-1	1	-1	-1	-1	-1	-1	-1	-1	-1	-1	-1	1	1	-1	-1	1	-1	1	-1	-1	1	-1	-1	-1	-1	-1	-1	-1	-1	1	-1	-1	-1	1	1	-1	-1	1	-1	1	-1	-1
3385277	chr1B	484171879	-1	-1	-1	1	-1	1	-1	-1	1	-1	-1	-1	-1	-1	-1	-1	1	1	-1	-1	1	-1	1	-1	-1	-1	-1	-1	-1	-1	-1	-1	-1	-1	1	-1	-1	-1	1	1	-1	-1	1	-1	1	-1	-1
1228150	chr1B	484621598	-1	-1	-1	-1	-1	-1	-1	-1	-1	-1	-1	-1	-1	-1	1	-1	-1	-1	-1	1	1	1	-1	-1	-1	-1	-1	-1	-1	-1	1	-1	1	-1	-1	-1	1	-1	-1	-1	1	1	-1	-1	1	-1	-1
3025043	chr1B	486750106	-1	1	-1	-1	-1	1	-1	-1	-1	-1	-1	-1	-1	-1	-1	-1	1	1	-1	-1	1	-1	1	-1	-1	1	-1	-1	-1	-1	-1	-1	-1	-1	1	-1	-1	-1	1	1	-1	-1	1	-1	1	-1	-1
7330821	chr1B	489441875	-1	-1	-1	-1	-1	-1	-1	-1	-1	1	1	-1	-1	-1	-1	-1	-1	-1	-1	-1	-1	-1	-1	-1	-1	-1	-1	-1	-1	-1	-1	-1	-1	-1	-1	-1	-1	-1	-1	-1	-1	-1	-1	-1	-1	-1	-1
5563137	chr1B	493708199	-1	-1	-1	1	-1	1	-1	-1	-1	-1	-1	-1	-1	-1	-1	-1	1	1	-1	-1	1	-1	1	-1	-1	-1	-1	-1	-1	-1	-1	-1	-1	-1	1	-1	-1	-1	1	1	-1	-1	1	-1	1	-1	-1
5971649	chr1B	494810144	-1	-1	-1	1	-1	1	-1	-1	-1	-1	-1	-1	-1	-1	-1	1	-1	-1	-1	-1	-1	-1	-1	-1	-1	-1	-1	-1	-1	-1	-1	-1	-1	-1	-1	1	-1	-1	-1	-1	-1	-1	-1	-1	-1	-1	-1
5346038	chr1B	494810197	-1	-1	-1	1	-1	1	-1	-1	-1	-1	-1	-1	-1	-1	-1	1	-1	-1	-1	-1	-1	-1	-1	-1	-1	-1	-1	-1	-1	-1	-1	-1	-1	-1	-1	1	-1	-1	-1	-1	-1	-1	-1	-1	-1	-1	-1
2322839	chr1B	494926727	-1	1	-1	-1	-1	-1	-1	-1	-1	-1	-1	-1	-1	-1	-1	-1	-1	-1	-1	-1	-1	-1	-1	-1	-1	1	-1	-1	-1	-1	-1	-1	-1	-1	-1	-1	-1	-1	-1	-1	-1	-1	-1	-1	-1	-1	-1
7348730	chr1B	495245924	-1	-1	1	-1	-1	-1	-1	-1	-1	-1	-1	-1	-1	-1	-1	-1	-1	-1	-1	-1	-1	-1	-1	-1	-1	-1	-1	-1	-1	-1	-1	-1	-1	-1	-1	-1	-1	-1	-1	-1	-1	-1	-1	-1	-1	-1	-1
1722611	chr1B	496777705	-1	-1	-1	1	-1	-1	-1	-1	-1	-1	-1	-1	-1	-1	-1	-1	1	1	-1	-1	1	-1	1	-1	-1	-1	-1	-1	-1	-1	-1	-1	-1	-1	1	-1	-1	-1	1	1	-1	-1	1	-1	1	-1	-1
1238779	chr1B	496909010	-1	-1	-1	1	-1	-1	-1	-1	-1	1	1	-1	-1	-1	-1	-1	-1	-1	-1	-1	-1	-1	-1	-1	-1	-1	-1	-1	-1	-1	-1	-1	-1	-1	-1	-1	-1	-1	-1	-1	-1	-1	-1	-1	-1	-1	-1
1093962	chr1B	497215071	-1	1	-1	-1	-1	-1	-1	-1	-1	-1	-1	-1	-1	-1	-1	-1	-1	-1	-1	-1	-1	-1	-1	-1	-1	1	-1	-1	-1	-1	-1	-1	-1	-1	-1	-1	-1	-1	-1	-1	-1	-1	-1	-1	-1	-1	-1
4663849	chr1B	498543882	-1	-1	-1	1	-1	1	-1	-1	-1	-1	-1	-1	-1	-1	-1	-1	1	1	-1	-1	1	-1	1	-1	-1	-1	-1	-1	-1	-1	-1	-1	-1	-1	1	-1	-1	-1	1	1	-1	-1	1	-1	1	-1	-1
1394187	chr1B	500330168	-1	-1	-1	1	1	-1	-1	-1	-1	-1	-1	-1	-1	1	-1	-1	-1	-1	-1	-1	-1	-1	-1	1	-1	-1	-1	-1	-1	-1	-1	-1	-1	-1	-1	1	-1	-1	-1	-1	-1	-1	-1	-1	-1	-1	-1
7328710	chr1B	501378737	-1	1	-1	-1	-1	-1	-1	-1	-1	-1	-1	-1	-1	-1	-1	-1	-1	-1	-1	-1	-1	-1	-1	-1	-1	1	-1	-1	-1	-1	-1	-1	-1	-1	-1	-1	-1	-1	-1	-1	-1	-1	-1	-1	-1	-1	-1
1232997	chr1B	501543440	-1	1	-1	1	-1	1	-1	-1	-1	-1	-1	-1	-1	-1	-1	-1	1	1	-1	-1	1	-1	1	-1	-1	1	-1	-1	-1	-1	-1	-1	-1	-1	1	-1	-1	-1	1	1	-1	-1	1	-1	1	-1	-1
1234822	chr1B	501543525	-1	1	-1	1	-1	1	-1	-1	-1	-1	-1	-1	-1	-1	-1	-1	1	1	-1	-1	1	-1	1	-1	-1	1	-1	-1	-1	-1	-1	-1	-1	-1	1	-1	-1	-1	1	1	-1	-1	1	-1	1	-1	-1
1767603	chr1B	501543704	-1	-1	-1	-1	-1	-1	-1	-1	-1	1	1	-1	-1	-1	-1	-1	-1	-1	-1	-1	-1	-1	-1	-1	-1	-1	-1	-1	-1	-1	-1	-1	-1	-1	-1	-1	-1	-1	-1	-1	-1	-1	-1	-1	-1	-1	-1
1230049	chr1B	501834472	-1	1	-1	1	-1	1	-1	-1	1	-1	-1	-1	-1	-1	-1	-1	1	1	-1	-1	1	-1	1	-1	-1	1	-1	-1	-1	-1	-1	-1	-1	-1	1	-1	-1	-1	1	1	-1	-1	1	-1	1	-1	-1
5577085	chr1B	502752987	-1	1	-1	1	-1	1	-1	-1	-1	-1	-1	-1	-1	-1	-1	-1	1	1	-1	-1	1	-1	1	-1	-1	1	-1	-1	-1	-1	-1	-1	-1	-1	1	-1	-1	-1	1	1	-1	-1	1	-1	1	-1	-1
49089859	chr1B	504227502	-1	-1	-1	1	-1	1	-1	-1	-1	-1	-1	-1	-1	-1	-1	-1	-1	-1	-1	-1	-1	-1	-1	-1	-1	-1	-1	-1	-1	-1	-1	-1	-1	-1	-1	-1	-1	-1	-1	-1	-1	-1	-1	-1	-1	-1	-1
1719911	chr1B	505559153	-1	-1	-1	1	-1	1	-1	-1	-1	-1	-1	-1	-1	-1	-1	-1	1	1	-1	-1	1	-1	1	-1	-1	-1	-1	-1	-1	-1	-1	-1	-1	-1	1	-1	-1	-1	1	1	-1	-1	1	-1	-1	-1	-1
999629	chr1B	505680538	-1	1	-1	1	-1	1	-1	-1	-1	-1	-1	-1	-1	-1	-1	-1	1	-1	-1	-1	1	-1	1	-1	-1	1	-1	-1	-1	-1	-1	-1	-1	-1	1	-1	-1	-1	1	1	-1	-1	1	-1	-1	-1	-1
3020322	chr1B	505834106	-1	1	-1	1	-1	1	-1	1	1	-1	-1	-1	-1	-1	1	-1	1	1	-1	-1	1	-1	1	-1	-1	1	-1	-1	-1	-1	-1	-1	-1	-1	1	-1	-1	-1	1	1	-1	-1	1	-1	-1	-1	-1
3532704	chr1B	505836803	-1	1	-1	1	-1	1	-1	-1	1	-1	-1	-1	-1	-1	-1	-1	1	1	-1	-1	1	-1	1	-1	-1	1	-1	-1	-1	-1	-1	-1	-1	-1	1	-1	-1	-1	1	1	-1	-1	1	-1	1	-1	-1
1252529	chr1B	506745706	-1	1	-1	1	-1	1	-1	-1	1	-1	-1	-1	-1	-1	-1	-1	1	1	-1	-1	1	-1	1	-1	-1	1	-1	-1	-1	-1	-1	-1	-1	-1	1	-1	-1	-1	1	1	-1	-1	1	-1	1	-1	-1
1046259	chr1B	507233086	-1	1	-1	1	-1	1	-1	-1	-1	-1	-1	-1	-1	-1	-1	-1	1	1	-1	-1	1	-1	1	-1	-1	1	-1	-1	-1	-1	-1	-1	-1	-1	1	-1	-1	-1	-1	1	-1	-1	1	-1	1	-1	-1
1128216	chr1B	507696747	-1	1	-1	1	-1	1	-1	-1	1	-1	-1	-1	-1	-1	-1	-1	1	1	-1	-1	1	-1	1	-1	-1	1	-1	-1	-1	-1	-1	-1	-1	-1	1	-1	-1	-1	1	-1	-1	-1	1	-1	1	-1	-1
1208478	chr1B	508683896	-1	1	-1	1	-1	1	-1	-1	-1	-1	-1	-1	-1	-1	-1	-1	1	1	-1	-1	1	-1	1	-1	-1	1	-1	-1	-1	-1	-1	-1	-1	-1	1	-1	-1	-1	1	1	-1	-1	1	-1	-1	-1	-1
12470695	chr1B	508683896	-1	-1	-1	-1	-1	-1	-1	-1	-1	-1	-1	-1	-1	-1	1	-1	-1	-1	-1	1	1	-1	-1	-1	-1	-1	-1	1	1	-1	-1	-1	-1	-1	-1	-1	-1	-1	1	1	-1	-1	1	-1	1	-1	-1
3533406	chr1B	508686103	-1	-1	-1	-1	-1	-1	-1	-1	-1	-1	-1	-1	-1	-1	1	-1	-1	-1	-1	1	1	-1	-1	-1	-1	-1	-1	1	1	-1	-1	-1	-1	-1	-1	-1	-1	-1	1	1	-1	-1	1	-1	1	-1	-1
4990205	chr1B	510282429	-1	1	-1	-1	-1	-1	-1	-1	-1	-1	-1	-1	-1	-1	1	1	-1	-1	-1	-1	-1	-1	-1	-1	-1	-1	-1	-1	-1	-1	-1	-1	-1	-1	-1	-1	-1	-1	-1	-1	-1	-1	-1	-1	-1	-1	-1
7905830	chr1B	513274120	-1	-1	-1	-1	-1	-1	-1	-1	-1	1	1	-1	1	1	-1	-1	-1	-1	-1	-1	-1	-1	-1	-1	-1	-1	-1	-1	-1	-1	-1	-1	-1	-1	-1	-1	-1	-1	-1	-1	-1	-1	-1	-1	-1	1	-1
3533823	chr1B	515379972	-1	-1	-1	1	-1	-1	-1	-1	-1	-1	-1	-1	-1	-1	-1	-1	-1	-1	-1	-1	-1	-1	-1	-1	-1	-1	-1	-1	-1	-1	-1	-1	-1	-1	-1	-1	-1	-1	-1	-1	-1	-1	-1	-1	-1	-1	-1
1671252	chr1B	518183245	-1	-1	-1	-1	-1	-1	-1	-1	-1	-1	-1	-1	-1	-1	1	-1	-1	-1	1	-1	1	1	-1	1	-1	-1	-1	-1	-1	1	-1	-1	-1	1	-1	1	1	-1	1	1	1	-1	-1	1	-1	-1	1
3948067	chr1B	518950983	1	-1	-1	1	-1	1	-1	-1	1	-1	-1	-1	-1	-1	-1	-1	1	1	-1	-1	1	-1	1	-1	-1	-1	-1	-1	-1	-1	-1	-1	-1	-1	1	-1	-1	-1	1	1	-1	-1	1	-1	1	-1	-1
998354	chr1B	519069268	-1	1	-1	-1	-1	-1	-1	-1	-1	-1	-1	-1	-1	-1	-1	-1	-1	-1	-1	-1	-1	-1	-1	-1	-1	1	-1	-1	-1	-1	-1	-1	-1	-1	-1	-1	-1	-1	-1	-1	-1	-1	-1	-1	-1	-1	-1
1009767	chr1B	519883466	-1	-1	-1	1	-1	-1	-1	-1	-1	-1	-1	-1	-1	-1	-1	-1	1	1	-1	-1	1	-1	1	-1	-1	-1	-1	-1	-1	-1	-1	-1	-1	-1	1	-1	-1	-1	1	1	-1	-1	1	-1	-1	-1	-1
1699028	chr1B	522624731	-1	-1	-1	1	-1	1	-1	-1	-1	-1	-1	-1	-1	-1	1	-1	1	1	-1	-1	1	1	1	-1	1	-1	-1	1	-1	-1	-1	-1	1	-1	1	-1	-1	1	1	1	1	1	1	1	-1	-1	-1
1134967	chr1B	523066789	-1	1	-1	-1	-1	1	-1	-1	1	-1	-1	-1	-1	-1	-1	-1	1	1	-1	-1	-1	-1	1	-1	-1	1	-1	-1	-1	-1	-1	-1	-1	-1	1	-1	-1	-1	1	1	-1	-1	1	-1	-1	-1	-1
2277307	chr1B	523068051	-1	1	-1	-1	-1	1	-1	-1	1	-1	-1	-1	-1	-1	-1	-1	1	1	-1	-1	-1	-1	1	-1	-1	1	-1	-1	-1	-1	-1	-1	-1	-1	1	-1	-1	-1	1	1	-1	-1	1	-1	1	-1	-1
1078278	chr1B	523424141	-1	1	-1	-1	-1	-1	-1	-1	-1	-1	-1	-1	-1	-1	1	-1	-1	-1	-1	-1	1	1	-1	-1	1	1	-1	1	-1	1	-1	-1	1	-1	-1	-1	-1	1	-1	-1	1	1	-1	1	-1	1	-1
3533231	chr1B	523637660	-1	-1	-1	-1	-1	-1	-1	-1	-1	-1	-1	-1	-1	-1	1	-1	-1	-1	-1	-1	1	1	-1	-1	1	-1	-1	1	-1	-1	-1	-1	1	-1	-1	-1	-1	1	-1	-1	1	1	-1	1	-1	1	-1
1085425	chr1B	523717106	-1	-1	-1	-1	-1	-1	-1	-1	-1	-1	-1	-1	-1	-1	1	-1	-1	-1	-1	-1	1	1	-1	-1	1	-1	-1	1	-1	-1	-1	-1	1	-1	-1	-1	-1	1	-1	-1	1	1	-1	1	-1	1	-1
1119178	chr1B	524462172	-1	-1	-1	-1	-1	-1	-1	-1	-1	-1	-1	-1	-1	-1	1	-1	-1	-1	-1	-1	1	1	-1	-1	1	-1	-1	1	-1	-1	-1	-1	1	-1	-1	-1	-1	1	-1	-1	1	1	-1	1	-1	1	-1
3026141	chr1B	524627926	-1	-1	-1	-1	-1	-1	-1	-1	-1	-1	-1	-1	-1	-1	1	-1	-1	-1	-1	-1	1	1	-1	-1	1	-1	-1	1	-1	-1	-1	-1	1	-1	-1	-1	-1	1	-1	-1	1	1	-1	1	-1	1	-1
1098887	chr1B	525250555	-1	-1	-1	-1	-1	-1	-1	-1	-1	-1	-1	-1	-1	-1	1	-1	-1	-1	-1	-1	1	1	-1	-1	1	-1	-1	1	-1	-1	-1	-1	1	-1	-1	-1	-1	1	-1	-1	1	1	-1	1	-1	1	-1
1063465	chr1B	526442904	-1	1	-1	-1	-1	-1	-1	-1	-1	-1	-1	-1	-1	-1	1	-1	-1	-1	-1	-1	1	1	-1	-1	1	1	-1	1	-1	-1	-1	-1	1	-1	-1	-1	-1	1	-1	-1	1	1	-1	1	-1	1	-1
3949603	chr1B	527030914	-1	-1	-1	-1	-1	-1	-1	-1	-1	-1	-1	-1	-1	-1	1	-1	1	-1	-1	-1	-1	1	1	-1	1	-1	-1	1	1	1	1	1	-1	-1	-1	-1	-1	-1	-1	-1	1	1	-1	-1	-1	1	-1
5581987	chr1B	527381402	-1	1	-1	-1	-1	-1	-1	-1	-1	-1	-1	-1	-1	-1	1	-1	-1	-1	-1	-1	1	1	-1	-1	1	1	-1	1	-1	-1	-1	-1	1	-1	-1	-1	-1	-1	-1	-1	1	1	-1	1	-1	1	-1
15319796	chr1B	527882869	-1	1	-1	-1	-1	-1	-1	-1	-1	-1	-1	-1	-1	-1	1	-1	-1	-1	-1	-1	1	1	-1	-1	1	-1	-1	1	-1	1	-1	-1	1	-1	-1	-1	-1	1	-1	-1	1	1	-1	1	-1	1	-1
1018898	chr1B	528591300	-1	-1	-1	-1	-1	-1	-1	-1	-1	-1	-1	-1	-1	-1	1	-1	-1	-1	-1	-1	1	1	-1	-1	1	-1	-1	1	-1	1	-1	-1	1	-1	-1	-1	-1	1	-1	-1	1	1	-1	1	-1	1	-1
1141318	chr1B	528752742	-1	1	-1	-1	-1	1	-1	-1	-1	-1	-1	-1	-1	-1	-1	-1	1	1	-1	-1	-1	-1	1	-1	-1	1	-1	-1	-1	-1	-1	-1	-1	-1	1	-1	-1	-1	1	1	-1	-1	1	-1	-1	-1	-1
1073365	chr1B	528753213	-1	-1	-1	-1	-1	-1	-1	-1	-1	-1	-1	-1	-1	-1	1	-1	-1	-1	-1	-1	1	1	-1	-1	1	-1	-1	1	-1	-1	-1	-1	1	-1	-1	-1	-1	1	-1	-1	1	0	-1	1	-1	1	-1
1385598	chr1B	529084642	-1	-1	-1	-1	-1	-1	-1	-1	-1	1	1	1	1	1	-1	-1	-1	-1	-1	-1	-1	-1	-1	-1	-1	-1	-1	-1	-1	-1	-1	-1	-1	-1	-1	-1	-1	-1	-1	-1	-1	-1	-1	-1	-1	1	-1
1107884	chr1B	530254287	-1	-1	-1	-1	-1	-1	-1	-1	-1	1	1	-1	-1	1	-1	-1	-1	-1	-1	-1	-1	-1	-1	-1	-1	-1	-1	-1	-1	-1	-1	-1	-1	-1	-1	1	-1	-1	-1	-1	-1	-1	-1	-1	-1	-1	-1
979122	chr1B	530281277	-1	1	-1	-1	-1	-1	-1	-1	-1	-1	-1	-1	-1	-1	1	-1	1	1	-1	-1	-1	-1	1	-1	-1	1	-1	1	-1	-1	-1	-1	1	-1	1	-1	-1	1	1	1	-1	-1	-1	-1	-1	1	-1
988256	chr1B	530459589	-1	1	-1	-1	-1	1	-1	-1	-1	-1	-1	-1	-1	-1	1	-1	1	1	-1	-1	1	1	1	-1	1	1	-1	1	-1	-1	-1	-1	1	-1	1	-1	-1	1	1	1	1	1	1	1	-1	1	-1
2276674	chr1B	530569872	-1	1	-1	-1	-1	1	-1	-1	-1	-1	-1	-1	-1	-1	1	-1	1	1	-1	-1	1	1	1	-1	1	1	-1	1	-1	-1	-1	-1	1	-1	1	-1	-1	1	1	1	1	1	1	1	-1	1	-1
2252950	chr1B	530570301	-1	-1	-1	-1	-1	-1	-1	-1	-1	-1	-1	-1	-1	-1	1	-1	-1	-1	-1	-1	1	-1	-1	-1	-1	-1	-1	-1	1	1	-1	-1	-1	-1	-1	-1	-1	-1	-1	-1	1	-1	1	-1	-1	-1	-1
5011271	chr1B	530978139	-1	-1	-1	-1	-1	-1	-1	-1	1	1	1	-1	-1	1	-1	-1	-1	-1	-1	-1	-1	-1	-1	-1	-1	-1	-1	-1	-1	-1	-1	-1	-1	-1	-1	1	-1	-1	-1	-1	-1	-1	-1	-1	-1	-1	-1
1106369	chr1B	530978210	-1	-1	-1	-1	-1	-1	-1	-1	-1	-1	-1	-1	-1	-1	1	-1	-1	-1	-1	-1	1	1	-1	-1	1	-1	-1	1	-1	-1	-1	-1	1	-1	-1	-1	-1	1	-1	-1	1	1	-1	1	-1	1	-1
59994186	chr1B	531858448	-1	-1	-1	-1	-1	-1	-1	-1	-1	1	1	-1	-1	1	-1	-1	-1	-1	-1	-1	-1	-1	-1	-1	-1	-1	-1	-1	-1	-1	-1	-1	-1	-1	-1	1	-1	-1	-1	-1	-1	-1	-1	-1	-1	-1	-1
100000671	chr1B	532406188	-1	-1	-1	-1	-1	-1	-1	-1	-1	-1	-1	1	-1	-1	-1	-1	-1	-1	-1	-1	-1	-1	-1	-1	-1	-1	-1	-1	-1	-1	-1	-1	-1	-1	-1	-1	-1	-1	-1	-1	-1	-1	-1	-1	-1	-1	-1
5324591	chr1B	533291474	-1	-1	-1	-1	-1	1	-1	-1	-1	-1	-1	-1	-1	1	-1	1	1	1	1	1	1	0	1	1	1	1	1	1	1	1	1	1	1	1	1	0	1	1	1	1	1	1	1	1	1	1	1
1228577	chr1B	535827449	-1	-1	-1	-1	-1	-1	-1	-1	-1	-1	-1	-1	-1	-1	1	1	-1	-1	1	1	1	1	-1	-1	1	-1	-1	1	1	-1	-1	-1	1	-1	-1	1	-1	1	-1	1	1	1	-1	1	1	1	-1
1203162	chr1B	535895385	-1	-1	-1	-1	-1	1	-1	-1	-1	-1	-1	-1	-1	-1	1	1	1	1	1	1	1	1	1	-1	-1	-1	-1	1	1	1	-1	1	1	-1	1	1	-1	1	1	1	1	1	1	1	1	1	-1
2278693	chr1B	536206713	-1	-1	-1	-1	-1	-1	-1	-1	-1	-1	-1	-1	-1	-1	1	-1	-1	-1	-1	-1	1	1	-1	-1	1	-1	-1	1	-1	-1	-1	-1	1	-1	-1	-1	-1	1	-1	1	1	1	-1	1	-1	1	-1
1102823	chr1B	536983011	-1	1	-1	-1	-1	-1	-1	-1	-1	-1	-1	-1	-1	-1	1	-1	-1	-1	-1	-1	1	1	-1	-1	1	-1	-1	1	-1	-1	-1	-1	1	-1	-1	-1	-1	1	-1	1	1	1	-1	1	-1	1	-1
1082662	chr1B	537972121	-1	1	1	-1	-1	-1	-1	-1	-1	-1	-1	-1	-1	1	1	-1	-1	-1	-1	-1	1	1	-1	-1	1	-1	-1	1	-1	-1	-1	-1	1	-1	-1	-1	-1	1	-1	1	1	1	-1	1	-1	1	-1
2292789	chr1B	539602512	-1	-1	-1	-1	-1	-1	-1	-1	-1	-1	-1	-1	-1	-1	1	-1	-1	-1	-1	-1	1	1	-1	-1	1	-1	-1	1	-1	-1	-1	-1	1	-1	-1	-1	-1	1	-1	1	1	1	-1	1	-1	1	-1
5354395	chr1B	539873000	-1	-1	-1	-1	-1	-1	-1	-1	-1	-1	-1	-1	-1	-1	1	1	1	1	1	1	1	1	1	-1	1	-1	-1	-1	1	-1	-1	-1	1	-1	1	1	-1	1	1	1	1	1	1	0	1	1	-1
1096349	chr1B	539873010	-1	-1	-1	-1	-1	1	-1	-1	-1	-1	-1	-1	-1	-1	1	1	1	1	1	1	1	1	1	-1	1	-1	-1	1	1	1	-1	1	1	-1	1	1	-1	1	1	1	1	1	1	1	1	1	-1
1035613	chr1B	540686032	-1	-1	-1	-1	-1	1	-1	-1	-1	-1	-1	-1	-1	-1	1	1	1	1	1	1	1	1	1	-1	1	-1	-1	1	1	1	-1	1	1	-1	1	1	-1	1	1	1	1	1	1	1	1	1	-1
1030268	chr1B	541391496	-1	-1	-1	-1	-1	-1	-1	-1	-1	-1	-1	-1	-1	-1	1	-1	-1	-1	-1	-1	1	1	-1	-1	1	-1	-1	1	-1	-1	-1	-1	1	-1	-1	-1	-1	1	-1	1	1	1	-1	1	-1	1	-1
3023013	chr1B	545334674	-1	-1	-1	1	-1	-1	-1	-1	-1	-1	-1	-1	-1	1	-1	-1	-1	-1	-1	-1	-1	-1	-1	-1	-1	-1	-1	-1	-1	-1	-1	-1	-1	-1	-1	1	-1	-1	-1	-1	-1	-1	-1	-1	-1	-1	-1
5323697	chr1B	549612822	-1	1	-1	-1	-1	-1	-1	-1	1	-1	-1	-1	-1	-1	-1	-1	-1	-1	-1	1	-1	-1	1	1	-1	-1	1	1	-1	-1	-1	-1	-1	-1	-1	-1	-1	1	-1	-1	-1	-1	-1	-1	1	-1	-1
5010729	chr1B	551557860	-1	1	-1	-1	-1	-1	-1	-1	-1	-1	-1	-1	-1	-1	-1	1	-1	-1	1	1	-1	-1	-1	-1	-1	1	-1	-1	1	-1	-1	-1	-1	-1	-1	1	-1	-1	-1	-1	-1	-1	-1	-1	1	-1	-1
1390023	chr1B	553854375	-1	1	-1	-1	-1	-1	-1	-1	-1	-1	-1	-1	-1	-1	-1	1	-1	-1	1	1	-1	-1	-1	-1	-1	1	-1	-1	1	-1	-1	-1	-1	-1	-1	1	-1	-1	-1	-1	-1	-1	-1	-1	1	-1	-1
3939007	chr1B	554223150	-1	1	-1	-1	-1	-1	-1	1	-1	-1	-1	-1	-1	1	1	1	-1	-1	1	1	1	1	-1	-1	1	1	-1	1	1	1	-1	-1	1	-1	-1	1	-1	1	-1	1	1	1	-1	1	1	1	-1
2277037	chr1B	554314573	-1	1	-1	-1	-1	-1	-1	-1	-1	-1	-1	-1	-1	-1	1	1	-1	-1	1	1	1	1	-1	-1	1	1	-1	1	1	-1	-1	-1	1	-1	-1	1	-1	1	-1	1	1	1	-1	1	1	1	-1
1723767	chr1B	554315105	-1	1	-1	-1	-1	-1	-1	-1	-1	-1	-1	-1	-1	1	1	1	-1	-1	1	1	1	1	-1	-1	1	1	-1	1	1	-1	1	-1	1	-1	-1	1	-1	1	-1	1	1	1	-1	1	1	1	-1
1315197	chr1B	554315399	-1	1	-1	-1	-1	-1	-1	-1	-1	-1	-1	-1	-1	1	1	1	-1	-1	1	1	1	1	-1	-1	1	1	-1	1	1	1	-1	-1	1	-1	-1	1	-1	1	-1	1	1	1	1	1	1	1	-1
1381932	chr1B	554315399	-1	1	-1	-1	-1	-1	-1	-1	-1	-1	-1	-1	-1	-1	1	1	-1	-1	1	1	1	1	-1	-1	1	1	-1	1	1	-1	-1	-1	1	-1	-1	1	-1	1	-1	1	1	1	1	1	1	1	-1
1722301	chr1B	554571480	-1	1	-1	-1	-1	-1	-1	-1	-1	-1	-1	-1	-1	-1	-1	1	-1	-1	1	1	-1	-1	-1	-1	-1	1	-1	-1	1	-1	-1	-1	-1	-1	-1	1	-1	-1	-1	1	-1	-1	-1	-1	1	-1	-1
4544362	chr1B	554571632	-1	1	-1	-1	-1	-1	-1	-1	-1	-1	-1	-1	-1	-1	-1	1	-1	-1	1	1	-1	-1	-1	-1	-1	1	-1	-1	1	-1	-1	-1	-1	-1	-1	1	-1	-1	-1	1	-1	-1	-1	-1	1	-1	-1
4991446	chr1B	554691388	-1	-1	-1	1	-1	1	-1	-1	-1	-1	-1	-1	-1	-1	-1	1	1	-1	1	-1	-1	-1	-1	-1	-1	-1	-1	-1	-1	1	-1	1	-1	-1	1	1	-1	1	-1	-1	1	-1	-1	1	-1	-1	-1
1712578	chr1B	555109681	-1	1	-1	-1	-1	-1	-1	-1	-1	-1	-1	-1	-1	-1	-1	1	-1	-1	1	1	-1	-1	-1	-1	-1	1	-1	-1	1	-1	-1	-1	-1	-1	-1	1	-1	-1	-1	1	-1	-1	-1	-1	1	-1	-1
3533876	chr1B	556832780	-1	1	-1	-1	-1	1	-1	-1	-1	-1	-1	-1	-1	-1	-1	1	1	1	1	1	-1	-1	1	1	-1	1	-1	-1	1	-1	-1	1	1	-1	1	1	-1	-1	1	1	-1	-1	1	-1	1	-1	-1
1088498	chr1B	557892461	-1	-1	-1	-1	1	-1	-1	1	-1	-1	-1	-1	-1	-1	-1	-1	-1	-1	-1	-1	-1	-1	-1	-1	-1	-1	-1	-1	-1	-1	-1	-1	-1	-1	-1	-1	-1	-1	-1	-1	-1	-1	-1	-1	-1	-1	-1
1267221	chr1B	557892461	-1	-1	-1	-1	1	1	-1	-1	-1	-1	-1	-1	-1	-1	-1	1	1	-1	-1	-1	-1	-1	1	-1	1	-1	-1	-1	-1	1	-1	-1	-1	-1	1	1	-1	1	1	-1	-1	1	-1	1	-1	-1	-1
1129314	chr1B	559078829	-1	1	-1	-1	-1	-1	-1	-1	-1	-1	-1	-1	-1	-1	1	1	-1	-1	-1	-1	1	1	-1	-1	1	1	-1	1	-1	-1	-1	-1	1	-1	-1	-1	-1	1	-1	1	1	1	1	1	-1	1	-1
1093490	chr1B	559164228	-1	-1	-1	-1	-1	-1	-1	-1	-1	-1	-1	-1	-1	-1	1	-1	-1	-1	-1	-1	1	1	-1	-1	1	-1	-1	1	-1	-1	-1	-1	1	-1	-1	-1	-1	1	-1	-1	1	1	-1	1	-1	1	-1
5360230	chr1B	559164576	-1	1	-1	-1	-1	-1	-1	-1	-1	-1	-1	-1	-1	-1	1	1	-1	-1	1	1	1	1	-1	-1	1	1	-1	1	1	-1	-1	-1	1	-1	-1	1	-1	1	-1	1	1	1	-1	1	1	1	-1
998028	chr1B	559176483	-1	-1	-1	-1	-1	-1	-1	-1	-1	-1	-1	-1	1	1	-1	-1	-1	-1	-1	-1	-1	-1	-1	-1	-1	-1	-1	-1	-1	-1	-1	-1	-1	-1	-1	1	-1	-1	-1	-1	-1	-1	-1	-1	-1	-1	-1
1216882	chr1B	559177570	-1	1	-1	-1	-1	-1	-1	-1	-1	-1	-1	-1	-1	-1	-1	1	-1	-1	1	1	-1	-1	-1	-1	-1	1	-1	-1	1	-1	-1	-1	-1	-1	-1	1	-1	-1	-1	1	-1	-1	-1	-1	1	-1	-1
3064779	chr1B	560129970	-1	-1	-1	-1	1	-1	-1	-1	-1	-1	-1	-1	-1	-1	-1	-1	-1	-1	-1	-1	-1	1	-1	-1	-1	-1	-1	-1	-1	-1	1	-1	1	-1	-1	1	-1	-1	-1	-1	1	1	1	-1	1	-1	-1
3385465	chr1B	562176186	-1	1	-1	-1	-1	-1	-1	-1	-1	-1	-1	-1	-1	-1	-1	-1	-1	-1	1	1	-1	-1	-1	-1	-1	1	-1	-1	1	-1	-1	-1	-1	-1	-1	1	-1	-1	-1	1	-1	-1	-1	-1	1	-1	-1
1009924	chr1B	562576885	-1	1	-1	-1	-1	-1	-1	-1	-1	-1	-1	-1	-1	-1	1	1	-1	-1	1	1	1	1	-1	-1	1	1	-1	1	1	-1	-1	-1	1	-1	-1	1	-1	1	-1	1	1	1	1	1	1	1	-1
3029482	chr1B	563420497	-1	1	-1	-1	-1	-1	-1	-1	-1	-1	-1	-1	-1	-1	1	1	-1	-1	1	1	1	1	-1	-1	1	1	-1	1	1	-1	-1	-1	1	-1	-1	1	-1	1	-1	1	1	1	1	1	1	1	-1
38283832	chr1B	563771845	-1	-1	-1	-1	-1	-1	-1	-1	-1	-1	-1	-1	1	0	1	-1	-1	-1	-1	-1	-1	-1	-1	-1	-1	-1	-1	-1	-1	-1	-1	-1	-1	-1	-1	1	-1	-1	-1	-1	-1	-1	-1	1	-1	0	-1
59994938	chr1B	570220590	-1	-1	-1	-1	-1	-1	-1	-1	-1	1	1	-1	-1	-1	-1	-1	-1	-1	-1	-1	-1	-1	-1	-1	-1	-1	-1	-1	-1	-1	-1	-1	-1	-1	-1	-1	-1	-1	-1	-1	-1	-1	-1	-1	-1	-1	-1
1393538	chr1B	570894644	-1	-1	-1	-1	-1	-1	-1	-1	-1	-1	-1	-1	-1	-1	1	1	-1	-1	1	1	1	1	-1	-1	1	-1	-1	1	1	-1	-1	-1	1	-1	-1	1	-1	1	-1	1	1	1	1	1	1	1	-1
3534097	chr1B	570894864	-1	-1	-1	1	-1	-1	-1	-1	-1	-1	-1	-1	1	1	-1	-1	-1	-1	-1	-1	-1	-1	-1	-1	-1	-1	-1	-1	-1	-1	-1	-1	-1	-1	-1	1	-1	-1	-1	-1	-1	-1	-1	-1	-1	-1	-1
1244099	chr1B	571592727	-1	-1	-1	-1	-1	-1	-1	-1	-1	-1	-1	-1	1	1	-1	-1	-1	-1	-1	-1	-1	-1	-1	-1	-1	-1	-1	-1	-1	-1	-1	-1	-1	-1	-1	1	-1	-1	-1	-1	-1	-1	-1	-1	-1	-1	-1
1861625	chr1B	572333075	-1	-1	-1	-1	1	-1	-1	-1	-1	-1	-1	-1	-1	-1	-1	-1	-1	-1	-1	-1	-1	-1	-1	-1	-1	-1	-1	-1	-1	-1	-1	-1	-1	-1	-1	-1	-1	-1	-1	-1	-1	-1	-1	-1	-1	-1	-1
1064061	chr1B	574461606	-1	-1	-1	-1	-1	-1	-1	-1	-1	-1	-1	-1	-1	-1	1	-1	-1	-1	-1	-1	1	1	-1	-1	-1	-1	-1	1	-1	1	-1	-1	1	-1	-1	-1	-1	1	-1	1	1	1	1	1	-1	1	-1
5411777	chr1B	574461606	-1	-1	-1	-1	-1	-1	-1	-1	-1	-1	-1	-1	-1	-1	1	-1	-1	-1	-1	-1	1	1	-1	-1	-1	-1	-1	1	-1	-1	-1	-1	1	-1	-1	-1	-1	1	-1	1	1	1	1	1	-1	1	-1
5360832	chr1B	574988154	-1	-1	-1	1	-1	-1	-1	-1	-1	-1	-1	-1	-1	-1	-1	-1	-1	-1	-1	-1	-1	-1	-1	-1	-1	-1	-1	-1	-1	-1	-1	-1	-1	-1	-1	-1	-1	-1	-1	-1	-1	-1	-1	-1	-1	-1	-1
1112546	chr1B	576212181	-1	-1	-1	-1	-1	-1	-1	-1	-1	-1	-1	-1	-1	-1	1	-1	-1	-1	-1	-1	1	1	-1	-1	-1	-1	-1	1	-1	-1	-1	-1	1	-1	-1	-1	-1	1	-1	1	1	1	1	1	-1	1	-1
3959201	chr1B	577870413	-1	-1	-1	1	-1	-1	-1	-1	-1	-1	-1	-1	-1	-1	-1	-1	-1	-1	-1	-1	-1	-1	-1	-1	-1	-1	-1	-1	-1	-1	-1	-1	-1	-1	-1	-1	-1	-1	-1	-1	-1	-1	-1	-1	-1	-1	-1
5581330	chr1B	579157420	-1	-1	1	1	1	1	1	1	1	1	1	1	1	1	-1	1	-1	-1	1	1	1	-1	-1	-1	1	-1	1	1	-1	1	-1	1	-1	1	1	1	-1	1	-1	-1	1	1	1	1	-1	1	1
990910	chr1B	579157507	1	1	-1	-1	-1	-1	-1	-1	1	-1	-1	-1	-1	-1	1	-1	1	1	-1	-1	1	1	1	1	-1	1	-1	-1	1	-1	1	-1	1	-1	-1	-1	1	-1	1	1	-1	-1	-1	-1	1	-1	-1
981258	chr1B	579886783	1	1	-1	-1	-1	-1	-1	-1	1	-1	-1	-1	-1	-1	1	-1	1	1	-1	-1	-1	1	1	1	-1	1	-1	-1	1	-1	1	-1	1	-1	-1	-1	1	-1	1	1	-1	-1	-1	-1	1	-1	-1
4404950	chr1B	580673386	1	1	-1	-1	-1	-1	-1	-1	1	-1	-1	-1	-1	-1	1	-1	1	1	-1	-1	-1	1	1	1	-1	1	-1	-1	1	-1	1	-1	1	-1	-1	-1	1	-1	1	1	-1	-1	-1	-1	1	-1	-1
1252696	chr1B	580797490	-1	-1	-1	-1	-1	-1	-1	1	1	-1	-1	1	-1	-1	-1	-1	-1	-1	-1	-1	-1	-1	-1	-1	-1	-1	-1	-1	-1	-1	-1	-1	-1	-1	-1	-1	-1	-1	-1	-1	-1	-1	-1	-1	-1	-1	-1
59994609	chr1B	581394139	-1	-1	-1	-1	-1	-1	1	1	1	-1	-1	1	1	-1	-1	-1	-1	-1	-1	-1	-1	-1	-1	-1	-1	-1	-1	-1	-1	-1	-1	-1	-1	-1	-1	-1	-1	-1	-1	-1	-1	-1	-1	-1	-1	-1	-1
4008673	chr1B	581775155	-1	-1	1	-1	-1	-1	-1	-1	1	-1	-1	-1	1	-1	-1	1	1	-1	1	-1	-1	1	-1	-1	-1	-1	-1	-1	-1	-1	1	-1	-1	-1	-1	-1	-1	-1	-1	-1	-1	1	-1	-1	1	1	-1
15321646	chr1B	581883722	1	1	-1	-1	-1	-1	-1	1	1	-1	-1	-1	-1	-1	1	-1	1	1	-1	-1	-1	1	1	1	-1	1	-1	-1	1	-1	1	-1	1	-1	-1	-1	1	1	1	1	-1	-1	-1	-1	1	-1	-1
12739453	chr1B	582373959	-1	-1	-1	-1	-1	-1	-1	-1	-1	-1	-1	-1	1	1	-1	-1	-1	-1	-1	-1	-1	-1	-1	-1	-1	-1	-1	-1	-1	-1	-1	-1	-1	-1	-1	1	-1	-1	-1	-1	-1	-1	-1	-1	-1	-1	-1
3942843	chr1B	582522954	1	1	-1	-1	-1	-1	-1	-1	1	-1	-1	-1	-1	-1	1	-1	1	1	-1	-1	-1	1	1	1	-1	1	-1	-1	1	-1	1	-1	1	-1	-1	-1	1	-1	1	1	-1	-1	-1	-1	1	-1	-1
5581983	chr1B	582675844	-1	-1	1	1	1	1	1	1	1	1	1	1	1	1	-1	1	-1	-1	1	1	1	-1	-1	-1	1	-1	1	1	-1	1	-1	1	-1	1	1	1	-1	1	-1	-1	1	1	1	1	-1	1	1
1127122	chr1B	583991053	-1	1	-1	-1	-1	-1	-1	-1	-1	-1	-1	-1	-1	-1	-1	1	1	-1	1	1	-1	-1	-1	-1	1	1	-1	-1	1	-1	1	-1	-1	-1	-1	1	1	-1	-1	1	-1	-1	-1	-1	-1	-1	-1
1076608	chr1B	584211897	-1	1	-1	-1	-1	-1	-1	-1	-1	-1	-1	-1	-1	-1	-1	1	1	-1	1	1	1	-1	-1	-1	1	1	-1	-1	1	-1	1	-1	-1	-1	-1	1	1	-1	-1	1	-1	-1	-1	-1	-1	-1	-1
990089	chr1B	585147076	-1	1	-1	-1	-1	-1	-1	-1	-1	-1	-1	-1	-1	-1	-1	1	1	-1	1	1	1	-1	-1	-1	1	1	-1	-1	1	-1	1	-1	-1	-1	-1	1	1	-1	-1	1	-1	-1	-1	-1	-1	-1	-1
1019436	chr1B	585147141	-1	1	-1	-1	-1	-1	-1	-1	-1	-1	-1	-1	-1	-1	-1	1	1	-1	1	1	-1	-1	-1	-1	1	1	-1	-1	1	-1	1	-1	-1	-1	-1	1	1	-1	-1	1	-1	-1	-1	-1	-1	-1	-1
1727121	chr1B	585817868	-1	-1	-1	-1	-1	-1	-1	-1	-1	1	1	1	1	1	-1	-1	-1	-1	-1	-1	-1	-1	-1	-1	-1	-1	-1	-1	-1	-1	-1	-1	-1	-1	-1	-1	-1	-1	-1	-1	-1	-1	-1	-1	-1	1	-1
1077710	chr1B	586177454	-1	-1	-1	-1	-1	-1	-1	-1	-1	1	1	1	1	-1	-1	-1	-1	-1	-1	-1	-1	-1	-1	-1	-1	-1	-1	-1	-1	-1	-1	-1	-1	-1	-1	-1	-1	-1	-1	-1	-1	-1	-1	-1	-1	-1	-1
3022410	chr1B	586784309	-1	-1	-1	1	-1	-1	-1	-1	-1	-1	-1	-1	-1	-1	-1	-1	-1	-1	-1	-1	-1	-1	-1	-1	-1	-1	-1	-1	-1	-1	-1	-1	-1	-1	-1	-1	-1	-1	-1	-1	-1	-1	-1	-1	-1	-1	-1
1717547	chr1B	586818363	-1	1	-1	-1	-1	-1	-1	1	-1	-1	-1	-1	-1	-1	-1	-1	-1	-1	-1	-1	-1	-1	-1	-1	-1	-1	-1	-1	-1	-1	-1	-1	-1	-1	-1	-1	-1	-1	-1	-1	-1	-1	-1	-1	-1	-1	-1
5010867	chr1B	586818424	-1	1	-1	-1	-1	-1	-1	-1	-1	-1	-1	-1	-1	-1	-1	-1	-1	-1	-1	-1	-1	-1	-1	-1	-1	-1	-1	-1	-1	-1	-1	-1	-1	-1	-1	-1	-1	-1	-1	-1	-1	-1	-1	-1	-1	-1	-1
1203921	chr1B	587674367	-1	-1	1	1	1	1	1	1	1	-1	-1	1	1	-1	-1	1	-1	-1	-1	1	-1	-1	-1	-1	-1	-1	1	1	-1	1	-1	1	-1	1	1	-1	-1	1	-1	-1	1	-1	-1	-1	-1	-1	-1
1097511	chr1B	587789180	-1	-1	-1	-1	-1	-1	-1	-1	-1	-1	-1	-1	-1	-1	-1	1	-1	-1	1	1	-1	-1	-1	-1	1	-1	-1	-1	1	-1	1	-1	-1	-1	-1	1	1	-1	-1	1	-1	-1	-1	-1	-1	-1	-1
3033890	chr1B	587917512	-1	-1	-1	-1	-1	-1	-1	-1	-1	-1	-1	-1	-1	-1	-1	1	-1	-1	1	1	1	-1	-1	-1	1	-1	-1	-1	1	-1	1	-1	-1	-1	-1	1	1	-1	-1	1	-1	-1	-1	-1	-1	-1	-1
3950621	chr1B	587917543	-1	-1	-1	-1	-1	-1	-1	-1	-1	-1	-1	-1	-1	-1	-1	1	-1	-1	1	1	-1	-1	-1	-1	1	-1	-1	-1	1	-1	1	-1	-1	-1	-1	1	1	-1	-1	1	-1	-1	-1	-1	-1	-1	-1
4991333	chr1B	588018438	-1	-1	-1	-1	-1	-1	-1	-1	1	1	1	-1	-1	1	-1	-1	-1	-1	-1	-1	-1	-1	-1	-1	-1	-1	-1	-1	-1	-1	-1	-1	-1	-1	-1	1	-1	-1	-1	-1	-1	-1	-1	-1	-1	-1	-1
1039668	chr1B	588018439	-1	-1	1	1	1	1	1	1	-1	-1	-1	1	1	-1	-1	1	-1	-1	-1	1	-1	-1	-1	-1	-1	-1	1	1	-1	1	-1	1	-1	1	1	-1	-1	1	-1	-1	1	-1	-1	-1	1	-1	-1
2324412	chr1B	588835742	-1	-1	-1	-1	-1	-1	-1	-1	-1	-1	-1	-1	-1	-1	-1	-1	-1	-1	-1	-1	-1	-1	-1	1	-1	-1	-1	-1	-1	-1	1	-1	1	-1	-1	-1	1	-1	-1	1	-1	-1	-1	-1	-1	1	-1
12462398	chr1B	589508808	-1	-1	1	-1	-1	-1	-1	-1	-1	-1	-1	-1	-1	1	-1	-1	-1	-1	-1	-1	-1	-1	-1	1	-1	-1	-1	-1	-1	-1	-1	-1	-1	-1	-1	-1	-1	-1	-1	-1	-1	-1	-1	-1	-1	-1	-1
977086	chr1B	591242722	-1	1	-1	-1	-1	-1	-1	-1	-1	-1	-1	-1	-1	1	-1	-1	-1	-1	-1	-1	-1	-1	-1	-1	-1	1	-1	-1	-1	-1	-1	-1	-1	-1	-1	1	-1	-1	-1	-1	-1	-1	1	-1	-1	-1	-1
2261082	chr1B	591973588	-1	1	-1	-1	-1	-1	-1	-1	-1	-1	-1	-1	-1	-1	1	-1	-1	-1	-1	-1	-1	-1	-1	-1	-1	1	-1	-1	-1	-1	-1	-1	-1	-1	-1	1	-1	-1	-1	-1	-1	-1	-1	-1	-1	-1	-1
4910422	chr1B	592890563	-1	-1	-1	-1	-1	-1	-1	-1	1	-1	-1	-1	-1	-1	-1	-1	-1	-1	-1	-1	-1	-1	-1	-1	-1	-1	-1	-1	-1	-1	-1	-1	-1	-1	-1	-1	-1	-1	-1	-1	-1	-1	-1	-1	-1	-1	-1
3027436	chr1B	594217383	-1	1	-1	1	-1	-1	-1	-1	-1	-1	-1	-1	-1	1	1	-1	-1	-1	-1	-1	-1	-1	-1	-1	-1	0	-1	-1	-1	-1	-1	-1	-1	-1	-1	0	-1	-1	-1	-1	-1	-1	-1	-1	-1	-1	-1
1098776	chr1B	594662354	-1	1	-1	-1	-1	-1	-1	-1	-1	-1	-1	-1	-1	-1	-1	1	-1	-1	1	1	1	-1	-1	-1	1	1	-1	-1	1	-1	1	-1	-1	-1	-1	1	1	-1	-1	1	-1	-1	-1	-1	-1	-1	-1
12749096	chr1B	594662360	-1	-1	-1	-1	-1	-1	-1	-1	-1	1	1	-1	1	-1	-1	-1	-1	-1	-1	-1	-1	-1	-1	-1	-1	-1	-1	-1	-1	-1	-1	-1	-1	-1	-1	-1	-1	-1	-1	-1	-1	-1	-1	-1	-1	-1	-1
49092171	chr1B	594662419	-1	-1	-1	-1	-1	-1	-1	-1	-1	1	1	-1	1	-1	-1	-1	-1	-1	-1	-1	-1	-1	-1	-1	-1	-1	-1	-1	-1	-1	-1	-1	-1	-1	-1	-1	-1	-1	-1	-1	-1	-1	-1	-1	-1	-1	-1
3034534	chr1B	595575235	-1	1	-1	-1	-1	-1	-1	-1	-1	-1	-1	-1	-1	-1	-1	1	-1	-1	-1	1	1	-1	-1	1	1	1	-1	-1	1	-1	1	-1	-1	-1	-1	1	1	1	-1	1	-1	-1	1	-1	1	-1	-1
4395040	chr1B	595575513	-1	1	-1	-1	-1	-1	-1	-1	-1	-1	-1	-1	-1	-1	-1	1	-1	-1	-1	1	1	-1	-1	1	1	1	-1	-1	1	-1	1	-1	-1	-1	-1	1	1	1	-1	1	-1	-1	1	-1	1	-1	-1
1186604	chr1B	595578621	-1	-1	-1	-1	-1	-1	-1	-1	1	1	1	-1	1	-1	-1	-1	-1	-1	-1	-1	-1	-1	-1	-1	-1	-1	-1	-1	-1	-1	-1	-1	-1	-1	-1	-1	-1	-1	-1	-1	-1	-1	-1	-1	-1	-1	-1
1229124	chr1B	596047530	-1	1	-1	-1	-1	-1	-1	-1	-1	-1	-1	-1	-1	-1	-1	1	-1	-1	-1	1	1	-1	-1	1	1	1	-1	-1	1	-1	1	-1	-1	-1	-1	1	1	1	-1	1	-1	-1	1	-1	1	-1	-1
3022408	chr1B	596355629	-1	1	1	-1	-1	-1	-1	-1	-1	-1	-1	-1	-1	-1	1	1	-1	-1	-1	1	1	-1	-1	1	1	1	-1	-1	1	-1	1	-1	-1	-1	-1	1	1	1	-1	1	-1	-1	1	-1	1	-1	-1
3948019	chr1B	596355629	-1	1	-1	-1	-1	-1	-1	-1	-1	-1	-1	-1	-1	-1	-1	1	-1	-1	-1	1	1	-1	-1	1	1	1	-1	-1	1	-1	1	-1	-1	-1	-1	1	1	1	-1	1	-1	-1	1	-1	1	-1	-1
1234573	chr1B	597155358	-1	1	-1	-1	-1	-1	-1	-1	-1	-1	-1	-1	-1	-1	-1	-1	-1	-1	-1	-1	1	-1	-1	-1	-1	-1	-1	-1	-1	-1	-1	-1	-1	-1	-1	-1	-1	-1	-1	1	-1	-1	-1	-1	-1	-1	-1
1162726	chr1B	597556206	-1	1	-1	-1	-1	-1	-1	-1	-1	-1	-1	-1	-1	-1	-1	1	-1	-1	-1	1	1	-1	-1	1	1	1	-1	-1	1	-1	1	-1	-1	-1	-1	1	1	1	-1	1	-1	-1	1	-1	1	-1	-1
1064677	chr1B	597983317	-1	1	-1	-1	-1	-1	-1	-1	-1	-1	-1	-1	-1	-1	-1	1	-1	-1	-1	1	-1	-1	-1	1	1	1	-1	-1	1	-1	1	-1	-1	-1	-1	1	1	-1	-1	1	-1	-1	-1	-1	-1	-1	-1
991085	chr1B	597983382	-1	1	-1	-1	-1	-1	-1	-1	-1	-1	-1	-1	-1	-1	-1	1	-1	-1	-1	1	1	-1	-1	1	1	1	-1	-1	1	-1	1	-1	-1	-1	-1	1	1	-1	-1	1	-1	-1	-1	-1	-1	-1	-1
1029971	chr1B	602401601	-1	1	-1	-1	-1	-1	-1	-1	-1	-1	-1	-1	-1	-1	-1	1	-1	-1	1	1	1	-1	-1	1	1	1	-1	-1	1	-1	1	-1	-1	-1	-1	1	1	-1	-1	1	-1	-1	-1	-1	-1	-1	-1
1353009	chr1B	602402506	-1	1	-1	-1	-1	-1	-1	-1	-1	-1	-1	-1	-1	-1	-1	1	-1	-1	1	1	1	-1	-1	1	1	1	-1	-1	1	-1	1	-1	-1	-1	-1	1	1	-1	-1	1	-1	-1	-1	-1	-1	-1	-1
100000460	chr1B	603983934	-1	-1	-1	-1	-1	-1	-1	-1	-1	1	1	-1	1	1	-1	-1	-1	-1	-1	-1	-1	-1	-1	-1	-1	-1	-1	-1	-1	-1	-1	-1	-1	-1	-1	-1	-1	-1	-1	-1	-1	-1	-1	-1	-1	-1	-1
1089723	chr1B	604102204	-1	-1	-1	-1	-1	-1	-1	-1	-1	-1	-1	-1	-1	-1	-1	-1	-1	-1	-1	-1	-1	-1	-1	1	-1	-1	-1	-1	-1	-1	1	-1	1	-1	-1	-1	1	-1	-1	1	-1	-1	-1	-1	-1	1	-1
1137899	chr1B	604154397	-1	1	-1	-1	-1	-1	-1	-1	-1	-1	-1	-1	-1	-1	-1	1	-1	-1	1	1	1	-1	-1	1	1	1	-1	-1	1	-1	1	-1	-1	-1	-1	1	1	-1	-1	1	-1	-1	-1	-1	-1	-1	-1
1399775	chr1B	604299290	-1	1	-1	-1	-1	-1	-1	-1	-1	-1	-1	-1	-1	-1	-1	1	-1	-1	-1	-1	-1	-1	-1	1	-1	1	-1	-1	-1	-1	-1	-1	-1	-1	-1	1	-1	-1	-1	-1	-1	-1	-1	-1	-1	-1	-1
1271217	chr1B	605180705	-1	1	-1	-1	-1	-1	-1	-1	-1	-1	-1	-1	-1	-1	-1	1	-1	-1	1	1	1	-1	-1	-1	1	1	-1	-1	1	-1	1	-1	-1	-1	-1	1	1	-1	-1	1	-1	-1	-1	-1	-1	-1	-1
4992908	chr1B	605304158	-1	1	-1	-1	-1	-1	-1	-1	-1	-1	-1	-1	-1	-1	-1	1	-1	-1	1	1	1	-1	-1	-1	1	1	-1	-1	1	-1	1	-1	-1	-1	-1	1	1	1	-1	1	-1	-1	-1	-1	-1	-1	-1
4992090	chr1B	605304204	-1	1	-1	-1	-1	-1	-1	-1	-1	-1	-1	-1	-1	-1	-1	1	-1	-1	1	1	1	-1	-1	-1	1	1	-1	-1	1	-1	1	-1	-1	-1	-1	1	1	-1	-1	1	-1	-1	-1	-1	-1	-1	-1
2275207	chr1B	605474748	-1	1	-1	-1	-1	-1	-1	-1	-1	-1	-1	-1	-1	-1	-1	1	-1	-1	1	1	1	-1	-1	-1	1	1	-1	-1	1	-1	1	-1	-1	-1	-1	1	1	-1	-1	1	-1	-1	-1	-1	-1	-1	-1
3024284	chr1B	607417981	-1	1	-1	-1	-1	-1	-1	-1	-1	-1	-1	-1	-1	-1	-1	1	-1	-1	1	1	1	-1	-1	-1	1	1	-1	-1	1	-1	1	-1	-1	-1	-1	1	1	-1	-1	1	-1	-1	-1	-1	-1	-1	-1
7920456	chr1B	607434262	-1	1	-1	-1	-1	-1	-1	-1	-1	-1	-1	-1	-1	-1	-1	1	-1	-1	1	1	1	-1	-1	-1	1	1	-1	-1	1	-1	1	-1	-1	-1	-1	1	1	-1	-1	1	-1	-1	-1	-1	-1	-1	-1
1093710	chr1B	607435011	-1	1	-1	-1	-1	-1	-1	-1	-1	1	-1	-1	-1	-1	-1	1	-1	-1	1	1	1	-1	-1	-1	1	1	-1	-1	1	-1	1	-1	-1	-1	-1	1	1	-1	-1	1	-1	-1	1	-1	-1	-1	-1
3944700	chr1B	607453735	-1	1	-1	-1	-1	-1	-1	-1	-1	-1	-1	-1	-1	-1	-1	1	-1	-1	1	1	-1	-1	-1	-1	1	1	-1	-1	1	-1	1	-1	-1	-1	-1	1	1	-1	-1	1	-1	-1	-1	-1	-1	-1	-1
3026719	chr1B	608084291	-1	1	-1	-1	-1	-1	-1	-1	-1	-1	-1	-1	-1	1	1	1	-1	-1	1	1	1	-1	-1	-1	1	1	-1	-1	1	-1	1	-1	-1	-1	-1	1	1	-1	-1	1	-1	-1	-1	-1	-1	-1	-1
1127974	chr1B	608291395	-1	1	-1	-1	-1	-1	-1	-1	-1	-1	-1	-1	-1	-1	-1	1	-1	-1	1	1	-1	-1	-1	-1	1	1	-1	-1	1	-1	1	-1	-1	-1	-1	1	1	-1	-1	1	-1	-1	-1	-1	-1	-1	-1
100000306	chr1B	609214208	-1	-1	-1	1	-1	-1	-1	-1	-1	-1	-1	-1	-1	-1	-1	-1	-1	-1	-1	-1	-1	-1	-1	-1	-1	-1	-1	-1	-1	-1	-1	-1	-1	-1	-1	-1	-1	-1	-1	-1	-1	-1	-1	-1	-1	-1	-1
1097106	chr1B	616906025	-1	-1	-1	-1	1	1	-1	-1	1	1	1	-1	1	-1	-1	1	-1	-1	-1	-1	1	-1	-1	1	1	-1	1	-1	-1	-1	-1	-1	-1	-1	1	1	-1	1	1	-1	-1	1	1	1	-1	1	-1
1111227	chr1B	617456369	-1	1	-1	-1	-1	-1	-1	-1	-1	-1	-1	-1	-1	-1	-1	1	-1	-1	-1	1	-1	-1	-1	1	1	1	-1	-1	1	-1	1	-1	-1	-1	-1	1	1	1	-1	1	-1	-1	1	-1	1	-1	-1
4007904	chr1B	617922476	-1	1	-1	-1	-1	-1	-1	-1	-1	-1	-1	-1	-1	-1	-1	-1	-1	-1	-1	1	1	-1	-1	1	1	1	-1	-1	1	-1	1	-1	-1	-1	-1	1	1	1	-1	1	-1	-1	1	-1	1	-1	-1
3570011	chr1B	618250646	-1	1	-1	-1	-1	-1	-1	-1	-1	-1	-1	-1	-1	-1	1	-1	-1	-1	-1	-1	-1	-1	-1	1	-1	1	-1	-1	-1	-1	-1	-1	-1	-1	-1	1	-1	-1	-1	-1	-1	-1	1	-1	-1	-1	-1
3533833	chr1B	618260433	-1	1	-1	-1	-1	-1	-1	-1	-1	-1	-1	-1	-1	-1	-1	-1	-1	-1	-1	-1	-1	-1	-1	1	-1	1	-1	-1	-1	-1	-1	-1	-1	-1	-1	1	-1	-1	-1	-1	-1	-1	-1	-1	-1	-1	-1
1361863	chr1B	618372754	-1	1	-1	-1	-1	-1	-1	-1	-1	-1	-1	-1	-1	-1	-1	-1	-1	-1	-1	-1	-1	-1	-1	1	-1	1	-1	-1	-1	-1	-1	-1	-1	-1	-1	1	-1	-1	-1	-1	-1	-1	-1	-1	-1	-1	-1
1240659	chr1B	618375608	-1	1	-1	-1	-1	-1	-1	-1	-1	-1	-1	-1	-1	-1	-1	-1	-1	-1	-1	-1	-1	-1	-1	1	-1	1	-1	-1	-1	-1	-1	-1	-1	-1	-1	1	-1	-1	-1	-1	-1	-1	-1	-1	-1	-1	-1
4991919	chr1B	618416161	-1	0	1	-1	1	1	-1	-1	-1	-1	-1	1	-1	-1	-1	1	-1	1	1	-1	-1	-1	-1	0	-1	1	-1	-1	1	-1	-1	-1	-1	1	1	1	1	-1	-1	1	-1	-1	-1	-1	-1	-1	-1
1271804	chr1B	618500078	-1	1	-1	-1	-1	-1	-1	-1	-1	-1	-1	-1	-1	-1	1	-1	-1	-1	-1	-1	-1	-1	-1	1	-1	1	-1	-1	-1	-1	-1	-1	-1	-1	-1	1	-1	-1	-1	-1	-1	-1	-1	-1	-1	-1	-1
59994486	chr1B	619138063	-1	-1	-1	-1	-1	-1	-1	-1	-1	1	1	-1	1	-1	-1	-1	-1	-1	-1	-1	-1	-1	-1	-1	-1	-1	-1	-1	-1	-1	-1	-1	-1	-1	-1	-1	-1	-1	-1	-1	-1	-1	-1	-1	-1	-1	-1
2278802	chr1B	619822364	-1	0	-1	-1	-1	-1	-1	-1	-1	-1	-1	-1	1	-1	-1	-1	-1	-1	-1	-1	-1	-1	-1	-1	-1	0	-1	-1	-1	-1	-1	-1	-1	-1	-1	0	-1	-1	-1	-1	-1	-1	1	-1	-1	-1	-1
1229907	chr1B	620748177	-1	1	-1	-1	-1	-1	-1	-1	-1	-1	-1	-1	-1	-1	-1	-1	-1	-1	-1	-1	-1	-1	-1	-1	-1	1	-1	-1	-1	-1	-1	-1	-1	-1	-1	1	-1	-1	-1	-1	-1	-1	-1	-1	-1	-1	-1
5343101	chr1B	621138393	-1	-1	1	-1	-1	-1	-1	-1	-1	-1	-1	-1	-1	-1	-1	-1	-1	-1	-1	-1	-1	-1	-1	-1	-1	-1	-1	-1	-1	-1	-1	-1	-1	-1	-1	-1	-1	-1	-1	-1	-1	-1	-1	-1	-1	-1	-1
3935582	chr1B	621361102	-1	1	-1	-1	-1	-1	-1	-1	-1	-1	-1	-1	-1	-1	-1	-1	-1	-1	-1	-1	-1	-1	-1	-1	-1	1	-1	-1	-1	-1	-1	-1	-1	-1	-1	1	-1	-1	-1	-1	-1	-1	-1	-1	-1	-1	-1
3942151	chr1B	621361102	-1	1	-1	-1	-1	-1	-1	-1	-1	-1	-1	-1	-1	-1	-1	-1	-1	-1	-1	-1	-1	-1	-1	-1	-1	1	-1	-1	-1	-1	-1	-1	-1	-1	-1	1	-1	-1	-1	-1	-1	-1	-1	-1	-1	-1	-1
3021077	chr1B	621529145	-1	1	-1	-1	-1	-1	-1	-1	-1	-1	-1	-1	-1	-1	1	-1	-1	1	-1	-1	-1	1	-1	-1	-1	1	-1	1	-1	1	-1	-1	-1	-1	1	1	-1	-1	-1	-1	-1	-1	-1	-1	-1	1	-1
1070834	chr1B	621530159	-1	1	-1	-1	-1	-1	-1	-1	-1	-1	-1	-1	-1	-1	1	-1	-1	1	-1	-1	-1	1	-1	-1	-1	1	-1	1	-1	1	-1	-1	-1	-1	1	1	-1	-1	-1	-1	-1	-1	-1	-1	1	1	-1
2276988	chr1B	622800627	-1	1	-1	-1	-1	-1	-1	-1	-1	-1	-1	-1	-1	-1	1	-1	-1	1	-1	-1	-1	1	-1	-1	-1	1	-1	1	-1	1	-1	-1	-1	-1	1	1	-1	-1	-1	-1	-1	-1	-1	-1	1	-1	-1
1064650	chr1B	622807742	-1	1	-1	-1	-1	-1	-1	-1	-1	-1	-1	-1	-1	-1	1	-1	-1	1	-1	-1	-1	1	-1	-1	-1	1	-1	1	-1	1	-1	-1	-1	-1	1	1	-1	-1	-1	-1	-1	-1	-1	-1	1	-1	-1
1216945	chr1B	622807803	-1	1	-1	-1	-1	-1	-1	-1	-1	-1	-1	-1	-1	-1	1	-1	-1	1	-1	-1	-1	1	-1	-1	-1	1	-1	1	-1	1	-1	-1	-1	-1	1	1	-1	-1	-1	-1	-1	-1	-1	-1	1	-1	-1
1046220	chr1B	622946529	-1	1	-1	-1	-1	-1	-1	-1	-1	-1	-1	-1	-1	-1	1	-1	-1	1	-1	-1	-1	1	-1	-1	-1	1	-1	1	-1	1	-1	-1	-1	-1	1	1	-1	-1	-1	-1	-1	-1	-1	-1	-1	-1	-1
1066407	chr1B	623511301	-1	1	-1	-1	-1	-1	-1	-1	-1	1	1	1	-1	1	-1	1	1	-1	1	1	1	-1	-1	-1	1	-1	-1	-1	1	-1	1	-1	-1	-1	-1	1	1	-1	-1	1	-1	-1	-1	-1	1	1	-1
1077553	chr1B	623695676	1	1	1	1	1	1	1	1	1	1	1	1	1	1	1	1	1	1	1	1	1	1	1	1	1	1	1	1	1	1	1	1	1	1	1	1	1	1	1	1	1	1	1	1	1	1	1
1228652	chr1B	624214440	-1	1	-1	-1	-1	-1	-1	-1	-1	-1	-1	-1	-1	-1	1	-1	-1	1	-1	-1	-1	1	-1	-1	-1	1	-1	1	-1	1	-1	-1	-1	-1	1	1	-1	-1	-1	-1	-1	-1	-1	-1	-1	-1	-1
2278166	chr1B	624439483	-1	-1	1	1	-1	-1	1	1	1	-1	-1	1	1	1	1	-1	-1	-1	-1	-1	-1	-1	-1	-1	-1	-1	-1	-1	-1	-1	-1	-1	-1	-1	-1	-1	-1	-1	-1	1	-1	-1	-1	-1	-1	-1	-1
1700232	chr1B	625220367	-1	1	-1	-1	-1	-1	-1	-1	-1	-1	-1	-1	-1	-1	1	-1	-1	1	-1	-1	-1	1	-1	-1	-1	1	-1	1	-1	1	-1	-1	-1	-1	1	-1	-1	-1	-1	-1	-1	-1	-1	-1	-1	-1	-1
1126366	chr1B	625224609	-1	1	-1	1	-1	-1	-1	-1	-1	-1	-1	-1	-1	-1	1	-1	-1	1	-1	-1	-1	1	-1	-1	-1	1	-1	1	-1	1	-1	-1	-1	-1	1	-1	-1	-1	-1	-1	-1	-1	-1	-1	-1	-1	-1
4006226	chr1B	625427862	-1	1	1	-1	-1	-1	-1	-1	-1	-1	-1	-1	-1	-1	1	-1	-1	1	-1	-1	-1	0	-1	-1	-1	0	-1	-1	-1	1	-1	-1	1	-1	1	-1	-1	-1	-1	-1	-1	-1	-1	-1	1	-1	-1
1097894	chr1B	625428267	-1	1	-1	-1	-1	-1	-1	-1	-1	-1	-1	-1	-1	-1	1	-1	-1	1	-1	-1	-1	1	-1	-1	-1	-1	-1	1	-1	1	-1	-1	-1	-1	1	-1	-1	-1	-1	-1	-1	-1	-1	-1	1	-1	-1
1142287	chr1B	625428267	-1	1	-1	-1	-1	-1	-1	-1	-1	-1	-1	-1	-1	-1	1	-1	-1	1	-1	-1	-1	1	-1	-1	-1	-1	-1	1	-1	1	-1	-1	-1	-1	1	-1	-1	-1	-1	-1	-1	-1	-1	-1	-1	-1	-1
1061427	chr1B	625740280	1	1	-1	-1	-1	-1	-1	-1	-1	-1	-1	-1	-1	-1	-1	-1	1	1	-1	-1	-1	-1	-1	1	-1	1	-1	1	1	1	-1	-1	-1	-1	-1	-1	-1	-1	-1	-1	-1	-1	-1	1	1	-1	1
1268749	chr1B	625740280	-1	-1	-1	-1	-1	-1	-1	-1	-1	-1	-1	-1	-1	1	1	-1	-1	-1	-1	1	1	1	1	-1	-1	-1	-1	-1	-1	-1	1	-1	1	-1	-1	-1	1	1	-1	-1	1	-1	1	-1	1	-1	-1
1763825	chr1B	626560616	-1	-1	-1	1	-1	-1	-1	-1	-1	-1	-1	-1	-1	-1	-1	-1	-1	-1	-1	-1	-1	-1	-1	-1	-1	-1	-1	-1	-1	-1	-1	-1	-1	-1	-1	-1	-1	-1	-1	-1	-1	-1	-1	-1	-1	-1	-1
1191010	chr1B	626579921	-1	1	-1	-1	-1	-1	-1	-1	-1	-1	-1	-1	-1	-1	1	-1	-1	1	-1	-1	-1	1	-1	-1	-1	1	-1	1	-1	1	-1	-1	-1	-1	1	-1	-1	-1	-1	-1	-1	-1	-1	-1	-1	-1	-1
3533405	chr1B	626669935	-1	1	-1	-1	-1	-1	-1	-1	-1	-1	-1	-1	-1	-1	1	-1	-1	1	-1	-1	-1	1	-1	-1	-1	1	-1	1	-1	1	-1	-1	-1	-1	1	-1	-1	-1	-1	-1	-1	-1	-1	-1	-1	-1	-1
4009107	chr1B	626690617	-1	1	-1	-1	-1	-1	-1	-1	-1	-1	-1	-1	-1	-1	1	-1	-1	1	-1	-1	-1	1	-1	-1	-1	1	-1	1	-1	1	-1	-1	-1	-1	1	-1	-1	-1	-1	-1	-1	-1	-1	-1	-1	-1	-1
1214354	chr1B	627483766	-1	1	-1	-1	-1	-1	-1	-1	-1	-1	-1	-1	-1	-1	1	-1	-1	1	-1	-1	-1	1	-1	-1	-1	1	-1	1	-1	1	-1	-1	-1	-1	1	-1	-1	-1	-1	-1	-1	-1	-1	-1	-1	-1	-1
1122484	chr1B	627483930	-1	1	-1	-1	-1	-1	-1	-1	-1	-1	-1	-1	-1	-1	1	-1	-1	1	-1	-1	-1	1	-1	-1	-1	1	-1	1	-1	1	-1	-1	-1	-1	1	-1	-1	-1	-1	-1	-1	-1	-1	-1	-1	-1	-1
2253667	chr1B	627882924	-1	-1	-1	-1	-1	-1	-1	-1	-1	-1	-1	-1	-1	-1	1	-1	-1	1	-1	-1	-1	1	-1	-1	-1	-1	-1	1	-1	1	-1	-1	-1	-1	1	-1	-1	-1	-1	-1	-1	-1	-1	-1	1	-1	-1
1233402	chr1B	627882989	-1	-1	-1	-1	-1	-1	-1	-1	-1	-1	-1	-1	-1	-1	1	-1	-1	1	-1	-1	-1	1	-1	-1	-1	-1	-1	1	-1	1	-1	-1	-1	-1	1	-1	-1	-1	-1	-1	-1	-1	-1	-1	-1	-1	-1
4407405	chr1B	627917683	-1	1	-1	-1	-1	-1	-1	-1	-1	-1	-1	-1	-1	-1	1	-1	-1	1	-1	-1	-1	1	-1	-1	-1	1	-1	1	-1	1	-1	-1	-1	-1	1	-1	-1	-1	-1	-1	-1	-1	-1	-1	-1	-1	-1
2278660	chr1B	627917684	-1	1	-1	-1	-1	-1	-1	-1	-1	-1	-1	-1	-1	-1	1	-1	-1	1	-1	-1	-1	1	-1	-1	-1	1	-1	1	-1	1	-1	-1	-1	-1	1	-1	-1	-1	-1	-1	-1	-1	-1	-1	-1	-1	-1
1129978	chr1B	627917839	-1	1	-1	-1	-1	-1	-1	-1	-1	-1	-1	-1	-1	-1	1	-1	-1	1	-1	-1	-1	1	-1	-1	-1	1	-1	1	-1	1	-1	-1	-1	-1	1	-1	-1	-1	-1	-1	-1	-1	-1	-1	-1	-1	-1
1130057	chr1B	628048928	-1	1	-1	-1	-1	-1	-1	-1	-1	-1	-1	-1	-1	-1	1	-1	-1	1	-1	-1	-1	1	-1	-1	-1	1	-1	1	-1	1	-1	-1	-1	-1	1	-1	-1	-1	-1	-1	-1	-1	-1	-1	1	-1	-1
100000551	chr1B	628555812	-1	-1	-1	-1	-1	-1	-1	-1	-1	1	1	-1	1	-1	-1	-1	-1	-1	-1	-1	-1	-1	-1	-1	-1	-1	-1	-1	-1	-1	-1	-1	-1	-1	-1	-1	-1	-1	-1	-1	-1	-1	-1	-1	-1	-1	-1
12776465	chr1B	628709736	-1	-1	-1	-1	-1	-1	-1	-1	-1	1	1	-1	1	1	-1	-1	-1	-1	-1	-1	-1	-1	-1	1	-1	-1	-1	-1	-1	-1	-1	-1	-1	-1	-1	-1	-1	-1	-1	-1	-1	-1	-1	-1	-1	1	-1
994416	chr1B	629022452	-1	1	1	-1	-1	-1	-1	-1	-1	-1	-1	-1	-1	-1	1	-1	-1	1	-1	-1	-1	1	-1	-1	-1	1	-1	1	-1	1	-1	-1	-1	-1	1	-1	-1	-1	-1	-1	-1	-1	-1	-1	-1	-1	-1
1185714	chr1B	629060646	-1	1	-1	-1	-1	-1	-1	-1	-1	-1	-1	-1	-1	-1	-1	-1	-1	-1	-1	-1	-1	-1	-1	-1	-1	1	-1	-1	-1	-1	-1	-1	-1	-1	-1	-1	-1	-1	-1	-1	-1	-1	-1	-1	-1	-1	-1
976954	chr1B	629811713	-1	-1	-1	-1	-1	-1	-1	-1	-1	-1	-1	-1	-1	-1	1	-1	-1	1	-1	-1	-1	1	-1	-1	-1	-1	-1	1	-1	1	-1	-1	-1	-1	1	-1	-1	-1	-1	-1	-1	-1	-1	-1	-1	-1	-1
1168776	chr1B	631036465	-1	-1	-1	-1	-1	-1	-1	-1	-1	-1	-1	-1	-1	-1	1	-1	-1	1	-1	-1	-1	1	-1	-1	-1	-1	-1	1	-1	1	-1	-1	-1	-1	1	-1	-1	-1	-1	-1	-1	-1	-1	-1	-1	-1	-1
1101736	chr1B	631224719	-1	1	-1	-1	-1	-1	-1	-1	-1	-1	-1	-1	-1	-1	1	-1	-1	1	-1	-1	-1	1	-1	-1	-1	1	-1	1	-1	1	-1	-1	-1	-1	1	-1	-1	-1	-1	-1	-1	-1	-1	-1	-1	-1	-1
1020445	chr1B	632117713	-1	-1	-1	-1	-1	-1	-1	-1	1	-1	-1	-1	1	-1	1	-1	-1	1	-1	-1	-1	1	-1	-1	-1	-1	-1	1	-1	1	-1	-1	-1	-1	1	-1	-1	-1	-1	-1	-1	-1	-1	-1	-1	-1	-1
4911213	chr1B	632117713	-1	-1	-1	-1	-1	-1	-1	-1	-1	-1	-1	-1	-1	-1	1	-1	-1	1	-1	-1	-1	1	-1	-1	-1	-1	-1	1	-1	1	-1	-1	-1	-1	1	-1	-1	-1	-1	-1	-1	-1	-1	-1	-1	-1	-1
1238938	chr1B	632154202	-1	-1	-1	-1	-1	-1	-1	-1	-1	-1	-1	-1	-1	-1	1	-1	-1	1	-1	-1	-1	1	-1	-1	-1	-1	-1	1	-1	1	-1	-1	-1	-1	1	-1	-1	-1	-1	-1	-1	-1	-1	-1	-1	-1	-1
2255532	chr1B	632157268	-1	-1	-1	-1	-1	-1	-1	-1	-1	-1	-1	-1	-1	-1	1	-1	-1	1	-1	-1	-1	1	-1	-1	-1	-1	-1	1	-1	1	-1	-1	-1	-1	1	-1	-1	-1	-1	-1	-1	-1	-1	-1	-1	-1	-1
2289685	chr1B	632365126	-1	-1	-1	-1	-1	-1	-1	-1	-1	-1	-1	-1	-1	-1	1	-1	-1	-1	-1	-1	-1	-1	-1	-1	-1	-1	-1	-1	-1	-1	-1	-1	-1	-1	-1	-1	-1	-1	-1	-1	-1	-1	-1	-1	-1	-1	-1
2259967	chr1B	632414425	-1	-1	-1	-1	-1	-1	-1	-1	-1	-1	-1	-1	-1	-1	1	-1	-1	1	-1	-1	-1	1	-1	-1	-1	-1	-1	1	-1	1	-1	-1	-1	-1	1	-1	-1	-1	-1	-1	-1	-1	-1	-1	-1	-1	-1
7927350	chr1B	632445823	-1	1	-1	-1	-1	-1	-1	-1	-1	-1	-1	-1	-1	-1	1	-1	-1	-1	-1	-1	-1	-1	-1	-1	-1	1	-1	-1	-1	-1	-1	-1	-1	-1	-1	-1	-1	-1	-1	-1	-1	-1	0	-1	-1	-1	-1
3940438	chr1B	632487601	-1	1	-1	-1	-1	-1	-1	-1	-1	-1	-1	-1	-1	-1	1	-1	-1	1	-1	-1	-1	1	-1	-1	-1	1	-1	1	-1	1	-1	-1	-1	-1	1	-1	-1	-1	-1	-1	-1	-1	-1	-1	-1	-1	-1
5971049	chr1B	632525828	-1	1	-1	-1	-1	-1	-1	-1	-1	-1	-1	-1	1	1	1	-1	-1	-1	-1	-1	-1	-1	-1	-1	-1	1	-1	-1	-1	-1	-1	-1	-1	-1	-1	-1	-1	-1	-1	-1	-1	-1	-1	-1	-1	-1	-1
5411348	chr1B	632527693	-1	-1	-1	-1	-1	-1	-1	-1	-1	-1	-1	-1	-1	-1	1	-1	-1	1	-1	-1	-1	1	-1	-1	-1	-1	-1	1	-1	1	-1	-1	-1	-1	1	-1	-1	-1	-1	-1	-1	-1	-1	-1	-1	-1	-1
2363329	chr1B	632543012	1	-1	-1	-1	-1	-1	-1	-1	-1	-1	-1	-1	1	-1	-1	-1	-1	-1	-1	-1	1	-1	-1	-1	-1	-1	-1	-1	-1	-1	-1	-1	-1	-1	-1	-1	-1	-1	-1	1	-1	-1	-1	-1	-1	-1	-1
2265408	chr1B	632620991	1	-1	-1	-1	-1	-1	-1	-1	-1	-1	-1	-1	-1	-1	-1	-1	-1	-1	-1	-1	-1	-1	1	-1	1	-1	-1	-1	1	1	-1	1	-1	1	1	-1	-1	-1	-1	-1	1	-1	-1	1	-1	-1	-1
5579817	chr1B	633086309	-1	1	-1	1	-1	1	-1	-1	-1	-1	-1	-1	-1	-1	-1	-1	1	1	-1	-1	1	-1	1	-1	-1	1	-1	-1	-1	-1	-1	-1	-1	-1	1	-1	-1	-1	1	1	-1	-1	1	-1	1	-1	-1
1046242	chr1B	633095274	-1	-1	-1	-1	-1	-1	-1	-1	-1	1	1	-1	1	-1	-1	-1	-1	-1	-1	-1	-1	-1	-1	-1	-1	-1	-1	-1	-1	-1	-1	-1	-1	-1	-1	-1	-1	-1	-1	-1	-1	-1	-1	-1	-1	-1	-1
1016745	chr1B	633381192	-1	1	-1	-1	-1	-1	-1	-1	-1	-1	-1	-1	1	1	-1	-1	-1	-1	-1	-1	-1	-1	-1	-1	-1	1	-1	-1	-1	-1	-1	-1	-1	-1	-1	-1	-1	-1	-1	-1	-1	-1	-1	-1	-1	-1	-1
3025614	chr1B	634567375	-1	1	-1	-1	-1	-1	-1	-1	-1	-1	-1	-1	1	-1	-1	-1	-1	-1	-1	-1	-1	-1	-1	-1	-1	1	-1	-1	-1	-1	-1	-1	-1	-1	-1	-1	-1	-1	-1	-1	-1	-1	-1	-1	-1	-1	-1
2325042	chr1B	634930934	-1	1	-1	-1	-1	-1	-1	-1	-1	-1	-1	-1	-1	-1	1	-1	-1	1	-1	-1	-1	1	1	-1	-1	1	-1	1	-1	1	-1	-1	-1	-1	-1	-1	-1	-1	-1	-1	-1	-1	-1	-1	1	-1	-1
1082286	chr1B	635056142	-1	1	-1	-1	-1	-1	-1	-1	-1	-1	-1	-1	-1	-1	1	-1	-1	1	-1	-1	-1	1	1	-1	-1	1	-1	1	-1	1	-1	-1	-1	-1	1	-1	-1	-1	-1	-1	-1	-1	-1	-1	1	-1	-1
1034271	chr1B	635363814	-1	1	-1	-1	-1	-1	-1	-1	-1	-1	-1	-1	1	-1	-1	-1	-1	-1	-1	-1	-1	-1	-1	-1	-1	1	-1	-1	-1	-1	-1	-1	-1	-1	-1	-1	-1	-1	-1	-1	-1	-1	-1	-1	-1	-1	-1
4409521	chr1B	635363818	-1	1	-1	-1	-1	-1	-1	-1	-1	-1	-1	-1	1	-1	-1	-1	-1	-1	-1	-1	-1	-1	-1	-1	-1	1	-1	-1	-1	-1	-1	-1	-1	-1	-1	-1	-1	-1	-1	-1	-1	-1	-1	-1	-1	-1	-1
3025597	chr1B	635523454	-1	-1	-1	-1	-1	-1	-1	-1	-1	-1	-1	-1	-1	-1	1	-1	-1	1	-1	-1	-1	1	1	-1	-1	-1	-1	1	-1	1	-1	-1	-1	-1	1	-1	-1	-1	-1	-1	-1	-1	-1	-1	-1	-1	-1
1066353	chr1B	637374311	-1	-1	-1	-1	-1	-1	-1	-1	-1	1	1	-1	1	-1	-1	-1	-1	-1	-1	-1	-1	-1	-1	-1	-1	-1	-1	-1	-1	-1	-1	-1	-1	-1	-1	-1	-1	-1	-1	-1	-1	-1	-1	-1	-1	-1	-1
5992509	chr1B	639516822	-1	-1	-1	-1	-1	-1	-1	-1	-1	-1	-1	-1	-1	-1	1	-1	-1	1	-1	-1	-1	-1	1	-1	-1	-1	-1	-1	-1	1	-1	-1	-1	-1	1	-1	-1	-1	-1	-1	1	1	-1	-1	1	-1	-1
12465432	chr1B	640287589	1	-1	-1	-1	-1	-1	-1	-1	-1	-1	-1	-1	-1	-1	-1	-1	-1	-1	-1	-1	-1	-1	-1	-1	-1	-1	1	-1	-1	-1	-1	-1	-1	-1	-1	-1	-1	-1	1	1	-1	-1	-1	-1	-1	1	-1
1099644	chr1B	641107382	1	1	-1	-1	-1	-1	-1	-1	1	-1	-1	-1	1	-1	1	-1	-1	1	-1	-1	-1	-1	1	-1	1	-1	-1	-1	-1	-1	-1	1	-1	1	1	-1	-1	-1	-1	-1	1	1	-1	-1	-1	-1	-1
7342672	chr1B	641688410	1	-1	-1	-1	-1	-1	-1	-1	-1	-1	-1	-1	-1	-1	1	-1	-1	1	1	-1	-1	-1	1	-1	1	-1	-1	-1	-1	1	-1	1	-1	1	-1	-1	-1	-1	-1	1	1	1	-1	-1	-1	-1	-1
39605611	chr1B	642479862	-1	-1	-1	-1	-1	-1	-1	-1	-1	1	1	-1	1	-1	-1	-1	-1	-1	-1	-1	-1	-1	-1	-1	-1	-1	-1	-1	-1	-1	-1	-1	-1	-1	-1	-1	-1	-1	-1	-1	-1	-1	-1	-1	-1	-1	-1
100000398	chr1B	642479927	-1	-1	-1	-1	-1	-1	-1	-1	-1	1	1	-1	1	-1	-1	-1	-1	-1	-1	-1	-1	-1	-1	-1	-1	-1	-1	-1	-1	-1	-1	-1	-1	-1	-1	-1	-1	-1	-1	-1	-1	-1	-1	-1	-1	-1	-1
1002331	chr1B	643040792	1	-1	-1	-1	-1	-1	-1	-1	1	-1	-1	-1	1	-1	1	-1	-1	1	1	-1	-1	-1	1	-1	1	-1	-1	-1	-1	1	-1	1	-1	1	1	-1	-1	-1	-1	1	1	1	-1	-1	-1	-1	-1
1723940	chr1B	643606088	1	1	-1	-1	-1	-1	-1	-1	-1	-1	-1	-1	-1	-1	1	-1	-1	1	1	-1	-1	-1	1	-1	1	-1	-1	-1	-1	1	-1	1	-1	1	1	-1	-1	-1	-1	1	1	1	-1	-1	-1	-1	-1
59994732	chr1B	645855295	-1	-1	-1	-1	-1	-1	-1	-1	-1	1	1	-1	1	-1	-1	-1	-1	-1	-1	-1	-1	-1	-1	-1	-1	-1	-1	-1	-1	-1	-1	-1	-1	-1	-1	-1	-1	-1	-1	-1	-1	-1	-1	-1	-1	-1	-1
100000363	chr1B	646019435	-1	-1	-1	-1	-1	-1	-1	-1	-1	1	1	-1	1	-1	-1	-1	-1	-1	-1	-1	-1	-1	-1	-1	-1	-1	-1	-1	-1	-1	-1	-1	-1	-1	-1	-1	-1	-1	-1	-1	-1	-1	-1	-1	-1	-1	-1
12743840	chr1B	646105099	-1	-1	-1	-1	-1	-1	-1	-1	-1	1	1	-1	1	-1	-1	-1	-1	-1	-1	-1	-1	-1	-1	-1	-1	-1	-1	-1	-1	-1	-1	-1	-1	-1	-1	-1	-1	-1	-1	-1	-1	-1	-1	-1	-1	-1	-1
1269888	chr1B	646352083	-1	-1	-1	-1	-1	-1	-1	-1	-1	-1	-1	-1	-1	-1	-1	-1	-1	-1	-1	-1	-1	-1	-1	1	1	1	-1	-1	-1	-1	1	-1	-1	1	-1	-1	-1	-1	1	-1	-1	-1	-1	-1	-1	1	-1
1204396	chr1B	646353767	1	1	-1	-1	-1	-1	-1	-1	1	-1	-1	-1	-1	-1	1	-1	-1	1	1	-1	-1	-1	1	1	1	1	-1	-1	-1	1	-1	1	-1	1	1	-1	-1	-1	-1	1	1	1	-1	-1	-1	-1	-1
59994109	chr1B	646585627	-1	-1	-1	-1	-1	-1	-1	-1	-1	1	1	-1	1	-1	-1	-1	-1	-1	-1	-1	-1	-1	-1	-1	-1	-1	-1	-1	-1	-1	-1	-1	-1	-1	-1	-1	-1	-1	-1	-1	-1	-1	-1	-1	-1	-1	-1
1127024	chr1B	646632768	-1	-1	-1	-1	1	1	-1	-1	-1	1	1	-1	-1	-1	-1	-1	-1	1	1	-1	-1	-1	-1	1	-1	-1	-1	-1	1	-1	-1	-1	-1	1	1	-1	1	-1	-1	-1	-1	-1	-1	-1	-1	-1	-1
1006808	chr1B	646890606	-1	-1	-1	-1	-1	-1	-1	-1	-1	1	1	1	1	-1	-1	-1	-1	-1	-1	-1	-1	-1	-1	-1	-1	-1	-1	-1	-1	-1	-1	-1	-1	-1	-1	-1	-1	-1	-1	-1	-1	-1	-1	-1	-1	-1	-1
5011507	chr1B	646931503	-1	-1	-1	-1	-1	-1	-1	-1	-1	1	1	-1	1	1	-1	1	-1	-1	-1	-1	-1	-1	-1	-1	-1	-1	-1	-1	-1	-1	-1	-1	-1	-1	-1	-1	-1	-1	-1	-1	-1	-1	-1	-1	-1	1	-1
1200695	chr1B	646940699	-1	-1	-1	-1	-1	-1	-1	-1	-1	1	1	-1	1	1	-1	1	-1	-1	-1	-1	-1	-1	-1	-1	-1	-1	-1	-1	-1	-1	-1	-1	-1	-1	-1	-1	-1	-1	-1	-1	-1	-1	-1	-1	-1	1	-1
59994729	chr1B	647176921	-1	-1	-1	-1	-1	-1	-1	-1	-1	1	1	-1	1	1	-1	1	-1	-1	-1	-1	-1	-1	-1	-1	-1	-1	-1	-1	-1	-1	-1	-1	-1	-1	-1	-1	-1	-1	-1	-1	-1	-1	-1	-1	-1	1	-1
1209757	chr1B	648017303	-1	-1	-1	-1	-1	-1	-1	-1	-1	1	1	1	1	-1	-1	-1	-1	-1	-1	-1	-1	-1	-1	-1	-1	-1	-1	-1	-1	-1	-1	-1	-1	-1	-1	-1	-1	-1	-1	-1	-1	-1	-1	-1	-1	-1	-1
59994301	chr1B	648432309	-1	-1	-1	-1	-1	-1	-1	-1	-1	1	1	1	1	-1	-1	-1	-1	-1	-1	-1	-1	-1	-1	-1	-1	-1	-1	-1	-1	-1	-1	-1	-1	-1	-1	-1	-1	-1	-1	-1	-1	-1	-1	-1	-1	-1	-1
1019608	chr1B	648441644	1	1	-1	-1	-1	-1	-1	-1	1	-1	-1	-1	-1	-1	1	-1	-1	-1	-1	-1	-1	-1	-1	1	1	1	-1	-1	-1	1	-1	1	-1	1	-1	-1	-1	-1	-1	-1	-1	-1	-1	-1	-1	-1	-1
2280741	chr1B	648801208	-1	-1	-1	-1	-1	-1	-1	-1	-1	1	1	1	1	-1	-1	-1	-1	-1	-1	-1	-1	-1	-1	-1	-1	-1	-1	-1	-1	-1	-1	-1	-1	-1	-1	-1	-1	-1	-1	-1	-1	-1	-1	-1	-1	-1	-1
3385327	chr1B	649461878	-1	-1	-1	-1	1	-1	-1	-1	-1	-1	-1	-1	-1	-1	1	-1	-1	1	1	-1	-1	-1	1	-1	-1	-1	-1	-1	-1	1	-1	-1	-1	1	1	-1	-1	-1	-1	1	1	1	-1	1	-1	-1	1
1243940	chr1B	649592989	1	1	-1	-1	-1	-1	-1	-1	1	-1	-1	-1	-1	-1	-1	-1	-1	-1	-1	-1	-1	-1	-1	-1	1	-1	-1	-1	-1	1	-1	1	-1	1	-1	-1	-1	-1	-1	-1	-1	-1	-1	-1	-1	-1	-1
4008008	chr1B	649605829	1	1	-1	-1	-1	-1	-1	-1	1	-1	-1	-1	-1	-1	-1	-1	-1	-1	-1	-1	-1	-1	-1	-1	1	-1	-1	-1	-1	1	-1	1	-1	1	-1	-1	-1	-1	-1	-1	-1	-1	-1	-1	-1	-1	-1
1105281	chr1B	649749482	1	1	-1	-1	-1	-1	-1	-1	-1	-1	-1	-1	-1	-1	-1	-1	-1	-1	-1	-1	-1	-1	-1	-1	1	-1	-1	-1	-1	1	-1	1	-1	1	-1	-1	-1	-1	-1	-1	-1	-1	-1	-1	-1	-1	-1
59994830	chr1B	649749485	-1	-1	-1	-1	-1	-1	-1	-1	-1	1	1	1	1	-1	-1	-1	-1	-1	-1	-1	-1	-1	-1	-1	-1	-1	-1	-1	-1	-1	-1	-1	-1	-1	-1	-1	-1	-1	-1	-1	-1	-1	-1	-1	-1	-1	-1
1699184	chr1B	649753290	1	1	-1	-1	-1	-1	-1	-1	-1	-1	-1	-1	-1	-1	-1	-1	-1	-1	-1	-1	-1	-1	-1	-1	1	-1	-1	-1	-1	1	-1	1	-1	1	-1	-1	-1	-1	-1	-1	-1	-1	-1	-1	-1	-1	-1
5011381	chr1B	649753291	-1	-1	-1	-1	-1	-1	-1	-1	-1	1	1	-1	1	1	-1	1	-1	-1	-1	-1	-1	-1	-1	-1	-1	-1	-1	-1	-1	-1	-1	-1	-1	-1	-1	-1	-1	-1	-1	-1	-1	-1	-1	-1	-1	1	-1
23884367	chr1B	649753963	1	1	-1	-1	-1	-1	-1	-1	-1	1	1	-1	1	1	-1	1	-1	-1	-1	-1	-1	-1	-1	-1	1	-1	-1	-1	-1	1	-1	1	-1	1	-1	-1	-1	-1	-1	-1	-1	-1	-1	-1	-1	1	-1
5579703	chr1B	649753963	-1	1	1	1	1	1	1	1	1	-1	-1	1	-1	-1	1	-1	1	1	1	1	1	1	1	-1	-1	1	1	1	1	-1	1	-1	1	1	1	1	-1	1	1	1	1	1	1	1	1	-1	1
1769258	chr1B	649776121	-1	-1	-1	-1	-1	-1	-1	-1	-1	1	1	-1	1	1	-1	1	-1	-1	-1	-1	-1	-1	-1	-1	-1	-1	-1	-1	-1	-1	-1	-1	-1	-1	-1	-1	-1	-1	-1	-1	-1	-1	-1	-1	-1	1	-1
1357869	chr1B	649903911	-1	1	1	1	1	1	1	1	1	-1	-1	1	-1	-1	1	-1	1	-1	1	1	1	1	1	1	-1	1	1	-1	-1	1	1	-1	1	-1	1	1	1	1	1	-1	1	1	1	1	1	-1	1
12469562	chr1B	650605489	1	1	-1	-1	-1	-1	-1	-1	-1	-1	-1	-1	-1	-1	-1	-1	-1	-1	-1	-1	-1	-1	-1	-1	1	-1	-1	-1	-1	1	-1	1	-1	1	-1	-1	-1	-1	-1	-1	-1	-1	-1	-1	-1	-1	-1
4008065	chr1B	650607041	1	-1	-1	-1	-1	-1	-1	-1	-1	-1	-1	-1	-1	-1	-1	-1	-1	-1	-1	-1	-1	-1	-1	-1	1	-1	-1	-1	-1	1	-1	1	-1	1	-1	-1	-1	-1	-1	-1	-1	-1	-1	-1	-1	-1	-1
7327216	chr1B	650607072	1	1	-1	-1	-1	-1	-1	-1	-1	-1	-1	-1	-1	-1	-1	-1	-1	-1	-1	-1	-1	-1	-1	-1	1	-1	-1	-1	-1	1	-1	1	-1	1	-1	-1	-1	-1	-1	-1	-1	-1	-1	-1	-1	-1	-1
1769329	chr1B	650765046	1	1	-1	-1	-1	-1	-1	-1	-1	-1	-1	-1	-1	-1	-1	-1	-1	-1	-1	-1	-1	-1	-1	-1	1	-1	-1	-1	-1	1	-1	1	-1	1	-1	-1	-1	-1	-1	-1	-1	-1	-1	-1	-1	-1	-1
1708423	chr1B	650824363	1	1	-1	-1	-1	-1	-1	-1	-1	-1	-1	-1	-1	-1	-1	-1	-1	-1	-1	-1	-1	-1	-1	-1	1	-1	-1	-1	-1	1	-1	1	-1	1	-1	-1	-1	-1	-1	-1	-1	-1	-1	-1	-1	-1	-1
5339586	chr1B	650840183	-1	-1	-1	-1	-1	-1	-1	-1	-1	1	1	-1	1	1	-1	1	-1	-1	-1	-1	-1	-1	-1	-1	-1	-1	-1	-1	-1	-1	-1	-1	-1	-1	-1	-1	-1	-1	-1	-1	-1	-1	-1	-1	-1	1	-1
12777208	chr1B	650925830	-1	-1	-1	-1	-1	-1	-1	-1	-1	1	1	1	1	-1	-1	-1	-1	-1	-1	-1	-1	-1	-1	-1	-1	-1	-1	-1	-1	-1	-1	-1	-1	-1	-1	-1	-1	-1	-1	-1	-1	-1	-1	-1	-1	-1	-1
59994315	chr1B	650953850	-1	-1	-1	-1	-1	-1	-1	-1	-1	1	1	1	1	-1	-1	-1	-1	-1	-1	-1	-1	-1	-1	-1	-1	-1	-1	-1	-1	-1	-1	-1	-1	-1	-1	-1	-1	-1	-1	-1	-1	-1	-1	-1	-1	-1	-1
1034551	chr1B	651408962	-1	-1	-1	-1	-1	-1	-1	-1	-1	1	1	1	1	-1	-1	-1	-1	-1	-1	-1	1	-1	-1	-1	1	1	-1	-1	-1	-1	1	-1	-1	1	-1	-1	-1	-1	1	-1	-1	-1	-1	-1	-1	1	-1
1212392	chr1B	651546277	1	-1	-1	-1	-1	-1	-1	-1	1	-1	-1	-1	-1	-1	-1	-1	-1	-1	-1	-1	-1	-1	-1	-1	1	-1	-1	-1	-1	1	-1	1	-1	1	-1	-1	-1	-1	-1	-1	-1	-1	-1	-1	-1	-1	-1
1391137	chr1B	652101615	-1	-1	-1	-1	-1	-1	-1	-1	-1	1	1	-1	1	1	-1	-1	-1	-1	-1	-1	-1	-1	-1	-1	-1	-1	-1	-1	-1	-1	-1	-1	-1	-1	-1	-1	-1	-1	-1	-1	-1	-1	-1	-1	-1	1	-1
59994118	chr1B	652111423	-1	-1	-1	-1	-1	-1	-1	-1	-1	1	1	-1	1	1	-1	-1	-1	-1	-1	-1	-1	-1	-1	-1	-1	-1	-1	-1	-1	-1	-1	-1	-1	-1	-1	-1	-1	-1	-1	-1	-1	-1	-1	-1	-1	1	-1
1238402	chr1B	652167607	-1	-1	-1	-1	-1	-1	-1	-1	-1	1	1	-1	1	1	-1	-1	-1	-1	-1	-1	-1	-1	-1	-1	-1	-1	-1	-1	-1	-1	-1	-1	-1	-1	-1	-1	-1	-1	-1	-1	-1	-1	-1	-1	-1	1	-1
7352665	chr1B	652304085	-1	-1	-1	-1	-1	-1	-1	-1	-1	1	1	-1	1	1	-1	-1	-1	-1	-1	-1	-1	-1	-1	-1	-1	-1	-1	-1	-1	-1	-1	-1	-1	-1	-1	-1	-1	-1	-1	-1	-1	-1	-1	-1	-1	1	-1
59994812	chr1B	652354570	-1	-1	-1	-1	-1	-1	-1	-1	-1	1	1	-1	1	1	-1	-1	-1	-1	-1	-1	-1	-1	-1	-1	-1	-1	-1	-1	-1	-1	-1	-1	-1	-1	-1	-1	-1	-1	-1	-1	-1	-1	-1	-1	-1	1	-1
12751892	chr1B	652354572	-1	-1	-1	-1	-1	-1	-1	-1	-1	1	1	1	1	-1	-1	-1	-1	-1	-1	-1	-1	-1	-1	-1	-1	-1	-1	-1	-1	-1	-1	-1	-1	-1	-1	-1	-1	-1	-1	-1	-1	-1	-1	-1	-1	-1	-1
39600052	chr1B	652354624	-1	-1	-1	-1	-1	-1	-1	-1	-1	1	1	-1	1	1	-1	-1	-1	-1	-1	-1	-1	-1	-1	-1	-1	-1	-1	-1	-1	-1	-1	-1	-1	-1	-1	-1	-1	-1	-1	-1	-1	-1	-1	-1	-1	1	-1
59994936	chr1B	652354628	-1	-1	-1	-1	-1	-1	-1	-1	-1	1	1	-1	1	1	-1	-1	-1	-1	-1	-1	-1	-1	-1	-1	-1	-1	-1	-1	-1	-1	-1	-1	-1	-1	-1	-1	-1	-1	-1	-1	-1	-1	-1	-1	-1	1	-1
1120755	chr1B	652356645	1	1	-1	-1	-1	-1	-1	-1	1	-1	-1	-1	-1	-1	-1	-1	-1	1	-1	-1	-1	-1	-1	1	-1	-1	-1	-1	-1	1	-1	-1	1	-1	-1	-1	-1	-1	-1	1	-1	1	-1	-1	-1	-1	1
39683574	chr1B	652368404	-1	-1	-1	-1	-1	-1	-1	-1	-1	1	1	1	1	-1	-1	-1	-1	-1	-1	-1	-1	-1	-1	-1	-1	-1	-1	-1	-1	-1	-1	-1	-1	-1	-1	-1	-1	-1	-1	-1	-1	-1	-1	-1	-1	-1	-1
32026065	chr1B	652369578	-1	-1	-1	-1	-1	-1	-1	-1	-1	1	1	-1	1	1	-1	-1	-1	-1	-1	-1	-1	-1	-1	-1	-1	-1	-1	-1	-1	-1	-1	-1	-1	-1	-1	-1	-1	-1	-1	-1	-1	-1	-1	-1	-1	1	-1
5010750	chr1B	652503578	-1	-1	-1	-1	-1	-1	-1	-1	-1	1	1	-1	1	1	-1	-1	-1	-1	-1	-1	-1	-1	-1	-1	-1	-1	-1	-1	-1	-1	-1	-1	-1	-1	-1	-1	-1	-1	-1	-1	-1	-1	-1	-1	-1	1	-1
4010199	chr1B	652541170	1	1	-1	-1	-1	-1	-1	-1	-1	-1	-1	-1	-1	-1	-1	-1	-1	-1	-1	-1	-1	-1	-1	-1	1	-1	-1	-1	-1	1	-1	1	-1	1	-1	-1	-1	-1	-1	-1	-1	-1	-1	-1	-1	-1	-1
1767260	chr1B	652541603	1	1	-1	-1	-1	-1	-1	-1	-1	-1	-1	-1	-1	-1	-1	-1	-1	-1	-1	-1	-1	-1	-1	-1	1	-1	-1	-1	-1	1	-1	1	-1	1	-1	-1	-1	-1	-1	-1	-1	-1	-1	-1	-1	-1	-1
5011013	chr1B	653031461	-1	-1	-1	-1	-1	-1	-1	-1	-1	1	1	-1	1	1	-1	-1	-1	-1	-1	-1	-1	-1	-1	-1	-1	-1	-1	-1	-1	-1	-1	-1	-1	-1	-1	-1	-1	-1	-1	-1	-1	-1	-1	-1	-1	1	-1
1139535	chr1B	653311788	1	1	-1	-1	-1	-1	-1	-1	1	-1	-1	-1	-1	-1	-1	-1	-1	-1	-1	-1	-1	-1	-1	-1	1	-1	-1	-1	-1	1	-1	1	-1	1	-1	-1	-1	-1	-1	-1	-1	-1	-1	-1	-1	-1	-1
1313090	chr1B	653311853	1	1	-1	-1	-1	-1	-1	-1	1	1	1	-1	1	1	-1	-1	-1	-1	-1	-1	-1	-1	-1	-1	1	-1	-1	-1	-1	-1	-1	1	-1	1	-1	-1	-1	-1	-1	-1	-1	-1	-1	-1	-1	1	-1
7914102	chr1B	653476682	-1	-1	-1	-1	-1	-1	-1	1	-1	1	1	-1	1	-1	-1	-1	-1	-1	-1	-1	-1	-1	-1	-1	-1	-1	-1	-1	-1	-1	-1	-1	-1	-1	-1	-1	-1	-1	-1	-1	-1	-1	-1	-1	-1	-1	-1
59994131	chr1B	653826105	-1	-1	-1	-1	-1	-1	-1	-1	-1	1	1	-1	1	1	-1	-1	-1	-1	-1	-1	-1	-1	-1	-1	-1	-1	-1	-1	-1	-1	-1	-1	-1	-1	-1	-1	-1	-1	-1	-1	-1	-1	-1	-1	-1	1	-1
1378274	chr1B	654826315	-1	-1	-1	-1	-1	-1	-1	-1	-1	1	1	-1	1	1	-1	-1	-1	-1	-1	-1	-1	-1	-1	-1	-1	-1	-1	-1	-1	-1	-1	-1	-1	-1	-1	-1	-1	-1	-1	-1	-1	-1	-1	-1	-1	1	-1
1378753	chr1B	655165484	-1	-1	-1	-1	-1	-1	-1	-1	-1	1	1	1	1	-1	-1	-1	-1	-1	-1	-1	-1	-1	-1	-1	-1	-1	-1	-1	-1	-1	-1	-1	-1	-1	-1	-1	-1	-1	-1	-1	-1	-1	-1	-1	-1	-1	-1
984063	chr1B	655165489	-1	-1	-1	-1	-1	-1	-1	-1	-1	1	1	-1	1	1	-1	-1	-1	-1	-1	-1	-1	-1	-1	-1	-1	-1	-1	-1	-1	-1	-1	-1	-1	-1	-1	-1	-1	-1	-1	-1	-1	-1	-1	-1	-1	1	-1
1265401	chr1B	655192560	-1	-1	-1	-1	-1	-1	-1	-1	-1	1	1	-1	1	1	-1	-1	-1	-1	-1	-1	-1	-1	-1	-1	-1	-1	-1	-1	-1	-1	-1	-1	-1	-1	-1	-1	-1	-1	-1	-1	-1	-1	-1	-1	-1	1	-1
59994787	chr1B	655286445	-1	-1	-1	-1	-1	-1	-1	-1	-1	1	1	1	-1	-1	-1	-1	-1	-1	-1	-1	-1	-1	-1	-1	-1	-1	-1	-1	-1	-1	-1	-1	-1	-1	-1	-1	-1	-1	-1	-1	-1	-1	-1	-1	-1	-1	-1
1275758	chr1B	655852680	-1	-1	-1	-1	-1	-1	-1	-1	-1	1	1	1	1	-1	-1	-1	-1	-1	-1	-1	-1	-1	-1	-1	-1	-1	-1	-1	-1	-1	-1	-1	-1	-1	-1	-1	-1	-1	-1	-1	-1	-1	-1	-1	-1	-1	-1
5324590	chr1B	655861148	-1	-1	-1	-1	-1	-1	-1	-1	-1	-1	-1	-1	-1	-1	1	-1	1	-1	-1	-1	-1	-1	1	-1	-1	-1	1	-1	1	-1	-1	-1	-1	1	1	-1	1	-1	-1	-1	1	-1	1	-1	-1	-1	1
7352388	chr1B	655861148	-1	-1	-1	-1	-1	-1	-1	-1	-1	-1	-1	-1	-1	-1	1	-1	1	-1	-1	-1	-1	-1	1	-1	-1	-1	1	-1	1	-1	-1	-1	-1	1	1	-1	1	-1	-1	-1	1	-1	1	-1	-1	-1	1
4911085	chr1B	656010555	-1	-1	-1	-1	-1	-1	-1	-1	-1	1	1	1	1	-1	1	-1	-1	-1	-1	-1	-1	-1	-1	-1	-1	-1	1	-1	-1	-1	-1	-1	-1	-1	-1	-1	-1	-1	-1	-1	-1	-1	-1	-1	-1	-1	-1
1103128	chr1B	656026799	1	1	-1	-1	-1	-1	-1	-1	1	1	1	-1	1	1	-1	-1	-1	-1	-1	-1	-1	-1	-1	1	1	1	-1	-1	-1	1	-1	1	-1	1	-1	1	-1	-1	-1	-1	-1	-1	1	-1	-1	1	-1
3940105	chr1B	656030712	-1	-1	-1	-1	-1	-1	-1	-1	-1	1	1	-1	1	1	-1	-1	-1	-1	-1	-1	-1	-1	-1	-1	-1	-1	-1	-1	-1	-1	-1	-1	-1	-1	-1	-1	-1	-1	-1	-1	-1	-1	-1	-1	-1	1	-1
1110118	chr1B	656528884	1	1	-1	-1	-1	-1	-1	-1	1	-1	-1	-1	-1	-1	-1	-1	-1	-1	-1	-1	-1	-1	-1	-1	0	-1	-1	-1	-1	1	-1	1	-1	1	-1	-1	-1	-1	-1	-1	-1	-1	1	-1	-1	-1	-1
1769130	chr1B	656557023	1	1	-1	-1	-1	-1	-1	-1	1	-1	-1	-1	-1	-1	-1	-1	-1	-1	-1	-1	-1	-1	-1	-1	1	-1	-1	-1	-1	1	-1	1	-1	1	-1	-1	-1	-1	-1	-1	-1	-1	1	-1	-1	-1	-1
1385473	chr1B	657020301	-1	-1	-1	-1	-1	-1	-1	-1	-1	1	1	-1	1	1	-1	-1	-1	-1	-1	-1	-1	-1	-1	-1	-1	-1	-1	-1	-1	-1	-1	-1	-1	-1	-1	-1	-1	-1	-1	-1	-1	-1	-1	-1	-1	1	-1
1113209	chr1B	657106216	-1	-1	-1	-1	-1	-1	-1	-1	-1	1	1	-1	1	-1	-1	-1	-1	-1	-1	-1	-1	-1	-1	-1	-1	-1	-1	-1	-1	-1	-1	-1	-1	-1	-1	-1	-1	-1	-1	-1	-1	-1	-1	-1	-1	1	-1
1119557	chr1B	657295106	-1	-1	-1	-1	-1	-1	-1	-1	-1	1	1	-1	1	1	-1	-1	-1	-1	-1	-1	-1	-1	-1	-1	-1	-1	-1	-1	-1	-1	-1	-1	-1	-1	-1	-1	-1	-1	-1	-1	-1	-1	-1	-1	-1	1	-1
12832985	chr1B	657331714	-1	-1	-1	-1	-1	-1	-1	-1	-1	1	1	-1	1	1	-1	-1	-1	-1	-1	-1	-1	-1	-1	-1	-1	-1	-1	-1	-1	-1	-1	-1	-1	-1	-1	-1	-1	-1	-1	-1	-1	-1	-1	-1	-1	1	-1
3960535	chr1B	657592264	1	-1	1	1	1	1	1	1	1	-1	-1	1	-1	-1	1	-1	1	1	1	1	1	1	1	-1	-1	-1	1	1	1	1	1	-1	1	-1	1	-1	1	1	1	1	1	1	-1	1	1	-1	1
984956	chr1B	657866639	-1	-1	-1	-1	-1	-1	-1	-1	-1	1	1	-1	1	1	-1	-1	-1	-1	-1	-1	-1	-1	-1	-1	-1	-1	-1	-1	-1	-1	-1	-1	-1	-1	-1	-1	-1	-1	-1	-1	-1	-1	-1	-1	-1	1	-1
1055094	chr1B	658232698	-1	-1	-1	-1	-1	-1	-1	-1	-1	-1	-1	-1	-1	-1	-1	-1	-1	-1	-1	-1	-1	-1	-1	1	-1	-1	-1	-1	-1	-1	1	-1	1	-1	-1	-1	1	-1	-1	1	-1	-1	-1	-1	-1	1	-1
980990	chr1B	658253241	-1	-1	-1	1	-1	-1	-1	-1	-1	-1	-1	-1	-1	-1	-1	-1	-1	-1	-1	-1	-1	-1	-1	-1	-1	-1	-1	-1	-1	-1	-1	-1	-1	-1	-1	-1	-1	-1	-1	-1	-1	-1	-1	-1	-1	-1	-1
1407782	chr1B	658276325	-1	-1	-1	-1	-1	-1	-1	-1	-1	1	1	-1	1	1	-1	-1	-1	-1	-1	-1	-1	-1	-1	-1	-1	-1	-1	-1	-1	-1	-1	-1	-1	-1	-1	-1	-1	-1	-1	-1	-1	-1	-1	-1	-1	1	-1
4007971	chr1B	658284139	-1	-1	-1	-1	-1	-1	-1	-1	-1	1	1	-1	1	1	-1	-1	-1	-1	-1	-1	-1	-1	-1	-1	-1	-1	-1	-1	-1	-1	-1	-1	-1	-1	-1	-1	-1	-1	-1	-1	-1	-1	-1	-1	-1	1	-1
1284007	chr1B	658656966	-1	-1	-1	-1	-1	-1	-1	-1	-1	1	1	-1	1	1	-1	-1	-1	-1	-1	-1	-1	-1	-1	-1	-1	-1	-1	-1	-1	-1	-1	-1	-1	-1	-1	-1	-1	-1	-1	-1	-1	-1	-1	-1	-1	1	-1
3028154	chr1B	658678535	-1	-1	-1	-1	-1	-1	-1	-1	-1	1	1	-1	1	1	-1	-1	-1	-1	-1	-1	-1	-1	-1	-1	-1	-1	-1	-1	-1	-1	-1	-1	-1	-1	-1	-1	-1	-1	-1	-1	-1	-1	-1	-1	-1	1	-1
1047726	chr1B	658688508	-1	-1	-1	-1	-1	-1	-1	-1	-1	1	1	-1	1	1	-1	-1	-1	-1	-1	-1	-1	-1	-1	-1	-1	-1	-1	-1	-1	-1	-1	-1	-1	-1	-1	-1	-1	-1	-1	-1	-1	-1	-1	-1	-1	1	-1
1206605	chr1B	658908730	-1	-1	-1	-1	-1	-1	-1	-1	-1	1	1	1	1	-1	-1	-1	-1	-1	-1	-1	-1	-1	-1	-1	-1	-1	-1	-1	-1	-1	-1	-1	-1	-1	-1	-1	-1	-1	-1	-1	-1	-1	-1	-1	-1	-1	-1
1032785	chr1B	659019672	-1	-1	-1	1	-1	-1	-1	-1	-1	1	1	-1	1	1	-1	-1	-1	-1	-1	-1	-1	-1	-1	-1	-1	-1	-1	-1	-1	-1	-1	-1	-1	-1	-1	-1	-1	-1	-1	-1	-1	-1	-1	-1	-1	1	-1
19483464	chr1B	659446149	-1	-1	-1	-1	-1	-1	-1	-1	-1	-1	-1	-1	-1	-1	1	-1	1	-1	-1	-1	-1	-1	1	-1	-1	-1	1	-1	1	-1	-1	-1	-1	-1	1	-1	1	-1	-1	-1	1	-1	1	-1	-1	-1	1
5011348	chr1B	659781088	-1	-1	-1	-1	-1	-1	-1	-1	-1	1	1	-1	1	1	-1	-1	-1	-1	-1	-1	-1	-1	-1	-1	-1	-1	-1	-1	-1	-1	-1	-1	-1	-1	-1	-1	-1	-1	-1	-1	-1	-1	-1	-1	-1	1	-1
59994490	chr1B	659912098	-1	-1	-1	-1	-1	-1	-1	-1	-1	1	1	-1	1	1	-1	-1	-1	-1	-1	-1	-1	-1	-1	-1	-1	-1	-1	-1	-1	-1	-1	-1	-1	-1	-1	-1	-1	-1	-1	-1	-1	-1	-1	-1	-1	1	-1
5011395	chr1B	659912110	-1	-1	-1	-1	-1	-1	-1	-1	-1	1	1	-1	1	1	-1	-1	-1	-1	-1	-1	-1	-1	-1	-1	-1	-1	-1	-1	-1	-1	-1	-1	-1	-1	-1	-1	-1	-1	-1	-1	-1	-1	-1	-1	-1	1	-1
7929626	chr1B	660548016	-1	-1	-1	-1	-1	-1	-1	-1	-1	1	1	-1	1	1	-1	-1	-1	-1	-1	-1	-1	-1	-1	-1	-1	-1	-1	-1	-1	-1	-1	-1	-1	-1	-1	-1	-1	-1	-1	-1	-1	-1	-1	-1	-1	1	-1
1265000	chr1B	660652000	1	1	-1	-1	-1	-1	-1	-1	-1	-1	-1	-1	-1	-1	-1	-1	-1	1	-1	-1	-1	-1	-1	1	-1	-1	-1	-1	-1	1	-1	-1	1	-1	-1	1	-1	-1	-1	1	-1	1	-1	-1	1	-1	-1
1265837	chr1B	660753136	-1	-1	-1	-1	-1	-1	-1	-1	-1	1	1	-1	1	1	-1	-1	-1	-1	-1	-1	-1	-1	-1	-1	-1	-1	-1	-1	-1	-1	-1	-1	-1	-1	-1	-1	-1	-1	-1	-1	-1	-1	-1	-1	-1	1	-1
5011025	chr1B	660869618	-1	-1	-1	-1	-1	-1	-1	-1	-1	1	1	-1	1	1	-1	-1	-1	-1	-1	-1	-1	-1	-1	-1	-1	-1	-1	-1	-1	-1	-1	-1	-1	-1	-1	-1	-1	-1	-1	-1	-1	-1	-1	-1	-1	1	-1
39693342	chr1B	660876620	-1	-1	-1	-1	-1	-1	-1	-1	-1	1	1	-1	1	1	-1	-1	-1	-1	-1	-1	-1	-1	-1	-1	-1	-1	-1	-1	-1	-1	-1	-1	-1	-1	-1	-1	-1	-1	-1	-1	-1	-1	-1	-1	-1	1	-1
1063300	chr1B	660880409	-1	-1	-1	-1	-1	-1	-1	-1	-1	-1	-1	-1	-1	-1	1	-1	1	-1	-1	-1	-1	1	1	-1	1	-1	-1	1	1	1	1	1	-1	-1	-1	-1	-1	-1	-1	-1	1	1	-1	-1	-1	1	-1
42777374	chr1B	660880521	-1	-1	-1	-1	-1	-1	-1	-1	-1	1	1	-1	1	1	-1	-1	-1	-1	-1	-1	-1	-1	-1	-1	-1	-1	-1	-1	-1	-1	-1	-1	-1	-1	-1	-1	-1	-1	-1	-1	-1	-1	-1	-1	-1	1	-1
1211656	chr1B	660995427	-1	-1	-1	-1	-1	-1	-1	-1	-1	1	1	-1	1	1	-1	-1	-1	-1	-1	-1	-1	-1	-1	-1	-1	-1	-1	-1	-1	-1	-1	-1	-1	-1	-1	-1	-1	-1	-1	-1	-1	-1	-1	-1	-1	1	-1
42777375	chr1B	660995736	-1	-1	-1	-1	-1	-1	-1	-1	-1	1	1	-1	1	1	-1	-1	-1	-1	-1	-1	-1	-1	-1	-1	-1	-1	-1	-1	-1	-1	-1	-1	-1	-1	-1	-1	-1	-1	-1	-1	-1	-1	-1	-1	-1	1	-1
5563000	chr1B	661035103	1	1	1	1	1	1	1	1	1	1	1	1	1	1	1	1	1	1	1	1	1	1	1	1	1	1	1	1	1	1	1	1	1	1	1	1	1	1	1	1	1	1	1	1	1	1	1
2323190	chr1B	661189744	1	-1	-1	-1	-1	-1	-1	-1	-1	-1	-1	-1	-1	-1	-1	-1	-1	-1	-1	-1	-1	-1	-1	-1	-1	1	-1	-1	-1	-1	-1	-1	-1	-1	-1	-1	-1	-1	-1	1	-1	1	1	-1	1	-1	-1
5011115	chr1B	661985982	-1	-1	-1	-1	-1	-1	-1	-1	-1	1	1	-1	1	1	-1	-1	-1	-1	-1	-1	-1	-1	-1	-1	-1	-1	-1	-1	-1	-1	-1	-1	-1	-1	-1	-1	-1	-1	-1	-1	-1	-1	-1	-1	-1	1	-1
3940289	chr1B	662174067	-1	-1	-1	1	-1	-1	-1	-1	-1	-1	-1	-1	-1	-1	-1	-1	-1	-1	-1	-1	-1	-1	-1	-1	-1	-1	-1	-1	-1	-1	-1	-1	-1	-1	-1	-1	-1	-1	-1	-1	-1	-1	-1	-1	-1	-1	-1
5323892	chr1B	664419657	-1	-1	-1	1	-1	-1	1	1	1	-1	-1	1	-1	-1	-1	-1	-1	-1	-1	-1	-1	-1	-1	-1	-1	-1	-1	-1	-1	-1	-1	-1	-1	-1	-1	-1	-1	-1	-1	-1	-1	-1	-1	-1	-1	-1	-1
5331957	chr1B	664419706	-1	-1	-1	1	-1	-1	1	1	1	-1	-1	1	-1	-1	-1	-1	-1	-1	-1	-1	-1	-1	-1	-1	-1	-1	-1	-1	-1	-1	-1	-1	-1	-1	-1	-1	-1	-1	-1	-1	-1	-1	-1	-1	-1	-1	-1
1126698	chr1B	664419743	-1	-1	-1	1	-1	-1	1	1	1	-1	-1	1	-1	-1	-1	-1	-1	-1	-1	-1	-1	-1	-1	-1	-1	-1	-1	-1	-1	-1	-1	-1	-1	-1	-1	-1	-1	-1	-1	-1	-1	-1	-1	-1	-1	-1	-1
3936899	chr1B	664419796	-1	-1	-1	1	-1	-1	1	1	1	-1	-1	1	-1	-1	-1	-1	-1	-1	-1	-1	-1	-1	-1	-1	-1	-1	-1	-1	-1	-1	-1	-1	-1	-1	-1	-1	-1	-1	-1	-1	-1	-1	-1	-1	-1	-1	-1
1667880	chr1B	664427872	-1	-1	-1	1	-1	-1	1	1	1	-1	-1	1	-1	-1	-1	-1	-1	-1	-1	-1	-1	-1	-1	-1	-1	-1	-1	-1	-1	-1	-1	-1	-1	-1	-1	-1	-1	-1	-1	-1	-1	-1	-1	-1	-1	-1	-1
12764391	chr1B	664427880	-1	-1	-1	1	-1	-1	1	1	1	-1	-1	1	-1	-1	-1	-1	-1	-1	-1	-1	-1	-1	-1	-1	-1	-1	-1	-1	-1	-1	-1	-1	-1	-1	-1	-1	-1	-1	-1	-1	-1	-1	-1	-1	-1	-1	-1
1077391	chr1B	664428620	-1	-1	-1	1	-1	-1	1	1	1	-1	-1	1	-1	-1	-1	-1	-1	-1	-1	-1	-1	-1	-1	-1	-1	-1	-1	-1	-1	-1	-1	-1	-1	-1	-1	-1	-1	-1	-1	-1	-1	-1	-1	-1	-1	-1	-1
1110626	chr1B	664444329	1	1	1	1	1	1	1	1	1	-1	-1	1	-1	-1	1	1	1	1	1	1	1	1	1	1	1	1	1	1	1	1	1	1	1	1	1	1	1	1	1	1	1	1	1	1	1	-1	1
1075139	chr1B	665322061	-1	-1	-1	-1	-1	-1	-1	-1	-1	-1	-1	-1	-1	-1	1	-1	1	-1	-1	-1	-1	-1	1	-1	-1	-1	1	-1	1	-1	-1	-1	-1	-1	1	-1	1	-1	-1	-1	1	-1	1	-1	-1	-1	-1
100000448	chr1B	665814839	-1	-1	-1	1	-1	-1	-1	-1	-1	-1	-1	-1	-1	-1	-1	-1	-1	-1	-1	-1	-1	-1	-1	-1	-1	-1	-1	-1	-1	-1	-1	-1	-1	-1	-1	-1	-1	-1	-1	-1	-1	-1	-1	-1	-1	-1	-1
4539465	chr1B	666298035	-1	-1	-1	1	-1	-1	1	1	1	-1	-1	1	-1	-1	-1	-1	-1	-1	-1	-1	-1	-1	-1	-1	-1	-1	-1	-1	-1	-1	-1	-1	-1	-1	-1	-1	-1	-1	-1	-1	-1	-1	-1	-1	-1	-1	-1
3936452	chr1B	666298071	-1	-1	-1	1	-1	-1	-1	-1	-1	-1	-1	-1	-1	-1	-1	-1	-1	-1	-1	-1	-1	-1	-1	-1	-1	-1	-1	-1	-1	-1	-1	-1	-1	-1	-1	-1	-1	-1	-1	-1	-1	-1	-1	-1	-1	-1	-1
3022562	chr1B	666541362	-1	-1	-1	-1	-1	-1	1	1	1	-1	-1	1	-1	-1	-1	-1	-1	-1	-1	-1	-1	-1	-1	-1	-1	-1	-1	-1	-1	-1	-1	-1	-1	-1	-1	-1	-1	-1	-1	-1	-1	-1	-1	-1	-1	-1	-1
1085895	chr1B	666541422	-1	-1	-1	-1	-1	-1	1	1	1	-1	-1	1	-1	-1	-1	-1	-1	-1	-1	-1	-1	-1	-1	-1	-1	-1	-1	-1	-1	-1	-1	-1	-1	-1	-1	-1	-1	-1	-1	-1	-1	-1	-1	-1	-1	-1	-1
1723344	chr1B	666618500	-1	-1	-1	1	1	1	-1	-1	-1	-1	-1	-1	-1	-1	-1	-1	-1	-1	-1	-1	1	-1	-1	-1	-1	-1	-1	-1	1	-1	-1	1	-1	-1	-1	-1	-1	-1	-1	-1	-1	1	1	-1	1	-1	-1
9724321	chr1B	666687855	-1	-1	-1	1	1	-1	-1	-1	-1	-1	-1	-1	-1	-1	-1	-1	-1	-1	-1	-1	-1	-1	-1	-1	-1	-1	-1	-1	-1	-1	-1	-1	-1	-1	-1	-1	-1	-1	-1	-1	-1	-1	-1	-1	-1	-1	-1
59994900	chr1B	667521286	-1	-1	-1	-1	-1	-1	-1	-1	-1	1	1	-1	1	1	-1	-1	-1	-1	-1	-1	-1	-1	-1	-1	-1	-1	-1	-1	-1	-1	-1	-1	-1	-1	-1	-1	-1	-1	-1	-1	-1	-1	-1	-1	-1	1	-1
1201432	chr1B	667735417	1	1	-1	-1	-1	-1	-1	-1	-1	-1	-1	1	1	-1	-1	-1	-1	1	-1	-1	-1	-1	-1	-1	-1	-1	-1	-1	-1	1	-1	-1	-1	-1	-1	-1	-1	-1	-1	-1	-1	1	-1	-1	-1	-1	1
7338845	chr1B	667735482	-1	-1	-1	1	-1	-1	-1	-1	-1	1	1	-1	1	1	-1	-1	-1	-1	-1	-1	-1	-1	-1	-1	-1	-1	-1	-1	-1	-1	-1	-1	-1	-1	-1	-1	-1	-1	-1	-1	-1	-1	-1	-1	-1	1	-1
1091645	chr1B	667753323	-1	1	-1	-1	-1	-1	-1	-1	-1	-1	-1	-1	-1	-1	1	-1	1	-1	-1	-1	-1	-1	1	1	-1	1	1	-1	1	-1	-1	-1	-1	-1	1	1	1	-1	-1	-1	1	-1	1	-1	-1	-1	-1
3023800	chr1B	667996739	-1	-1	-1	-1	-1	-1	-1	-1	-1	-1	-1	1	1	-1	-1	-1	-1	-1	-1	-1	-1	-1	-1	-1	-1	-1	-1	-1	-1	-1	-1	-1	-1	-1	-1	-1	-1	-1	-1	-1	-1	-1	-1	-1	-1	-1	-1
1114005	chr1B	668577373	-1	-1	-1	-1	-1	-1	-1	-1	-1	-1	-1	-1	-1	-1	1	-1	1	-1	-1	-1	-1	-1	1	1	-1	1	1	-1	1	-1	-1	-1	-1	-1	1	1	1	-1	-1	-1	1	-1	1	-1	-1	-1	-1
13590437	chr1B	668656592	-1	-1	-1	-1	-1	-1	-1	-1	-1	-1	-1	-1	-1	-1	1	-1	1	-1	-1	-1	-1	-1	1	1	-1	1	1	-1	1	-1	-1	-1	-1	-1	1	1	1	-1	-1	-1	1	-1	1	-1	-1	-1	-1
1015865	chr1B	668656593	-1	1	-1	-1	-1	-1	-1	-1	-1	-1	-1	-1	-1	-1	1	-1	1	-1	-1	-1	-1	-1	1	0	-1	1	1	-1	1	1	-1	-1	-1	-1	1	1	1	-1	-1	-1	1	-1	1	-1	-1	-1	-1
1282448	chr1B	668735582	-1	-1	-1	-1	-1	-1	-1	-1	-1	1	1	-1	1	1	-1	-1	-1	-1	-1	-1	-1	-1	-1	-1	-1	-1	-1	-1	-1	-1	-1	-1	-1	-1	-1	-1	-1	-1	-1	-1	-1	-1	-1	-1	-1	1	-1
23484127	chr1B	668783112	1	1	1	-1	1	1	1	1	1	1	1	-1	1	1	1	1	1	1	-1	1	1	1	-1	-1	1	1	-1	-1	-1	1	-1	1	-1	-1	1	1	1	-1	-1	-1	-1	1	1	1	1	1	1
23484127	chr1B	668783112	1	1	1	-1	1	1	1	1	1	1	1	-1	1	1	1	1	1	1	-1	1	1	1	-1	-1	1	1	-1	-1	-1	1	-1	1	-1	-1	1	1	1	-1	-1	-1	-1	1	1	1	1	1	1
1769292	chr1B	668885730	1	-1	-1	1	-1	-1	-1	-1	-1	-1	-1	-1	1	-1	-1	-1	-1	-1	-1	-1	-1	-1	1	-1	-1	-1	-1	-1	1	-1	-1	1	-1	-1	-1	-1	1	-1	-1	1	-1	-1	-1	-1	-1	1	-1
1087894	chr1B	669068265	-1	-1	-1	-1	-1	-1	-1	-1	-1	-1	-1	1	1	-1	-1	-1	-1	-1	-1	-1	-1	-1	-1	-1	-1	-1	-1	-1	-1	-1	-1	-1	-1	-1	-1	-1	-1	-1	-1	-1	-1	-1	-1	-1	-1	-1	-1
3939533	chr1B	670481763	-1	1	-1	-1	-1	-1	-1	-1	-1	-1	-1	-1	-1	-1	-1	-1	-1	-1	-1	-1	-1	1	-1	-1	-1	-1	-1	-1	-1	-1	1	-1	1	-1	-1	1	-1	-1	-1	-1	1	1	1	-1	1	-1	-1
1209696	chr1B	670506890	-1	-1	-1	-1	-1	-1	-1	-1	-1	1	1	-1	1	1	-1	-1	-1	-1	-1	-1	-1	-1	-1	-1	-1	-1	-1	-1	-1	-1	-1	-1	-1	-1	-1	-1	-1	-1	-1	-1	-1	-1	-1	-1	-1	1	-1
1108807	chr1B	670520141	-1	-1	-1	1	-1	-1	-1	-1	-1	-1	-1	-1	-1	-1	-1	-1	-1	-1	-1	-1	-1	-1	-1	-1	-1	-1	-1	-1	-1	-1	-1	-1	-1	-1	-1	-1	-1	-1	-1	-1	-1	-1	-1	-1	-1	-1	-1
988698	chr1B	670529626	-1	-1	-1	1	-1	-1	-1	-1	-1	-1	-1	-1	-1	-1	-1	-1	-1	-1	-1	-1	-1	-1	-1	-1	-1	-1	-1	-1	-1	-1	-1	-1	-1	-1	-1	-1	-1	-1	-1	-1	-1	-1	-1	-1	-1	-1	-1
29308021	chr1B	670625613	-1	-1	-1	-1	-1	-1	-1	-1	-1	1	1	-1	1	1	-1	-1	-1	-1	-1	-1	-1	-1	-1	-1	-1	-1	-1	-1	-1	-1	-1	-1	-1	-1	-1	-1	-1	-1	-1	-1	-1	-1	-1	-1	-1	1	-1
1043046	chr1B	671584410	-1	-1	-1	1	-1	-1	-1	-1	1	1	1	-1	1	1	-1	-1	-1	-1	-1	-1	-1	-1	-1	-1	-1	-1	-1	-1	-1	-1	-1	-1	-1	-1	-1	-1	-1	-1	-1	-1	-1	-1	-1	-1	-1	1	-1
4993200	chr1B	672156148	-1	-1	-1	-1	-1	-1	-1	-1	-1	1	1	-1	1	1	-1	-1	-1	-1	-1	-1	-1	-1	-1	-1	-1	-1	-1	-1	-1	-1	-1	-1	-1	-1	-1	-1	-1	-1	-1	-1	-1	-1	-1	-1	-1	1	-1
1072891	chr1B	672350221	-1	-1	-1	-1	-1	-1	-1	-1	-1	-1	-1	1	1	-1	-1	-1	-1	-1	-1	-1	-1	-1	-1	-1	-1	-1	-1	-1	-1	-1	-1	-1	-1	-1	-1	-1	-1	-1	-1	-1	-1	-1	-1	-1	-1	-1	-1
1360625	chr1B	673017765	-1	-1	-1	1	-1	-1	-1	-1	-1	-1	-1	-1	-1	-1	-1	-1	-1	-1	-1	-1	-1	-1	-1	-1	-1	-1	-1	-1	-1	-1	-1	-1	-1	-1	-1	-1	-1	-1	-1	-1	-1	-1	-1	-1	-1	-1	-1
1240234	chr1B	674633854	-1	-1	-1	-1	-1	-1	-1	-1	-1	-1	-1	-1	-1	-1	1	-1	1	-1	-1	-1	-1	-1	1	-1	-1	-1	1	1	1	-1	-1	-1	-1	-1	1	-1	1	1	-1	-1	1	-1	1	-1	-1	-1	-1
7871249	chr1B	674677562	-1	-1	-1	-1	-1	-1	1	1	1	-1	-1	1	-1	-1	-1	-1	-1	-1	-1	-1	-1	-1	-1	-1	-1	-1	-1	-1	-1	-1	-1	-1	-1	-1	-1	-1	-1	-1	-1	-1	-1	-1	-1	-1	-1	-1	-1
1213597	chr1B	674742425	-1	-1	-1	-1	-1	-1	1	1	1	-1	-1	1	-1	-1	-1	-1	-1	-1	-1	-1	-1	-1	-1	-1	-1	-1	-1	-1	-1	-1	-1	-1	-1	-1	-1	-1	-1	-1	-1	-1	-1	-1	-1	-1	-1	-1	-1
4539244	chr1B	675088735	-1	-1	-1	1	-1	-1	-1	-1	-1	-1	-1	-1	-1	-1	-1	-1	-1	-1	-1	-1	-1	-1	-1	-1	-1	-1	-1	-1	-1	-1	-1	-1	-1	-1	-1	-1	-1	-1	-1	-1	-1	-1	-1	-1	-1	-1	-1
12331731	chr1B	676135666	-1	-1	-1	-1	-1	-1	1	1	1	-1	-1	1	-1	-1	-1	-1	-1	-1	-1	-1	-1	-1	-1	-1	-1	-1	-1	-1	-1	-1	-1	-1	-1	-1	-1	-1	-1	-1	-1	-1	-1	-1	-1	-1	-1	-1	-1
59994120	chr1B	677957823	-1	-1	-1	-1	-1	-1	-1	-1	-1	1	1	-1	1	1	-1	-1	-1	-1	-1	-1	-1	-1	-1	-1	-1	-1	-1	-1	-1	-1	-1	-1	-1	-1	-1	-1	-1	-1	-1	-1	-1	-1	-1	-1	-1	1	-1
3033035	chr1B	678088152	-1	-1	-1	1	-1	-1	1	1	1	-1	-1	1	-1	-1	-1	-1	-1	-1	-1	-1	-1	-1	-1	-1	-1	-1	-1	-1	-1	-1	-1	-1	-1	-1	-1	-1	-1	-1	-1	-1	-1	-1	-1	-1	-1	-1	-1
4992374	chr1B	678368543	-1	-1	-1	1	-1	-1	-1	-1	-1	-1	-1	-1	-1	-1	-1	-1	-1	-1	-1	-1	-1	-1	-1	-1	-1	-1	-1	-1	-1	-1	-1	-1	-1	-1	-1	-1	-1	-1	-1	-1	-1	-1	-1	-1	-1	-1	-1
1101118	chr1B	678500541	-1	-1	-1	1	-1	-1	1	1	1	-1	-1	1	-1	-1	-1	-1	-1	-1	-1	-1	-1	-1	-1	-1	-1	-1	-1	-1	-1	-1	-1	-1	-1	-1	-1	-1	-1	-1	-1	-1	-1	-1	-1	-1	-1	-1	-1
1233771	chr1B	679160190	-1	-1	-1	1	-1	-1	-1	-1	1	-1	-1	-1	-1	-1	-1	-1	-1	-1	-1	-1	-1	-1	-1	-1	-1	-1	-1	-1	-1	-1	-1	-1	-1	-1	-1	-1	-1	-1	-1	-1	-1	-1	-1	-1	-1	-1	-1
3533419	chr1B	679505906	-1	-1	-1	1	-1	-1	-1	-1	-1	-1	-1	-1	-1	-1	-1	-1	-1	-1	-1	-1	-1	-1	-1	-1	-1	-1	-1	-1	-1	-1	-1	-1	-1	-1	-1	-1	-1	-1	-1	-1	-1	-1	-1	-1	-1	-1	-1
2254967	chr2A	780534	-1	1	-1	-1	-1	-1	-1	-1	-1	-1	-1	-1	-1	-1	1	-1	-1	1	-1	-1	1	-1	-1	-1	-1	-1	-1	1	-1	-1	-1	-1	-1	-1	-1	-1	1	-1	1	-1	1	-1	1	-1	1	-1	1
3959987	chr2A	1138820	-1	1	-1	-1	-1	-1	-1	-1	-1	-1	-1	-1	-1	-1	-1	-1	-1	-1	-1	-1	-1	-1	-1	-1	-1	-1	-1	-1	-1	-1	-1	-1	-1	-1	-1	-1	-1	-1	-1	-1	-1	-1	-1	-1	-1	-1	-1
1268387	chr2A	1173959	-1	1	-1	1	1	-1	1	-1	-1	1	1	1	1	-1	-1	-1	-1	-1	-1	-1	-1	-1	-1	-1	-1	-1	-1	-1	-1	-1	-1	-1	-1	-1	-1	-1	-1	-1	-1	-1	-1	-1	-1	-1	-1	-1	-1
7326656	chr2A	1354746	-1	-1	-1	-1	-1	-1	-1	-1	-1	-1	-1	-1	-1	-1	-1	1	-1	-1	-1	1	-1	-1	1	1	-1	-1	-1	-1	1	-1	1	-1	-1	-1	-1	-1	-1	-1	-1	-1	-1	-1	-1	-1	-1	-1	-1
1211822	chr2A	1432238	-1	1	-1	-1	-1	-1	-1	-1	-1	-1	-1	-1	-1	-1	1	1	-1	1	-1	1	1	-1	1	1	-1	-1	-1	1	1	-1	1	-1	-1	-1	-1	-1	1	-1	1	-1	1	-1	1	-1	1	-1	1
1697492	chr2A	1710605	-1	1	-1	-1	-1	-1	-1	-1	-1	-1	-1	-1	-1	1	-1	-1	-1	-1	-1	-1	-1	-1	-1	-1	-1	-1	-1	-1	-1	-1	-1	-1	-1	-1	-1	-1	-1	-1	-1	-1	-1	-1	-1	-1	-1	-1	-1
3951565	chr2A	2247521	-1	1	-1	-1	-1	-1	-1	-1	-1	-1	-1	-1	-1	-1	1	1	-1	1	-1	1	1	-1	1	1	-1	-1	-1	1	1	-1	1	-1	-1	-1	-1	-1	1	-1	1	-1	1	-1	1	-1	1	-1	1
1122770	chr2A	2251361	-1	1	-1	-1	-1	-1	-1	1	-1	-1	-1	-1	-1	1	1	1	-1	1	-1	1	1	-1	1	1	-1	-1	-1	1	1	-1	1	-1	-1	-1	-1	-1	1	-1	1	-1	1	-1	1	-1	1	-1	1
1286646	chr2A	2251426	-1	1	-1	-1	-1	-1	-1	1	-1	-1	-1	-1	-1	1	1	1	-1	1	-1	1	1	-1	1	1	-1	-1	-1	1	1	-1	1	-1	-1	-1	-1	-1	1	-1	1	-1	1	-1	1	-1	1	-1	1
4329502	chr2A	2256179	-1	1	-1	-1	-1	-1	-1	1	-1	-1	-1	-1	-1	-1	1	-1	-1	1	-1	1	1	-1	1	1	-1	-1	-1	1	1	-1	-1	-1	-1	-1	-1	-1	1	-1	1	-1	1	-1	1	-1	1	-1	1
1103764	chr2A	2300407	-1	1	-1	-1	-1	-1	-1	-1	-1	-1	-1	-1	-1	1	1	1	-1	1	-1	1	1	-1	1	1	-1	-1	-1	1	1	-1	1	-1	-1	-1	-1	-1	1	-1	1	-1	1	-1	1	-1	1	-1	1
2275361	chr2A	2320478	-1	-1	-1	-1	-1	-1	-1	1	-1	-1	-1	-1	-1	1	1	1	-1	1	-1	1	1	-1	1	1	-1	-1	-1	1	1	-1	1	-1	-1	-1	-1	-1	1	-1	1	-1	1	-1	1	-1	1	-1	1
3021731	chr2A	2336310	-1	1	-1	-1	-1	-1	-1	-1	-1	-1	-1	-1	-1	-1	1	-1	-1	1	-1	-1	1	-1	-1	-1	-1	-1	-1	1	-1	-1	-1	-1	-1	-1	-1	-1	1	-1	1	-1	1	-1	1	-1	1	-1	1
3028014	chr2A	2337837	-1	1	-1	-1	-1	-1	-1	-1	-1	-1	-1	-1	-1	-1	1	-1	-1	1	-1	-1	1	-1	-1	-1	-1	-1	-1	1	-1	-1	-1	-1	-1	-1	-1	-1	1	-1	1	-1	1	-1	1	-1	1	-1	1
1242042	chr2A	2512818	-1	-1	-1	-1	-1	-1	-1	-1	-1	-1	-1	-1	-1	-1	1	-1	-1	1	-1	-1	1	-1	-1	-1	-1	-1	-1	1	-1	-1	-1	-1	-1	-1	-1	-1	1	-1	1	-1	1	-1	1	-1	1	-1	1
10984540	chr2A	2650110	-1	-1	-1	-1	-1	-1	-1	1	1	-1	-1	-1	1	1	-1	1	-1	-1	-1	1	-1	-1	1	1	-1	-1	-1	-1	1	-1	1	-1	-1	-1	-1	1	-1	-1	-1	-1	-1	-1	-1	-1	-1	-1	-1
2291260	chr2A	2670896	-1	-1	-1	-1	-1	-1	-1	-1	-1	-1	-1	-1	-1	-1	1	-1	-1	1	-1	-1	1	-1	-1	-1	-1	-1	-1	1	-1	-1	-1	-1	-1	-1	-1	-1	1	-1	1	-1	1	-1	1	-1	1	-1	1
4538612	chr2A	2739802	-1	1	-1	-1	-1	-1	-1	-1	-1	-1	-1	-1	-1	-1	1	-1	-1	1	-1	-1	1	-1	-1	-1	-1	-1	-1	1	-1	-1	-1	-1	-1	-1	-1	-1	1	-1	1	-1	1	-1	1	-1	1	-1	1
1090029	chr2A	2765281	-1	1	-1	-1	-1	-1	-1	-1	-1	-1	-1	-1	-1	-1	1	-1	-1	1	-1	-1	1	-1	-1	-1	-1	-1	-1	1	-1	-1	-1	-1	-1	-1	-1	-1	1	-1	1	-1	1	-1	1	-1	1	-1	1
1062107	chr2A	3677507	-1	-1	-1	-1	-1	-1	-1	-1	-1	-1	-1	-1	1	1	-1	-1	-1	-1	-1	-1	-1	-1	-1	1	-1	-1	-1	-1	-1	-1	-1	-1	-1	-1	-1	1	-1	-1	-1	-1	-1	-1	-1	-1	-1	1	-1
3949581	chr2A	4057998	-1	1	-1	-1	-1	-1	-1	-1	-1	-1	-1	-1	-1	-1	1	1	-1	1	-1	1	1	-1	1	1	-1	-1	-1	1	1	-1	1	-1	-1	-1	-1	-1	1	-1	1	-1	1	-1	1	-1	1	-1	1
2277920	chr2A	4517775	-1	1	-1	-1	-1	-1	-1	1	-1	-1	-1	-1	-1	1	1	1	-1	1	-1	1	1	-1	1	1	-1	-1	-1	1	1	-1	1	-1	-1	-1	-1	-1	1	-1	1	-1	1	-1	1	-1	1	-1	1
5011709	chr2A	4813235	-1	-1	-1	-1	-1	-1	-1	-1	-1	1	1	-1	1	1	-1	-1	-1	-1	-1	-1	-1	-1	-1	1	-1	-1	-1	-1	-1	-1	-1	-1	-1	-1	-1	1	-1	-1	-1	-1	-1	-1	-1	-1	-1	-1	-1
3064809	chr2A	4998048	-1	1	-1	-1	-1	-1	-1	-1	-1	-1	-1	-1	-1	-1	1	1	-1	1	-1	1	1	-1	1	1	-1	-1	-1	1	1	-1	1	-1	-1	-1	-1	-1	1	-1	1	-1	1	-1	1	-1	1	-1	1
4409118	chr2A	4998508	-1	1	-1	-1	-1	-1	-1	-1	-1	-1	-1	-1	-1	-1	1	1	-1	1	-1	1	1	-1	1	1	-1	-1	-1	1	1	-1	1	-1	-1	-1	-1	-1	1	-1	1	-1	1	-1	1	-1	1	-1	1
4003308	chr2A	5123532	-1	1	-1	-1	-1	-1	-1	-1	-1	-1	-1	-1	-1	-1	1	1	-1	1	-1	1	1	-1	1	1	-1	-1	-1	1	1	-1	1	-1	-1	-1	-1	-1	1	-1	1	-1	1	-1	1	-1	1	-1	1
4003975	chr2A	5123567	-1	1	-1	-1	-1	-1	-1	-1	-1	-1	-1	-1	-1	-1	1	1	-1	1	-1	1	1	-1	1	1	-1	-1	-1	1	1	-1	1	-1	-1	-1	-1	-1	1	-1	1	-1	1	-1	1	-1	1	-1	1
4003611	chr2A	5123609	-1	1	-1	-1	-1	-1	-1	-1	-1	-1	-1	-1	-1	-1	1	1	-1	1	-1	1	1	-1	1	1	-1	-1	-1	1	1	-1	1	-1	-1	-1	-1	-1	1	-1	1	-1	1	-1	1	-1	1	-1	1
4003159	chr2A	5123652	-1	1	-1	-1	-1	-1	-1	-1	-1	-1	-1	-1	-1	-1	1	1	-1	1	-1	1	1	-1	1	1	-1	-1	-1	1	1	-1	1	-1	-1	-1	-1	-1	1	-1	1	-1	1	-1	1	-1	1	-1	1
1275977	chr2A	5124398	-1	1	-1	-1	-1	-1	-1	-1	-1	-1	-1	-1	-1	-1	1	1	-1	1	-1	1	1	-1	1	1	-1	-1	-1	1	1	-1	1	-1	-1	-1	-1	-1	1	-1	1	-1	1	-1	1	-1	1	-1	1
1669218	chr2A	6060536	-1	-1	-1	-1	-1	-1	-1	-1	-1	1	1	-1	1	1	-1	-1	-1	-1	-1	-1	-1	-1	-1	1	-1	-1	-1	-1	-1	-1	-1	-1	-1	-1	-1	1	-1	-1	-1	-1	-1	-1	-1	-1	-1	-1	-1
3570628	chr2A	6555553	-1	1	-1	-1	-1	-1	-1	-1	-1	-1	-1	-1	-1	-1	1	1	-1	1	-1	1	1	-1	1	1	-1	-1	-1	1	1	-1	1	-1	-1	-1	-1	-1	1	-1	1	-1	1	-1	1	-1	1	-1	1
1700195	chr2A	6677022	-1	1	-1	-1	-1	-1	-1	-1	-1	-1	-1	-1	-1	-1	1	1	-1	1	-1	1	-1	-1	1	1	-1	-1	-1	1	1	-1	1	-1	-1	-1	-1	-1	-1	-1	-1	-1	-1	-1	1	-1	1	-1	1
1204264	chr2A	7108613	-1	1	-1	-1	-1	-1	-1	-1	-1	-1	-1	-1	-1	-1	1	1	-1	1	-1	1	1	-1	1	1	-1	-1	-1	1	1	-1	1	-1	-1	-1	-1	-1	1	-1	1	-1	1	-1	1	-1	1	-1	1
4410680	chr2A	7117150	-1	1	-1	-1	-1	-1	-1	-1	-1	-1	-1	-1	-1	-1	1	1	-1	1	-1	1	1	-1	1	1	-1	-1	-1	1	1	-1	1	-1	-1	-1	-1	-1	1	-1	1	-1	1	-1	1	-1	1	-1	1
3944736	chr2A	7629750	-1	-1	-1	-1	-1	1	-1	-1	-1	-1	-1	-1	-1	-1	-1	-1	-1	1	-1	-1	-1	-1	-1	-1	-1	-1	-1	-1	1	1	-1	-1	1	-1	1	-1	1	-1	1	1	-1	-1	-1	-1	-1	-1	-1
7923253	chr2A	7629750	-1	-1	-1	-1	-1	-1	-1	1	1	-1	-1	-1	-1	-1	-1	-1	-1	-1	-1	-1	-1	-1	-1	-1	-1	-1	-1	-1	-1	-1	-1	-1	-1	-1	-1	-1	-1	-1	-1	-1	-1	-1	-1	-1	-1	-1	-1
1861473	chr2A	8378737	-1	-1	-1	-1	-1	-1	-1	-1	-1	1	1	-1	1	1	-1	1	-1	-1	-1	1	-1	-1	1	1	-1	-1	-1	-1	1	-1	1	-1	-1	-1	-1	1	-1	-1	-1	-1	-1	-1	-1	-1	-1	-1	-1
1699011	chr2A	8526827	-1	1	-1	-1	-1	-1	-1	-1	-1	-1	-1	-1	-1	-1	1	1	-1	1	-1	1	1	-1	1	1	-1	-1	-1	1	1	-1	1	-1	-1	-1	-1	-1	1	-1	1	-1	1	-1	1	-1	1	-1	1
4405472	chr2A	8535347	-1	1	-1	-1	-1	-1	-1	-1	-1	-1	-1	-1	-1	-1	1	1	-1	1	-1	1	1	-1	1	1	-1	-1	-1	1	1	-1	1	-1	-1	-1	-1	-1	1	-1	1	-1	1	-1	1	-1	1	-1	1
1769153	chr2A	8590163	-1	-1	-1	-1	-1	-1	-1	-1	-1	1	1	-1	1	1	-1	1	-1	-1	-1	1	-1	-1	1	1	-1	-1	-1	-1	1	-1	1	-1	-1	-1	-1	1	-1	-1	-1	-1	-1	-1	-1	-1	-1	-1	-1
4008987	chr2A	8659620	-1	1	-1	-1	-1	-1	-1	-1	-1	-1	-1	-1	-1	1	1	1	-1	1	-1	1	1	-1	1	1	-1	-1	-1	1	1	-1	1	-1	-1	-1	-1	-1	1	-1	1	-1	1	-1	1	-1	1	-1	1
1699230	chr2A	8778092	-1	1	-1	-1	-1	-1	-1	-1	-1	-1	-1	-1	-1	-1	1	-1	-1	1	-1	-1	1	-1	-1	-1	-1	-1	-1	1	-1	-1	-1	-1	-1	-1	-1	-1	1	-1	1	-1	1	-1	1	-1	1	-1	1
3948160	chr2A	9010832	-1	-1	-1	-1	-1	-1	-1	1	-1	-1	-1	-1	-1	-1	-1	-1	-1	-1	-1	-1	-1	-1	-1	-1	-1	-1	-1	-1	-1	-1	-1	-1	-1	-1	-1	-1	-1	-1	-1	-1	-1	-1	-1	-1	-1	-1	-1
7930518	chr2A	9011799	-1	-1	-1	-1	-1	-1	-1	1	1	-1	-1	-1	-1	-1	-1	-1	-1	-1	-1	-1	-1	-1	-1	-1	-1	-1	-1	-1	-1	-1	-1	-1	-1	-1	-1	-1	-1	-1	-1	-1	-1	-1	-1	-1	-1	-1	-1
5577003	chr2A	9706772	-1	1	-1	-1	-1	-1	-1	-1	-1	-1	-1	-1	-1	-1	1	1	-1	1	-1	1	1	-1	1	1	-1	-1	-1	1	-1	-1	1	-1	-1	-1	-1	-1	1	-1	1	-1	1	-1	1	-1	1	-1	1
1048620	chr2A	10529805	-1	1	-1	-1	-1	-1	-1	-1	-1	-1	-1	-1	-1	1	1	1	-1	1	-1	1	1	-1	1	1	-1	-1	-1	1	1	-1	1	-1	-1	-1	-1	-1	1	-1	1	-1	1	-1	1	-1	1	-1	1
1765400	chr2A	10539911	-1	1	-1	-1	-1	-1	-1	-1	-1	-1	-1	-1	-1	-1	1	1	-1	1	-1	1	1	-1	1	1	-1	-1	-1	1	1	-1	1	-1	-1	-1	-1	-1	1	-1	1	-1	1	-1	1	-1	1	-1	1
1281139	chr2A	10745305	-1	1	-1	-1	-1	-1	-1	-1	-1	-1	-1	-1	-1	-1	1	1	-1	1	-1	1	1	-1	1	1	-1	-1	-1	1	1	-1	1	-1	-1	-1	-1	-1	1	-1	1	-1	1	-1	1	-1	1	-1	1
2276249	chr2A	13053060	-1	1	-1	-1	-1	-1	-1	1	-1	-1	-1	-1	-1	1	1	-1	-1	1	-1	-1	1	-1	-1	-1	-1	-1	-1	1	-1	-1	-1	-1	-1	-1	-1	-1	1	-1	1	-1	1	-1	1	-1	1	-1	1
4004353	chr2A	13297445	-1	-1	-1	-1	-1	-1	-1	-1	-1	-1	-1	-1	-1	-1	1	-1	-1	-1	-1	-1	-1	-1	1	-1	-1	-1	-1	1	1	-1	-1	-1	1	-1	-1	-1	1	-1	-1	1	1	-1	1	1	-1	-1	-1
4394338	chr2A	13313026	-1	-1	-1	-1	-1	-1	-1	-1	-1	-1	-1	-1	-1	1	-1	-1	-1	-1	-1	-1	-1	-1	-1	-1	-1	-1	-1	-1	-1	-1	-1	-1	-1	-1	-1	-1	-1	-1	-1	-1	-1	-1	-1	-1	-1	-1	-1
7343007	chr2A	13872180	-1	1	-1	-1	-1	-1	-1	1	-1	-1	-1	-1	-1	1	1	-1	-1	1	-1	-1	1	-1	-1	-1	-1	-1	-1	1	-1	-1	-1	-1	-1	-1	-1	-1	1	-1	1	-1	1	-1	1	-1	1	-1	1
5358144	chr2A	14081299	-1	1	-1	-1	-1	-1	-1	-1	-1	-1	-1	-1	-1	-1	1	-1	-1	1	-1	-1	1	-1	-1	-1	-1	-1	-1	1	-1	-1	-1	-1	-1	-1	-1	-1	1	-1	1	-1	1	-1	1	-1	1	-1	1
3025247	chr2A	14290822	-1	-1	-1	-1	-1	1	-1	1	1	-1	-1	-1	-1	-1	1	-1	1	1	-1	1	-1	1	1	-1	-1	-1	-1	-1	1	1	-1	-1	1	-1	1	-1	-1	-1	1	1	-1	1	1	-1	1	-1	1
4002837	chr2A	15615857	-1	-1	-1	-1	-1	-1	-1	-1	-1	-1	-1	-1	-1	-1	1	-1	-1	1	-1	-1	-1	-1	-1	-1	-1	-1	-1	1	-1	-1	-1	-1	-1	-1	-1	-1	1	-1	1	-1	1	-1	1	-1	1	-1	1
4003779	chr2A	15800459	-1	1	1	-1	-1	-1	1	0	1	-1	-1	-1	-1	-1	1	1	-1	-1	-1	-1	-1	1	1	1	-1	-1	-1	1	-1	-1	1	-1	-1	-1	-1	1	-1	-1	-1	-1	-1	-1	-1	-1	-1	-1	-1
1014958	chr2A	15800725	-1	1	1	-1	-1	-1	1	-1	1	-1	-1	-1	-1	-1	1	1	-1	1	-1	-1	-1	-1	1	1	-1	-1	-1	1	-1	-1	1	-1	-1	-1	-1	1	1	-1	1	-1	1	-1	1	-1	1	-1	1
1392985	chr2A	15800785	-1	-1	-1	-1	-1	-1	-1	-1	-1	-1	-1	-1	-1	-1	1	-1	-1	1	-1	-1	-1	-1	-1	-1	-1	-1	-1	1	-1	-1	-1	-1	-1	-1	-1	-1	1	-1	1	-1	1	-1	1	-1	1	-1	1
1108603	chr2A	15931524	-1	-1	-1	-1	-1	-1	-1	1	-1	-1	-1	-1	-1	1	-1	-1	-1	-1	-1	-1	-1	-1	-1	-1	-1	-1	-1	-1	-1	-1	-1	-1	-1	-1	-1	-1	-1	-1	-1	-1	-1	-1	-1	-1	-1	-1	-1
1121282	chr2A	15933511	-1	-1	-1	-1	-1	-1	-1	-1	-1	-1	-1	-1	-1	-1	1	-1	-1	1	-1	-1	-1	-1	-1	-1	-1	-1	-1	1	-1	-1	-1	-1	-1	-1	-1	-1	1	-1	1	-1	1	-1	1	-1	1	-1	1
2289231	chr2A	15978490	-1	1	-1	-1	-1	-1	-1	-1	-1	-1	-1	-1	-1	-1	1	-1	-1	1	-1	-1	-1	-1	-1	-1	-1	-1	-1	1	-1	-1	-1	-1	-1	-1	-1	1	1	-1	1	-1	1	-1	1	-1	1	-1	1
5565227	chr2A	16075931	-1	1	-1	-1	-1	-1	-1	-1	-1	-1	-1	-1	-1	-1	1	-1	-1	1	-1	-1	-1	-1	-1	-1	-1	-1	-1	1	-1	-1	-1	-1	-1	-1	-1	1	1	-1	1	-1	1	-1	1	-1	1	-1	1
1134815	chr2A	16075994	-1	1	-1	-1	-1	-1	-1	-1	-1	-1	-1	-1	-1	-1	1	-1	-1	1	-1	-1	-1	-1	-1	-1	-1	-1	-1	1	-1	-1	-1	-1	-1	-1	-1	1	1	-1	1	-1	1	-1	1	-1	1	-1	1
4404528	chr2A	16081956	-1	1	-1	-1	-1	-1	-1	-1	-1	-1	-1	-1	-1	-1	1	-1	-1	1	-1	-1	-1	-1	-1	-1	-1	-1	-1	1	-1	-1	-1	-1	-1	-1	-1	1	1	-1	1	-1	1	-1	1	-1	1	-1	1
5411829	chr2A	16087966	-1	-1	-1	-1	-1	-1	-1	-1	-1	1	1	-1	1	-1	-1	-1	-1	-1	-1	-1	-1	-1	-1	-1	-1	-1	-1	-1	-1	-1	-1	-1	-1	-1	-1	-1	-1	-1	-1	-1	-1	-1	-1	-1	-1	-1	-1
4404823	chr2A	16371612	-1	-1	-1	-1	-1	-1	-1	-1	-1	1	1	-1	1	-1	-1	-1	-1	-1	-1	-1	-1	-1	-1	-1	-1	-1	-1	-1	-1	-1	-1	-1	-1	-1	-1	-1	-1	-1	-1	-1	-1	-1	-1	-1	-1	-1	-1
4406430	chr2A	16972005	-1	1	1	-1	-1	-1	1	-1	1	-1	-1	-1	-1	-1	1	-1	-1	1	-1	-1	-1	-1	-1	-1	-1	-1	-1	1	-1	-1	-1	-1	-1	-1	-1	1	1	-1	1	-1	1	-1	-1	-1	1	-1	1
4411508	chr2A	17000368	-1	1	1	-1	-1	-1	1	-1	1	-1	-1	-1	-1	-1	1	-1	-1	1	-1	-1	-1	-1	-1	-1	-1	-1	-1	1	-1	-1	-1	-1	-1	-1	-1	1	1	-1	1	-1	1	-1	-1	-1	1	-1	1
4410426	chr2A	17003656	-1	1	1	-1	-1	-1	1	-1	1	-1	-1	-1	-1	-1	1	-1	-1	1	-1	-1	-1	-1	-1	-1	-1	-1	-1	1	-1	-1	-1	-1	-1	-1	-1	1	1	-1	1	-1	1	-1	-1	-1	1	-1	1
1260940	chr2A	17092111	-1	1	1	-1	-1	-1	1	-1	1	-1	-1	-1	-1	-1	1	-1	-1	1	-1	-1	-1	-1	-1	-1	-1	-1	-1	1	-1	-1	-1	-1	-1	-1	-1	1	1	-1	1	-1	1	-1	-1	-1	-1	-1	1
7940388	chr2A	17093249	-1	-1	-1	-1	-1	-1	-1	-1	-1	1	1	-1	-1	1	-1	-1	-1	-1	-1	1	1	-1	-1	-1	-1	-1	1	-1	-1	-1	-1	-1	1	-1	-1	-1	-1	1	1	-1	-1	-1	-1	1	-1	-1	1
1116308	chr2A	17717094	-1	1	-1	-1	-1	-1	-1	1	-1	-1	-1	-1	-1	-1	-1	-1	-1	-1	-1	-1	-1	-1	-1	-1	-1	-1	-1	-1	-1	-1	-1	-1	-1	-1	-1	1	-1	-1	-1	-1	-1	-1	-1	-1	-1	-1	-1
1122273	chr2A	18021813	-1	-1	1	-1	-1	-1	1	-1	1	-1	-1	-1	-1	-1	-1	-1	-1	-1	-1	-1	-1	-1	-1	-1	-1	-1	-1	-1	-1	-1	-1	-1	-1	-1	-1	-1	-1	-1	-1	-1	-1	-1	-1	-1	-1	-1	-1
1140218	chr2A	18382814	-1	1	-1	-1	-1	-1	-1	-1	-1	-1	-1	-1	-1	-1	1	-1	-1	-1	-1	-1	-1	-1	-1	-1	-1	-1	-1	-1	-1	-1	-1	-1	-1	-1	-1	0	-1	-1	-1	-1	-1	-1	-1	-1	-1	-1	-1
1382887	chr2A	18393491	-1	-1	1	-1	-1	-1	1	1	1	-1	-1	-1	-1	1	1	-1	-1	1	-1	-1	-1	-1	-1	-1	-1	-1	-1	1	-1	-1	-1	-1	-1	-1	-1	-1	1	-1	1	-1	1	-1	-1	-1	1	-1	1
100000525	chr2A	18620481	-1	-1	-1	-1	-1	-1	-1	-1	-1	1	1	-1	1	-1	-1	-1	-1	-1	-1	-1	-1	-1	-1	-1	-1	-1	-1	-1	-1	-1	-1	-1	-1	-1	-1	-1	-1	-1	-1	-1	-1	-1	-1	-1	-1	-1	-1
1066330	chr2A	18620541	-1	-1	-1	-1	-1	1	-1	-1	1	-1	-1	-1	-1	-1	-1	-1	-1	-1	1	1	-1	-1	1	-1	-1	-1	-1	-1	-1	-1	-1	-1	1	-1	1	-1	-1	-1	1	-1	-1	-1	-1	-1	-1	-1	-1
14393513	chr2A	18620541	-1	-1	-1	-1	-1	-1	-1	-1	-1	1	1	-1	1	-1	-1	-1	-1	-1	-1	-1	-1	-1	-1	-1	-1	-1	-1	-1	-1	-1	-1	-1	-1	-1	-1	-1	-1	-1	-1	-1	-1	-1	-1	-1	-1	-1	-1
4005461	chr2A	18653507	-1	1	1	-1	-1	-1	-1	1	1	-1	-1	-1	-1	-1	1	-1	-1	1	-1	-1	-1	-1	-1	-1	-1	-1	-1	1	-1	-1	-1	-1	-1	-1	-1	1	1	-1	1	-1	1	-1	-1	-1	1	-1	1
7929739	chr2A	19240844	-1	-1	-1	-1	-1	-1	-1	-1	-1	-1	-1	1	-1	1	-1	-1	-1	-1	-1	-1	-1	-1	-1	-1	-1	-1	-1	-1	-1	-1	-1	-1	-1	-1	-1	-1	-1	-1	-1	-1	-1	-1	-1	-1	-1	-1	-1
3029535	chr2A	21216473	-1	-1	-1	-1	-1	-1	-1	1	-1	-1	-1	-1	-1	-1	-1	-1	-1	-1	-1	-1	-1	-1	-1	-1	-1	-1	-1	-1	-1	-1	-1	-1	-1	-1	-1	-1	-1	-1	-1	-1	-1	-1	-1	-1	-1	-1	-1
3028259	chr2A	21226440	-1	1	-1	-1	-1	-1	-1	-1	-1	-1	-1	-1	-1	-1	1	-1	-1	-1	-1	-1	-1	-1	-1	-1	1	-1	-1	-1	-1	-1	-1	-1	-1	-1	-1	1	1	-1	1	-1	1	-1	-1	-1	1	-1	1
4439523	chr2A	21226440	-1	-1	-1	-1	-1	-1	-1	-1	-1	-1	-1	-1	-1	-1	-1	1	-1	-1	-1	-1	1	-1	-1	1	-1	-1	-1	-1	-1	-1	1	-1	1	-1	1	-1	-1	-1	1	1	1	-1	1	1	-1	1	-1
4993185	chr2A	21226480	-1	1	-1	-1	-1	-1	-1	-1	-1	-1	-1	-1	-1	-1	1	-1	-1	-1	-1	-1	-1	-1	-1	-1	1	-1	-1	-1	-1	-1	-1	-1	-1	-1	-1	1	1	-1	1	-1	1	-1	-1	-1	1	-1	1
1223850	chr2A	21589861	-1	-1	-1	-1	-1	1	-1	-1	-1	-1	-1	-1	-1	-1	-1	1	1	1	1	1	1	-1	1	1	1	1	1	1	1	1	1	1	1	1	1	1	1	1	1	1	1	1	1	1	1	-1	1
1116741	chr2A	21594949	1	-1	-1	-1	-1	-1	-1	-1	1	-1	-1	-1	1	-1	-1	-1	-1	-1	1	-1	-1	1	1	-1	-1	-1	-1	-1	-1	-1	-1	1	-1	-1	-1	-1	-1	-1	1	-1	-1	1	-1	-1	1	-1	-1
59994163	chr2A	21726761	-1	-1	1	-1	-1	-1	1	-1	1	1	1	-1	1	1	-1	-1	-1	-1	-1	-1	-1	-1	-1	-1	-1	-1	-1	-1	-1	-1	-1	-1	-1	-1	-1	-1	-1	-1	-1	-1	-1	-1	-1	-1	-1	-1	-1
7884020	chr2A	23370860	-1	-1	-1	-1	-1	-1	-1	-1	-1	-1	-1	1	1	1	-1	-1	-1	-1	-1	-1	-1	-1	-1	-1	-1	-1	-1	-1	-1	-1	-1	-1	-1	-1	-1	-1	-1	-1	-1	-1	-1	-1	-1	-1	-1	-1	-1
100018309	chr2A	23370905	-1	-1	-1	-1	-1	-1	-1	-1	-1	-1	-1	1	1	1	-1	-1	-1	-1	-1	-1	-1	-1	-1	-1	-1	-1	-1	-1	-1	-1	-1	-1	-1	-1	-1	-1	-1	-1	-1	-1	-1	-1	-1	-1	-1	-1	-1
3064382	chr2A	23516353	-1	1	-1	-1	-1	-1	-1	-1	-1	-1	-1	-1	-1	-1	1	-1	-1	-1	-1	-1	-1	-1	-1	-1	-1	-1	1	-1	-1	-1	-1	-1	-1	1	1	-1	1	1	0	-1	1	-1	-1	1	-1	-1	-1
1272011	chr2A	23545428	-1	-1	1	-1	-1	-1	1	-1	1	1	1	-1	1	1	-1	-1	-1	-1	-1	-1	-1	-1	-1	-1	-1	-1	-1	-1	-1	-1	-1	-1	-1	-1	-1	-1	-1	-1	-1	-1	-1	-1	-1	-1	-1	-1	-1
3571779	chr2A	23573976	-1	-1	-1	-1	-1	-1	-1	1	-1	-1	-1	1	-1	1	-1	-1	-1	-1	-1	-1	-1	-1	-1	-1	-1	-1	-1	-1	-1	-1	-1	-1	-1	-1	-1	-1	-1	-1	-1	-1	-1	-1	-1	-1	-1	-1	-1
7866058	chr2A	28905663	-1	-1	-1	-1	-1	-1	-1	-1	-1	-1	-1	1	1	1	-1	-1	-1	-1	-1	-1	-1	-1	-1	-1	-1	-1	-1	-1	-1	-1	-1	-1	-1	-1	-1	-1	-1	-1	-1	-1	-1	-1	-1	-1	-1	-1	-1
1400152	chr2A	29264959	-1	1	-1	1	1	1	-1	-1	-1	-1	-1	-1	-1	-1	-1	-1	-1	1	-1	-1	-1	-1	-1	-1	-1	-1	-1	1	-1	1	-1	-1	-1	-1	-1	-1	-1	1	-1	-1	-1	1	-1	-1	1	-1	-1
1106632	chr2A	32872886	-1	1	-1	-1	-1	-1	-1	-1	1	-1	-1	-1	1	-1	1	-1	1	1	-1	1	1	-1	1	1	1	1	1	-1	-1	1	1	-1	1	1	1	1	1	-1	1	-1	1	1	-1	1	1	-1	1
5581066	chr2A	32872889	-1	1	-1	-1	-1	-1	-1	-1	1	-1	-1	-1	1	-1	1	-1	1	1	-1	1	1	-1	1	1	1	1	1	-1	-1	1	1	-1	1	1	1	1	1	-1	1	-1	1	1	1	1	1	-1	1
5009476	chr2A	33690886	-1	-1	-1	-1	-1	-1	-1	1	-1	-1	-1	1	1	1	-1	1	-1	-1	-1	-1	-1	-1	-1	1	-1	-1	-1	-1	-1	-1	-1	-1	-1	-1	-1	-1	-1	-1	-1	-1	-1	-1	-1	-1	-1	-1	-1
12773290	chr2A	33714738	-1	-1	-1	-1	-1	-1	-1	-1	-1	-1	-1	1	1	1	-1	1	-1	-1	-1	-1	-1	-1	-1	1	-1	-1	-1	-1	-1	-1	-1	-1	-1	-1	-1	-1	-1	-1	-1	-1	-1	-1	-1	-1	-1	-1	-1
1269184	chr2A	35030235	-1	-1	-1	-1	-1	-1	-1	1	-1	-1	-1	1	1	1	-1	1	-1	-1	-1	-1	-1	-1	-1	1	-1	-1	-1	-1	-1	-1	-1	-1	-1	-1	-1	-1	-1	-1	-1	-1	-1	-1	-1	-1	-1	-1	-1
4008505	chr2A	35115176	-1	-1	-1	-1	-1	-1	-1	-1	-1	-1	-1	-1	-1	-1	1	-1	1	1	1	1	1	-1	1	-1	1	-1	1	-1	-1	1	1	-1	1	1	1	1	1	-1	1	-1	1	1	-1	1	1	-1	1
3025389	chr2A	36038247	-1	-1	-1	-1	-1	-1	-1	0	-1	-1	-1	-1	-1	-1	-1	-1	-1	-1	-1	-1	-1	-1	-1	-1	1	-1	-1	-1	-1	-1	-1	-1	-1	-1	-1	-1	-1	-1	-1	-1	-1	-1	-1	-1	-1	-1	-1
1376830	chr2A	36362841	1	-1	-1	1	1	1	-1	-1	-1	-1	-1	-1	1	-1	1	-1	-1	1	1	-1	1	-1	-1	1	-1	-1	-1	-1	1	-1	1	-1	-1	1	1	-1	1	-1	-1	-1	-1	-1	-1	-1	-1	-1	-1
6048922	chr2A	36363674	1	1	-1	-1	-1	-1	-1	-1	1	-1	-1	1	1	1	1	1	-1	-1	1	-1	1	1	1	1	1	1	1	1	1	1	1	1	1	1	1	-1	1	-1	1	1	1	1	1	1	-1	1	1
7875599	chr2A	37979185	-1	-1	-1	-1	-1	-1	-1	-1	-1	-1	-1	1	1	1	-1	1	-1	-1	-1	-1	-1	-1	-1	1	-1	-1	-1	-1	-1	-1	-1	-1	-1	-1	-1	-1	-1	-1	-1	-1	-1	-1	-1	-1	-1	-1	-1
12854566	chr2A	37988286	-1	-1	-1	-1	-1	-1	-1	1	-1	-1	-1	1	1	1	-1	1	-1	-1	-1	-1	-1	-1	-1	1	-1	-1	-1	-1	-1	-1	-1	-1	-1	-1	-1	-1	-1	-1	-1	-1	-1	-1	-1	-1	-1	-1	-1
7870582	chr2A	45346252	-1	-1	-1	-1	-1	-1	-1	-1	-1	-1	-1	1	1	1	-1	1	-1	-1	-1	-1	-1	-1	-1	1	-1	-1	-1	-1	-1	-1	-1	-1	-1	-1	-1	-1	-1	-1	-1	-1	-1	-1	-1	-1	-1	-1	-1
3949763	chr2A	51259592	-1	-1	-1	-1	-1	-1	-1	-1	-1	-1	-1	1	1	1	-1	1	-1	-1	-1	-1	-1	-1	-1	1	-1	-1	-1	-1	-1	-1	-1	-1	-1	-1	-1	-1	-1	-1	-1	-1	-1	-1	-1	-1	-1	-1	-1
4408728	chr2A	52224027	-1	-1	-1	-1	-1	-1	-1	-1	1	-1	-1	-1	-1	-1	-1	-1	-1	-1	-1	-1	-1	-1	1	-1	-1	-1	-1	1	1	-1	-1	-1	1	-1	-1	-1	1	-1	-1	1	1	-1	1	1	-1	-1	-1
4440203	chr2A	53746544	-1	-1	-1	-1	-1	-1	-1	-1	-1	-1	-1	1	1	1	-1	1	-1	-1	-1	-1	-1	-1	-1	1	-1	-1	-1	-1	-1	-1	-1	-1	-1	-1	-1	-1	-1	-1	-1	-1	-1	-1	-1	-1	-1	-1	-1
5011331	chr2A	56875784	-1	-1	-1	-1	-1	-1	-1	-1	-1	-1	-1	1	1	1	-1	1	-1	-1	-1	-1	-1	-1	-1	1	-1	-1	-1	-1	-1	-1	-1	-1	-1	-1	-1	-1	-1	-1	-1	-1	-1	-1	-1	-1	-1	-1	-1
1717980	chr2A	57056297	-1	-1	-1	-1	-1	-1	-1	-1	-1	-1	-1	1	1	1	-1	1	-1	-1	-1	-1	-1	-1	-1	-1	-1	-1	-1	-1	-1	-1	-1	-1	-1	-1	-1	-1	-1	-1	-1	-1	-1	-1	-1	-1	-1	-1	-1
1175578	chr2A	59031217	-1	-1	-1	-1	-1	-1	-1	-1	-1	-1	-1	-1	-1	-1	1	-1	-1	-1	1	-1	-1	-1	-1	-1	-1	-1	1	-1	-1	-1	-1	-1	1	-1	-1	-1	1	-1	1	-1	-1	1	-1	-1	-1	-1	-1
1235061	chr2A	59031282	-1	-1	-1	-1	-1	-1	-1	-1	-1	-1	-1	-1	-1	-1	1	-1	-1	-1	1	-1	-1	-1	-1	-1	-1	-1	1	-1	-1	-1	-1	-1	1	-1	-1	-1	1	-1	1	-1	-1	1	-1	-1	-1	-1	-1
5371316	chr2A	61161236	-1	-1	-1	-1	-1	-1	-1	-1	-1	-1	-1	1	1	1	-1	1	-1	-1	-1	-1	-1	-1	-1	-1	-1	-1	-1	-1	-1	-1	-1	-1	-1	-1	-1	-1	-1	-1	-1	-1	-1	-1	-1	-1	-1	-1	-1
4993459	chr2A	64210884	-1	-1	1	-1	-1	-1	-1	-1	-1	-1	-1	-1	1	1	1	-1	-1	-1	-1	1	-1	-1	-1	-1	-1	-1	-1	-1	1	-1	-1	1	1	-1	-1	-1	-1	-1	1	-1	-1	-1	-1	1	-1	1	1
4005092	chr2A	65451800	-1	-1	-1	-1	-1	-1	-1	-1	-1	-1	-1	-1	-1	-1	1	1	-1	-1	1	-1	-1	-1	-1	-1	-1	-1	1	-1	-1	-1	-1	1	1	-1	-1	-1	1	-1	1	-1	-1	1	-1	-1	-1	-1	-1
5411672	chr2A	66426322	-1	1	-1	-1	-1	-1	-1	-1	-1	1	1	0	1	0	1	-1	-1	-1	-1	-1	-1	-1	1	1	1	-1	-1	1	-1	-1	-1	1	1	1	-1	-1	-1	1	1	-1	-1	1	-1	-1	-1	-1	-1
5970021	chr2A	71539227	-1	-1	-1	-1	-1	-1	-1	-1	-1	-1	-1	1	1	1	-1	1	-1	-1	-1	-1	-1	-1	-1	-1	-1	-1	-1	-1	-1	-1	-1	-1	-1	-1	-1	-1	-1	-1	-1	-1	-1	-1	-1	-1	-1	-1	-1
3023600	chr2A	72076792	-1	1	-1	-1	-1	-1	-1	-1	-1	-1	-1	-1	-1	-1	-1	-1	-1	-1	-1	-1	-1	-1	-1	-1	-1	-1	-1	-1	-1	-1	-1	-1	-1	-1	-1	-1	-1	-1	-1	-1	-1	-1	-1	-1	-1	-1	-1
4005448	chr2A	72076792	-1	1	-1	-1	-1	-1	-1	-1	-1	-1	-1	-1	-1	1	1	-1	-1	-1	-1	-1	-1	-1	-1	-1	-1	-1	-1	-1	-1	-1	-1	-1	-1	-1	-1	-1	-1	-1	-1	-1	-1	-1	1	-1	-1	-1	-1
1255970	chr2A	72076977	-1	-1	-1	1	1	1	-1	-1	-1	-1	-1	-1	-1	-1	-1	-1	-1	-1	-1	-1	1	-1	-1	-1	-1	-1	-1	-1	1	-1	-1	1	-1	-1	-1	-1	-1	-1	-1	-1	-1	1	1	-1	1	-1	-1
1176581	chr2A	73396072	-1	-1	-1	-1	-1	-1	-1	-1	-1	-1	-1	1	1	1	-1	0	-1	-1	-1	-1	-1	-1	-1	-1	-1	-1	-1	-1	-1	-1	-1	-1	-1	-1	-1	-1	-1	-1	-1	-1	-1	-1	-1	-1	-1	-1	-1
3938574	chr2A	76268026	-1	-1	-1	1	-1	-1	-1	-1	-1	1	1	-1	1	1	-1	-1	-1	-1	-1	-1	-1	-1	-1	-1	-1	-1	-1	-1	-1	-1	-1	-1	-1	-1	-1	-1	-1	-1	-1	-1	-1	-1	-1	-1	-1	1	-1
1266055	chr2A	76498740	1	-1	-1	-1	-1	-1	-1	-1	-1	-1	-1	-1	-1	-1	-1	-1	-1	-1	-1	-1	-1	-1	-1	-1	-1	1	-1	-1	-1	-1	-1	-1	-1	-1	-1	-1	-1	-1	-1	1	-1	-1	1	-1	1	-1	-1
993063	chr2A	82751661	-1	-1	-1	-1	-1	-1	-1	-1	-1	-1	-1	-1	-1	1	1	-1	-1	-1	1	-1	-1	-1	1	-1	-1	-1	1	-1	-1	-1	-1	1	1	1	-1	-1	-1	-1	1	-1	-1	1	-1	-1	-1	-1	-1
1109088	chr2A	82758758	-1	-1	-1	-1	-1	-1	-1	-1	-1	-1	-1	1	1	1	1	-1	-1	-1	1	-1	-1	-1	1	-1	-1	-1	1	-1	-1	-1	-1	1	1	1	-1	-1	-1	-1	1	-1	-1	1	-1	-1	-1	-1	-1
2247471	chr2A	82758823	-1	-1	-1	-1	-1	-1	-1	-1	-1	-1	-1	1	1	1	1	-1	-1	-1	1	-1	-1	-1	1	-1	-1	-1	1	-1	-1	-1	-1	1	1	1	-1	-1	-1	-1	1	-1	-1	1	-1	-1	-1	-1	-1
4261365	chr2A	84625482	-1	-1	-1	-1	-1	-1	-1	-1	-1	-1	-1	1	1	1	-1	-1	-1	-1	-1	-1	-1	-1	-1	-1	-1	-1	-1	-1	-1	-1	-1	-1	-1	-1	-1	-1	-1	-1	-1	-1	-1	-1	-1	-1	-1	-1	-1
5011071	chr2A	88316218	1	-1	-1	-1	-1	-1	-1	-1	-1	-1	-1	-1	-1	-1	-1	-1	-1	-1	-1	-1	1	1	-1	-1	1	-1	-1	-1	-1	-1	-1	-1	-1	-1	-1	-1	-1	-1	-1	1	-1	-1	-1	-1	-1	-1	-1
988300	chr2A	89654455	-1	-1	-1	-1	-1	-1	-1	-1	-1	-1	-1	-1	-1	-1	1	-1	-1	-1	-1	-1	-1	-1	-1	-1	-1	-1	-1	1	1	-1	-1	-1	1	-1	-1	-1	-1	-1	1	-1	1	-1	1	-1	-1	-1	1
3954656	chr2A	93410227	-1	-1	-1	-1	-1	-1	-1	-1	-1	-1	-1	1	1	1	-1	-1	-1	-1	-1	-1	-1	-1	-1	-1	-1	-1	-1	-1	-1	-1	-1	-1	-1	-1	-1	-1	-1	-1	-1	-1	-1	-1	-1	-1	-1	-1	-1
1243786	chr2A	93410383	-1	-1	-1	-1	-1	-1	-1	-1	-1	-1	-1	1	1	1	-1	-1	-1	-1	-1	-1	-1	-1	-1	-1	-1	-1	-1	-1	-1	-1	-1	-1	-1	-1	-1	-1	-1	-1	-1	-1	-1	-1	-1	-1	-1	-1	-1
4992511	chr2A	95222699	-1	-1	-1	-1	-1	-1	-1	-1	-1	-1	-1	1	1	1	-1	-1	-1	-1	-1	-1	-1	-1	-1	-1	-1	-1	-1	-1	-1	-1	-1	-1	-1	-1	-1	-1	-1	-1	-1	-1	-1	-1	-1	-1	-1	-1	-1
12340648	chr2A	99584540	-1	-1	-1	1	-1	-1	-1	-1	-1	-1	-1	-1	-1	-1	-1	-1	-1	-1	-1	-1	-1	-1	-1	-1	-1	-1	-1	-1	-1	-1	-1	-1	-1	-1	-1	-1	-1	-1	-1	-1	-1	-1	-1	-1	-1	-1	-1
1198678	chr2A	99832528	-1	-1	-1	1	-1	-1	-1	-1	-1	-1	-1	-1	-1	-1	-1	-1	-1	-1	-1	-1	-1	-1	-1	-1	-1	-1	-1	-1	-1	-1	-1	-1	-1	-1	-1	-1	-1	-1	-1	-1	-1	-1	-1	-1	-1	-1	-1
4992502	chr2A	100750078	-1	-1	-1	-1	-1	-1	-1	-1	1	-1	-1	1	1	1	-1	-1	-1	-1	-1	-1	-1	-1	-1	-1	-1	-1	-1	-1	-1	-1	-1	-1	-1	-1	-1	-1	-1	-1	-1	-1	-1	-1	-1	-1	-1	-1	-1
4536899	chr2A	104850581	-1	-1	-1	-1	-1	-1	-1	-1	-1	-1	-1	1	1	1	-1	-1	-1	-1	-1	-1	-1	-1	-1	1	-1	-1	-1	-1	-1	-1	-1	-1	-1	-1	-1	-1	-1	-1	-1	-1	-1	-1	-1	-1	-1	-1	-1
4992428	chr2A	107533460	-1	-1	-1	-1	-1	-1	-1	-1	-1	-1	-1	-1	-1	-1	-1	1	-1	-1	-1	-1	-1	-1	-1	-1	-1	-1	1	1	-1	-1	-1	-1	-1	-1	-1	1	-1	1	-1	-1	1	1	-1	-1	1	1	-1
5577041	chr2A	111741420	-1	-1	-1	-1	-1	-1	-1	-1	1	-1	-1	1	1	1	-1	-1	-1	-1	-1	-1	-1	-1	-1	1	-1	-1	-1	-1	-1	-1	-1	-1	-1	-1	-1	-1	-1	-1	-1	-1	-1	-1	-1	-1	-1	-1	-1
5993234	chr2A	121733055	-1	-1	-1	-1	-1	-1	-1	-1	-1	-1	-1	1	1	1	-1	-1	-1	-1	-1	-1	-1	-1	-1	1	-1	-1	-1	-1	-1	-1	-1	-1	-1	-1	-1	-1	-1	-1	-1	-1	-1	-1	-1	-1	-1	-1	-1
5993249	chr2A	121733132	-1	-1	-1	-1	-1	-1	-1	-1	-1	-1	-1	1	1	1	-1	-1	-1	-1	-1	-1	-1	-1	-1	1	-1	-1	-1	-1	-1	-1	-1	-1	-1	-1	-1	-1	-1	-1	-1	-1	-1	-1	-1	-1	-1	-1	-1
4440052	chr2A	121733490	-1	-1	-1	-1	-1	-1	-1	-1	-1	-1	-1	1	1	1	-1	-1	-1	-1	-1	-1	-1	-1	-1	1	-1	-1	-1	-1	-1	-1	-1	-1	-1	-1	-1	-1	-1	-1	-1	-1	-1	-1	-1	-1	-1	-1	-1
100000655	chr2A	121733552	-1	-1	-1	-1	-1	-1	-1	-1	-1	-1	-1	1	1	1	-1	-1	-1	-1	-1	-1	-1	-1	-1	1	-1	-1	-1	-1	-1	-1	-1	-1	-1	-1	-1	-1	-1	-1	-1	-1	-1	-1	-1	-1	-1	-1	-1
1384482	chr2A	126795115	-1	-1	-1	1	-1	-1	-1	-1	-1	-1	-1	-1	-1	-1	-1	-1	-1	-1	-1	-1	-1	-1	-1	-1	-1	-1	-1	-1	-1	-1	-1	-1	-1	-1	-1	-1	-1	-1	-1	-1	-1	-1	-1	-1	-1	-1	-1
4536470	chr2A	130804231	-1	-1	-1	-1	-1	-1	-1	-1	-1	-1	-1	1	1	1	-1	-1	-1	-1	-1	-1	-1	-1	-1	1	-1	-1	-1	-1	-1	-1	-1	-1	-1	-1	-1	-1	-1	-1	-1	-1	-1	-1	-1	-1	-1	-1	-1
1101796	chr2A	131478841	-1	-1	-1	-1	-1	-1	-1	-1	1	-1	-1	-1	-1	-1	1	-1	-1	-1	-1	-1	-1	-1	1	-1	-1	-1	-1	1	-1	-1	-1	1	1	1	-1	-1	-1	1	1	-1	-1	1	-1	-1	-1	-1	-1
1201121	chr2A	134176355	-1	-1	-1	-1	-1	-1	-1	-1	1	-1	-1	1	1	1	-1	-1	-1	-1	-1	-1	-1	-1	-1	1	-1	-1	-1	-1	-1	-1	-1	-1	-1	-1	-1	-1	-1	-1	-1	-1	-1	-1	-1	-1	-1	-1	-1
1196547	chr2A	136479913	1	-1	-1	-1	-1	-1	-1	-1	-1	-1	-1	-1	1	1	-1	-1	-1	-1	-1	-1	1	1	-1	-1	1	-1	-1	-1	-1	-1	-1	-1	-1	-1	-1	-1	-1	-1	-1	-1	-1	1	-1	1	-1	1	-1
1091816	chr2A	136640627	-1	-1	-1	-1	-1	-1	-1	-1	-1	-1	-1	1	1	1	-1	-1	-1	-1	-1	-1	-1	-1	-1	1	-1	-1	-1	-1	-1	-1	-1	-1	-1	-1	-1	-1	-1	-1	-1	-1	-1	-1	-1	-1	-1	-1	-1
1756231	chr2A	138013687	-1	-1	-1	-1	-1	-1	-1	-1	-1	-1	-1	-1	-1	-1	1	-1	-1	-1	-1	-1	-1	-1	1	-1	-1	-1	-1	1	-1	-1	-1	1	1	-1	-1	-1	-1	1	1	-1	-1	1	-1	-1	-1	-1	-1
1062441	chr2A	143059042	-1	-1	-1	-1	-1	-1	-1	-1	1	-1	-1	1	1	1	-1	-1	-1	-1	-1	-1	-1	-1	-1	1	-1	-1	-1	-1	-1	-1	-1	-1	-1	-1	-1	-1	-1	-1	-1	-1	-1	-1	-1	-1	-1	-1	-1
5011684	chr2A	145367191	-1	-1	-1	-1	-1	-1	-1	-1	-1	-1	-1	1	1	1	-1	-1	-1	-1	-1	-1	-1	-1	-1	1	-1	-1	-1	-1	-1	-1	-1	-1	-1	-1	-1	-1	-1	-1	-1	-1	-1	-1	-1	-1	-1	-1	-1
3027383	chr2A	145695669	-1	-1	-1	-1	-1	-1	-1	-1	-1	-1	-1	-1	-1	-1	1	-1	1	1	-1	-1	1	1	-1	-1	1	-1	-1	-1	-1	-1	-1	1	-1	-1	1	-1	-1	-1	-1	-1	-1	-1	1	-1	1	1	-1
5358507	chr2A	147381034	-1	-1	-1	-1	-1	-1	-1	-1	1	-1	-1	1	1	1	-1	-1	-1	-1	-1	-1	-1	-1	-1	1	-1	-1	-1	-1	-1	-1	-1	-1	-1	-1	-1	-1	-1	-1	-1	-1	-1	-1	-1	-1	-1	-1	-1
4395822	chr2A	147592375	-1	-1	1	-1	-1	-1	-1	-1	-1	-1	-1	-1	-1	-1	1	1	-1	-1	-1	-1	-1	-1	1	-1	-1	-1	1	1	-1	1	1	1	1	-1	-1	-1	-1	1	1	-1	-1	1	1	-1	-1	-1	-1
3533769	chr2A	148742013	-1	-1	-1	-1	-1	-1	-1	-1	-1	-1	-1	1	1	1	-1	-1	-1	-1	-1	-1	-1	-1	-1	1	-1	-1	-1	-1	-1	-1	-1	-1	-1	-1	-1	-1	-1	-1	-1	-1	-1	-1	-1	-1	-1	-1	-1
5369776	chr2A	148742075	-1	-1	-1	-1	-1	-1	-1	-1	-1	-1	-1	1	1	1	-1	-1	-1	-1	-1	-1	-1	-1	-1	1	-1	-1	-1	-1	-1	-1	-1	-1	-1	-1	-1	-1	-1	-1	-1	-1	-1	-1	-1	-1	-1	-1	-1
3944344	chr2A	154652777	-1	-1	-1	-1	-1	-1	-1	-1	-1	-1	-1	1	1	1	-1	-1	-1	-1	-1	-1	-1	-1	-1	1	-1	-1	-1	-1	-1	-1	-1	-1	-1	-1	-1	-1	-1	-1	-1	-1	-1	-1	-1	-1	-1	-1	-1
3949855	chr2A	157965276	-1	-1	-1	-1	-1	-1	-1	-1	-1	-1	-1	1	1	1	-1	-1	-1	-1	-1	-1	-1	-1	-1	1	-1	-1	-1	-1	-1	-1	-1	-1	-1	-1	-1	-1	-1	-1	-1	-1	-1	-1	-1	-1	-1	-1	-1
3956584	chr2A	164275186	-1	-1	-1	-1	-1	-1	-1	-1	-1	-1	-1	1	1	1	-1	-1	-1	-1	-1	-1	-1	-1	-1	1	-1	-1	-1	-1	-1	-1	-1	-1	-1	-1	-1	-1	-1	-1	-1	-1	-1	-1	-1	-1	-1	-1	-1
12749976	chr2A	165414432	-1	-1	-1	-1	-1	-1	-1	-1	-1	-1	-1	1	1	1	-1	-1	-1	-1	-1	-1	-1	-1	-1	1	-1	-1	-1	-1	-1	-1	-1	-1	-1	-1	-1	-1	-1	-1	-1	-1	-1	-1	-1	-1	-1	-1	-1
7326417	chr2A	195040328	-1	-1	-1	-1	-1	-1	-1	1	1	-1	-1	-1	-1	-1	-1	-1	-1	-1	-1	-1	-1	-1	-1	-1	-1	-1	-1	-1	-1	-1	-1	-1	-1	-1	-1	-1	-1	-1	-1	-1	-1	-1	-1	-1	-1	-1	-1
12845541	chr2A	196327362	-1	-1	-1	-1	-1	-1	-1	1	1	-1	-1	-1	-1	-1	-1	-1	-1	-1	-1	-1	-1	-1	-1	-1	-1	-1	-1	-1	-1	-1	-1	-1	-1	-1	-1	-1	-1	-1	-1	-1	-1	-1	-1	-1	-1	-1	-1
1106220	chr2A	204176038	-1	-1	-1	-1	-1	-1	-1	-1	-1	-1	-1	1	1	1	-1	-1	-1	-1	-1	-1	-1	-1	-1	1	-1	-1	-1	-1	-1	-1	-1	-1	-1	-1	-1	-1	-1	-1	-1	-1	-1	-1	-1	-1	-1	-1	-1
1769023	chr2A	212289155	-1	-1	-1	-1	-1	-1	-1	-1	1	-1	-1	-1	-1	-1	-1	-1	-1	-1	-1	-1	-1	-1	-1	-1	-1	-1	-1	-1	-1	-1	-1	-1	-1	-1	-1	-1	-1	-1	-1	-1	-1	-1	-1	-1	-1	-1	-1
1767431	chr2A	229736200	-1	-1	-1	-1	-1	-1	-1	-1	-1	-1	-1	-1	-1	-1	1	-1	-1	-1	-1	-1	-1	-1	1	-1	-1	-1	-1	1	-1	-1	-1	1	1	1	-1	-1	-1	1	1	-1	-1	1	-1	-1	-1	1	-1
59994567	chr2A	240827065	-1	-1	-1	-1	-1	-1	-1	-1	-1	-1	-1	-1	-1	-1	1	-1	-1	-1	-1	-1	-1	-1	1	-1	-1	-1	-1	1	-1	-1	-1	1	1	1	-1	-1	-1	1	1	-1	-1	1	-1	-1	-1	1	-1
7333894	chr2A	247847007	1	1	1	1	1	1	1	1	1	1	1	-1	1	-1	1	1	1	1	1	1	1	1	-1	-1	1	1	1	-1	1	1	1	-1	-1	-1	-1	1	1	-1	-1	1	1	-1	1	-1	1	-1	1
2280286	chr2A	253304783	-1	-1	-1	-1	-1	-1	-1	-1	-1	-1	-1	1	1	1	1	-1	-1	-1	-1	-1	-1	-1	1	1	-1	-1	-1	1	-1	-1	-1	1	1	1	-1	-1	-1	1	1	-1	-1	1	-1	-1	-1	1	-1
12769021	chr2A	258828422	-1	-1	-1	-1	-1	-1	-1	-1	-1	-1	-1	-1	-1	-1	1	-1	-1	-1	-1	-1	-1	-1	1	-1	-1	-1	-1	1	-1	-1	-1	1	1	1	-1	-1	-1	1	1	-1	-1	1	-1	-1	-1	1	-1
4003273	chr2A	278772038	-1	-1	-1	-1	-1	-1	-1	-1	-1	-1	-1	-1	-1	-1	1	-1	-1	-1	-1	-1	-1	-1	1	-1	-1	-1	-1	1	-1	-1	-1	1	1	1	-1	-1	-1	1	1	-1	-1	1	-1	-1	-1	1	-1
1230639	chr2A	281467657	1	1	-1	-1	-1	-1	-1	-1	1	-1	-1	-1	-1	0	1	-1	-1	1	-1	-1	1	1	1	0	-1	-1	-1	-1	1	-1	1	-1	1	1	-1	-1	1	-1	-1	1	-1	1	-1	-1	1	-1	-1
7870502	chr2A	288080084	-1	-1	-1	-1	-1	-1	-1	-1	-1	-1	-1	1	1	1	-1	-1	-1	-1	-1	-1	-1	-1	-1	1	-1	-1	-1	-1	-1	-1	-1	-1	-1	-1	-1	-1	-1	-1	-1	-1	-1	-1	-1	-1	-1	-1	-1
4992142	chr2A	288466561	-1	-1	-1	-1	-1	-1	-1	-1	-1	-1	-1	-1	-1	-1	1	-1	-1	-1	-1	-1	-1	-1	1	-1	-1	-1	-1	1	-1	-1	-1	1	1	1	-1	-1	-1	1	1	-1	-1	1	-1	-1	-1	1	-1
2351958	chr2A	288466656	-1	-1	-1	-1	-1	-1	-1	-1	-1	-1	-1	-1	-1	-1	1	-1	-1	-1	-1	-1	-1	-1	1	-1	-1	-1	-1	1	-1	-1	-1	1	1	1	-1	-1	-1	1	1	-1	-1	1	-1	-1	-1	1	-1
4910742	chr2A	292205157	-1	-1	-1	-1	-1	-1	-1	-1	-1	-1	-1	-1	-1	-1	1	-1	-1	-1	-1	-1	-1	-1	1	-1	-1	-1	-1	1	-1	-1	-1	1	1	1	-1	-1	-1	1	1	-1	-1	1	-1	-1	-1	1	-1
5345376	chr2A	311522066	-1	-1	-1	-1	-1	-1	-1	-1	-1	-1	-1	-1	-1	-1	1	-1	-1	-1	-1	-1	-1	-1	1	-1	-1	-1	-1	1	-1	-1	-1	1	1	1	-1	-1	-1	1	1	-1	-1	1	-1	-1	-1	1	-1
1022654	chr2A	325450861	-1	-1	-1	-1	-1	-1	-1	-1	-1	-1	-1	-1	-1	-1	1	-1	-1	-1	-1	-1	-1	-1	1	-1	-1	-1	-1	1	-1	-1	-1	1	1	1	-1	-1	-1	1	1	-1	-1	1	-1	-1	1	1	-1
7875386	chr2A	340228287	-1	-1	-1	-1	-1	-1	-1	-1	-1	-1	-1	1	1	1	-1	-1	-1	-1	-1	-1	-1	-1	-1	1	-1	-1	-1	-1	-1	-1	-1	-1	-1	-1	-1	-1	-1	-1	-1	-1	-1	-1	-1	-1	-1	-1	-1
4538670	chr2A	341156719	-1	-1	-1	-1	-1	-1	-1	-1	-1	-1	-1	1	1	1	1	-1	-1	-1	-1	-1	-1	-1	1	1	-1	-1	-1	1	-1	-1	-1	1	1	1	-1	-1	-1	1	1	-1	-1	1	-1	-1	-1	1	-1
2342073	chr2A	350409965	-1	-1	-1	-1	-1	-1	-1	-1	1	-1	-1	1	1	1	1	-1	-1	-1	-1	-1	-1	-1	1	1	-1	-1	-1	1	-1	-1	-1	1	1	1	-1	-1	-1	1	1	-1	-1	1	-1	-1	-1	1	-1
1697737	chr2A	354295305	-1	-1	-1	-1	-1	-1	-1	-1	-1	-1	-1	-1	-1	-1	1	-1	-1	-1	-1	-1	-1	-1	1	-1	-1	-1	-1	1	-1	-1	-1	1	1	1	-1	-1	-1	1	1	-1	-1	1	-1	-1	-1	1	-1
7920351	chr2A	363017931	-1	-1	-1	-1	-1	-1	-1	-1	-1	-1	-1	1	1	1	-1	-1	-1	-1	-1	-1	-1	-1	-1	1	-1	-1	-1	-1	-1	-1	-1	-1	-1	-1	-1	-1	-1	-1	-1	-1	-1	-1	-1	-1	-1	-1	-1
1108627	chr2A	365996743	1	1	1	1	1	1	1	1	1	1	1	-1	1	1	1	1	1	1	1	1	1	1	-1	-1	1	1	1	-1	1	1	1	1	1	1	1	1	1	-1	1	1	1	-1	1	1	1	1	1
7877840	chr2A	371156417	-1	-1	-1	-1	-1	-1	-1	-1	-1	-1	-1	1	1	1	-1	-1	-1	-1	-1	-1	-1	-1	-1	1	-1	-1	-1	-1	-1	-1	-1	-1	-1	-1	-1	-1	-1	-1	-1	-1	-1	-1	-1	-1	-1	-1	-1
1265642	chr2A	376870309	-1	-1	-1	-1	-1	-1	-1	-1	-1	-1	-1	-1	-1	-1	1	-1	-1	-1	-1	-1	-1	-1	1	-1	-1	-1	-1	1	-1	-1	-1	1	1	1	-1	-1	-1	1	1	-1	-1	1	-1	-1	-1	1	-1
983240	chr2A	376870374	-1	-1	-1	-1	-1	-1	-1	-1	-1	-1	-1	-1	-1	-1	1	-1	-1	-1	-1	-1	-1	-1	1	-1	-1	-1	-1	1	-1	-1	-1	1	1	1	-1	-1	-1	1	1	-1	-1	1	-1	-1	-1	1	-1
4009091	chr2A	377653084	-1	-1	-1	-1	-1	-1	-1	-1	-1	-1	-1	-1	-1	-1	1	-1	-1	-1	-1	-1	-1	-1	1	-1	-1	-1	-1	1	-1	-1	-1	1	1	1	-1	-1	-1	1	1	-1	-1	1	-1	-1	-1	1	-1
1697673	chr2A	380165532	-1	-1	-1	-1	-1	-1	-1	-1	-1	-1	-1	-1	-1	-1	1	-1	-1	-1	-1	-1	-1	-1	1	-1	-1	-1	-1	1	-1	-1	-1	1	1	1	-1	-1	-1	1	1	-1	-1	1	-1	-1	-1	1	-1
3934334	chr2A	380761960	-1	-1	-1	-1	-1	-1	-1	-1	-1	-1	-1	-1	-1	-1	1	-1	-1	-1	-1	-1	-1	-1	1	-1	-1	-1	-1	1	-1	-1	-1	1	1	1	-1	-1	-1	1	1	-1	-1	1	-1	-1	-1	1	-1
3935553	chr2A	388448026	-1	-1	-1	-1	1	1	-1	1	1	-1	-1	1	1	1	-1	-1	1	1	-1	1	-1	-1	-1	1	-1	-1	-1	-1	1	-1	-1	-1	-1	-1	-1	-1	-1	-1	-1	1	-1	-1	-1	-1	-1	-1	-1
4021477	chr2A	392019478	-1	-1	-1	-1	-1	-1	-1	-1	-1	-1	-1	1	1	1	1	-1	-1	-1	-1	-1	-1	-1	1	1	-1	-1	-1	1	-1	-1	-1	1	1	1	-1	-1	-1	1	1	-1	-1	1	-1	-1	-1	1	-1
4536260	chr2A	392206384	-1	-1	-1	-1	-1	-1	-1	-1	-1	-1	-1	-1	-1	-1	1	-1	-1	-1	-1	-1	-1	-1	1	-1	-1	-1	-1	1	-1	-1	-1	1	1	1	-1	-1	-1	1	1	-1	-1	1	-1	-1	-1	1	-1
1147639	chr2A	396441284	-1	1	-1	1	1	1	1	1	1	1	1	-1	1	-1	-1	-1	1	1	-1	1	1	1	-1	-1	-1	-1	-1	-1	1	-1	-1	-1	-1	-1	-1	1	-1	-1	-1	1	-1	-1	-1	-1	-1	-1	-1
1765081	chr2A	407166988	-1	-1	-1	-1	-1	-1	-1	-1	-1	-1	-1	-1	-1	-1	1	-1	-1	-1	-1	-1	-1	-1	1	-1	-1	-1	-1	1	-1	-1	-1	1	1	1	-1	-1	-1	1	1	-1	-1	1	-1	-1	-1	1	-1
12765125	chr2A	412361476	-1	-1	-1	-1	-1	-1	-1	-1	-1	-1	-1	1	1	1	-1	-1	-1	-1	-1	-1	-1	-1	-1	1	-1	-1	-1	-1	-1	-1	-1	-1	-1	-1	-1	-1	-1	-1	-1	-1	-1	-1	-1	-1	-1	-1	-1
12749897	chr2A	412361541	-1	-1	-1	-1	-1	-1	-1	-1	-1	-1	-1	1	1	1	-1	-1	-1	-1	-1	-1	-1	-1	-1	1	-1	-1	-1	-1	-1	-1	-1	-1	-1	-1	-1	-1	-1	-1	-1	-1	-1	-1	-1	-1	-1	-1	-1
3384969	chr2A	419665419	-1	-1	-1	-1	-1	-1	-1	-1	-1	-1	-1	-1	-1	1	1	-1	-1	-1	-1	1	1	1	1	-1	-1	-1	-1	-1	-1	-1	1	-1	1	-1	-1	-1	1	1	-1	-1	1	-1	1	-1	1	-1	-1
5363586	chr2A	419665451	-1	-1	1	-1	-1	-1	-1	-1	1	1	1	-1	-1	1	1	1	-1	1	-1	1	1	1	1	-1	1	-1	-1	-1	-1	-1	-1	1	1	1	1	1	1	1	-1	1	1	-1	-1	-1	1	1	-1
2311770	chr2A	419665786	1	-1	-1	-1	1	1	-1	-1	-1	-1	-1	-1	-1	-1	-1	1	1	-1	-1	-1	-1	-1	1	-1	1	-1	-1	-1	-1	-1	-1	-1	-1	-1	1	1	-1	1	1	-1	-1	1	-1	1	-1	-1	-1
3949788	chr2A	419665844	-1	-1	-1	-1	1	1	-1	-1	-1	-1	-1	-1	-1	-1	-1	1	1	-1	-1	-1	-1	-1	1	-1	1	-1	-1	-1	-1	-1	-1	-1	-1	-1	1	1	-1	1	1	-1	-1	1	-1	1	-1	-1	-1
32940140	chr2A	420410090	-1	-1	-1	-1	-1	-1	-1	-1	-1	-1	-1	-1	-1	-1	1	-1	-1	-1	-1	-1	-1	-1	1	-1	-1	-1	-1	1	-1	-1	-1	1	1	1	-1	-1	-1	1	1	-1	-1	1	-1	-1	-1	1	-1
4397581	chr2A	421436299	-1	-1	-1	-1	-1	-1	-1	-1	-1	-1	-1	1	-1	1	1	-1	-1	-1	-1	-1	-1	-1	1	1	-1	-1	-1	1	-1	-1	-1	1	1	1	-1	-1	-1	1	1	-1	-1	1	-1	-1	-1	1	-1
1256109	chr2A	422078227	-1	-1	-1	-1	-1	-1	-1	-1	-1	-1	-1	-1	-1	-1	1	-1	-1	-1	-1	-1	-1	-1	1	-1	-1	-1	-1	1	-1	-1	-1	1	1	1	-1	-1	-1	1	1	-1	-1	1	-1	-1	-1	1	-1
1372550	chr2A	424586319	1	1	1	-1	-1	-1	-1	-1	1	-1	-1	-1	-1	-1	-1	1	-1	-1	1	-1	1	1	-1	-1	1	1	1	-1	-1	1	1	-1	-1	-1	1	1	1	-1	-1	-1	1	-1	1	1	1	-1	1
7327231	chr2A	428262620	-1	-1	-1	1	-1	-1	-1	-1	-1	-1	-1	-1	-1	-1	-1	-1	-1	-1	-1	-1	-1	-1	-1	-1	-1	-1	-1	-1	-1	-1	-1	-1	-1	-1	-1	-1	-1	-1	-1	-1	-1	-1	-1	-1	-1	-1	-1
3034274	chr2A	428400526	1	-1	-1	-1	-1	-1	-1	-1	-1	-1	-1	-1	-1	-1	-1	-1	-1	-1	-1	-1	-1	-1	-1	-1	-1	1	-1	-1	-1	-1	-1	-1	-1	-1	-1	-1	-1	-1	-1	1	-1	1	1	-1	1	-1	-1
5005071	chr2A	438739560	-1	-1	-1	1	1	-1	-1	-1	-1	-1	-1	-1	-1	-1	-1	-1	-1	-1	-1	-1	-1	-1	-1	-1	-1	-1	-1	-1	-1	-1	-1	-1	-1	-1	-1	-1	-1	-1	-1	-1	-1	-1	-1	-1	-1	-1	-1
4991851	chr2A	453759403	1	1	1	-1	-1	-1	-1	-1	1	-1	-1	-1	-1	-1	-1	1	-1	-1	1	-1	1	1	-1	-1	1	1	1	-1	-1	1	1	-1	-1	-1	1	1	1	-1	-1	-1	1	-1	1	1	1	-1	1
4407118	chr2A	456765747	-1	-1	-1	-1	-1	-1	-1	-1	-1	-1	-1	-1	-1	-1	1	-1	-1	-1	-1	-1	-1	-1	1	-1	-1	-1	-1	1	-1	-1	-1	1	1	1	-1	-1	-1	1	1	-1	-1	1	-1	-1	-1	1	-1
3935181	chr2A	462979995	-1	-1	-1	-1	-1	-1	-1	-1	-1	-1	-1	1	1	1	1	-1	-1	-1	-1	-1	-1	-1	1	1	-1	-1	-1	1	-1	-1	-1	1	1	1	-1	-1	-1	1	1	-1	-1	1	-1	-1	-1	1	-1
3952318	chr2A	473124175	-1	-1	-1	-1	-1	-1	-1	-1	-1	-1	-1	1	-1	1	1	-1	-1	-1	-1	-1	-1	-1	1	1	-1	-1	-1	1	-1	-1	-1	1	1	1	-1	-1	-1	1	1	-1	-1	1	-1	-1	-1	1	-1
3534392	chr2A	473124215	-1	-1	-1	-1	-1	-1	-1	-1	-1	-1	-1	1	1	1	1	-1	-1	-1	-1	-1	-1	-1	1	1	-1	-1	-1	1	-1	-1	-1	1	1	1	-1	-1	-1	1	1	-1	-1	1	-1	-1	-1	1	-1
1697221	chr2A	478222413	-1	-1	-1	-1	-1	-1	-1	-1	-1	-1	-1	-1	-1	-1	1	-1	-1	-1	-1	-1	-1	-1	1	-1	-1	-1	-1	1	-1	-1	-1	1	1	1	-1	-1	-1	1	1	-1	-1	1	-1	-1	-1	1	-1
1697209	chr2A	492197983	-1	-1	-1	-1	-1	-1	-1	-1	-1	-1	-1	-1	-1	-1	1	-1	-1	-1	-1	-1	-1	-1	1	-1	-1	-1	-1	1	-1	-1	-1	1	1	1	-1	-1	-1	1	1	-1	-1	1	-1	-1	-1	1	-1
4994349	chr2A	499459245	-1	-1	-1	-1	-1	-1	-1	-1	-1	-1	-1	1	1	1	-1	-1	-1	-1	-1	-1	-1	-1	-1	1	-1	-1	-1	-1	-1	-1	-1	-1	-1	-1	-1	-1	-1	-1	-1	-1	-1	-1	-1	-1	-1	-1	-1
1222119	chr2A	501016068	-1	-1	1	-1	-1	-1	-1	-1	-1	-1	-1	-1	1	-1	-1	-1	-1	1	-1	-1	1	-1	-1	-1	1	-1	-1	1	-1	-1	1	1	-1	1	-1	-1	-1	-1	-1	-1	-1	-1	-1	1	-1	-1	-1
1228481	chr2A	501019051	-1	-1	1	-1	-1	-1	-1	-1	1	-1	-1	-1	1	-1	-1	-1	-1	1	-1	-1	1	-1	-1	-1	1	-1	-1	1	-1	-1	1	1	-1	1	-1	-1	-1	-1	-1	-1	-1	-1	-1	-1	-1	-1	-1
3943110	chr2A	501292517	1	-1	-1	-1	-1	-1	-1	-1	-1	1	1	-1	1	1	-1	-1	-1	-1	-1	-1	-1	-1	-1	-1	1	-1	-1	-1	-1	1	-1	-1	-1	1	1	-1	-1	-1	-1	-1	-1	1	1	1	-1	1	-1
1768876	chr2A	507885353	-1	-1	-1	-1	-1	-1	-1	-1	-1	-1	-1	1	1	1	-1	-1	-1	-1	-1	-1	-1	-1	-1	1	-1	-1	-1	-1	-1	-1	-1	-1	-1	-1	-1	-1	-1	-1	-1	-1	-1	-1	-1	-1	-1	-1	-1
1252125	chr2A	510243850	1	-1	-1	-1	-1	-1	-1	-1	-1	1	1	-1	1	1	-1	-1	-1	-1	-1	-1	-1	-1	-1	-1	1	-1	-1	-1	-1	-1	-1	-1	-1	1	1	-1	-1	-1	-1	-1	-1	-1	1	-1	-1	1	-1
1039194	chr2A	520204315	-1	-1	-1	1	-1	-1	-1	-1	-1	-1	-1	-1	-1	-1	-1	-1	-1	-1	-1	-1	-1	-1	-1	-1	-1	-1	-1	-1	-1	-1	-1	-1	-1	-1	-1	-1	-1	-1	-1	-1	-1	-1	-1	-1	-1	-1	-1
3941855	chr2A	521859077	-1	-1	-1	1	-1	-1	-1	-1	-1	-1	-1	-1	-1	-1	-1	-1	-1	-1	-1	-1	-1	-1	-1	-1	-1	-1	-1	-1	-1	-1	-1	-1	-1	-1	-1	-1	-1	-1	-1	-1	-1	-1	-1	-1	-1	-1	-1
12845388	chr2A	532719653	-1	-1	-1	-1	-1	-1	-1	-1	1	-1	-1	-1	-1	-1	-1	-1	-1	-1	-1	-1	-1	-1	-1	-1	-1	-1	-1	-1	-1	-1	-1	-1	-1	-1	-1	-1	-1	-1	-1	-1	-1	-1	-1	-1	-1	-1	-1
4408657	chr2A	538625480	-1	-1	-1	1	-1	-1	-1	-1	-1	-1	-1	-1	-1	-1	-1	-1	-1	-1	-1	-1	-1	-1	-1	-1	-1	-1	-1	-1	-1	-1	-1	-1	-1	-1	-1	-1	-1	-1	-1	-1	-1	-1	-1	-1	-1	-1	-1
1008832	chr2A	540140626	-1	-1	-1	1	-1	-1	-1	-1	-1	-1	-1	-1	-1	-1	1	-1	-1	-1	-1	-1	-1	-1	1	-1	-1	-1	-1	1	-1	-1	-1	1	1	1	-1	-1	-1	1	1	-1	-1	-1	-1	-1	-1	-1	-1
4539799	chr2A	546466494	-1	-1	-1	-1	-1	-1	-1	-1	-1	-1	-1	-1	-1	-1	1	-1	-1	-1	-1	-1	-1	-1	1	-1	-1	-1	-1	1	-1	-1	-1	1	1	1	-1	-1	-1	1	1	-1	-1	-1	-1	-1	-1	-1	-1
1093211	chr2A	550353336	-1	-1	-1	1	1	-1	-1	-1	-1	-1	-1	-1	-1	-1	-1	-1	-1	-1	-1	-1	-1	-1	-1	-1	-1	-1	-1	-1	-1	-1	-1	-1	-1	-1	-1	-1	-1	-1	-1	-1	-1	-1	-1	-1	-1	-1	-1
1281681	chr2A	559043209	-1	-1	-1	1	-1	-1	-1	-1	-1	-1	-1	-1	-1	-1	-1	-1	-1	-1	-1	-1	-1	-1	-1	-1	-1	-1	-1	-1	-1	-1	-1	-1	-1	-1	-1	-1	-1	-1	-1	-1	-1	-1	-1	-1	-1	-1	-1
4439798	chr2A	568249161	-1	-1	-1	-1	-1	-1	-1	-1	-1	-1	-1	-1	-1	-1	1	-1	-1	-1	-1	-1	-1	-1	1	-1	-1	-1	-1	1	-1	-1	-1	1	1	1	-1	-1	-1	1	1	-1	-1	1	-1	-1	-1	1	-1
5581780	chr2A	574550152	-1	-1	-1	-1	-1	-1	-1	-1	-1	1	1	-1	1	1	-1	-1	-1	-1	-1	-1	-1	-1	-1	-1	-1	-1	-1	-1	-1	-1	-1	-1	-1	-1	-1	-1	-1	-1	-1	-1	-1	-1	-1	-1	-1	1	-1
39631007	chr2A	576104422	-1	-1	-1	-1	-1	-1	-1	-1	-1	1	1	1	-1	1	-1	-1	-1	-1	-1	-1	-1	-1	-1	1	-1	-1	-1	-1	-1	-1	-1	-1	-1	-1	-1	-1	-1	-1	-1	-1	-1	-1	-1	-1	-1	-1	-1
1768654	chr2A	581576191	-1	-1	-1	-1	-1	-1	-1	-1	-1	1	1	1	-1	1	-1	-1	-1	-1	-1	-1	-1	-1	-1	1	-1	-1	-1	-1	-1	-1	-1	-1	-1	-1	-1	-1	-1	-1	-1	-1	-1	-1	-1	-1	-1	-1	-1
3022154	chr2A	588333610	-1	1	1	-1	-1	-1	1	-1	-1	-1	-1	-1	-1	-1	1	-1	-1	1	-1	1	-1	-1	-1	1	1	-1	1	1	-1	1	-1	1	1	1	1	1	-1	-1	-1	-1	-1	-1	-1	-1	-1	-1	1
59994321	chr2A	603575097	-1	-1	-1	-1	-1	-1	-1	-1	-1	1	1	1	-1	1	-1	-1	-1	-1	-1	-1	-1	-1	-1	-1	-1	-1	-1	-1	-1	-1	-1	-1	-1	-1	-1	-1	-1	-1	-1	-1	-1	-1	-1	-1	-1	-1	-1
59994324	chr2A	604069020	-1	-1	-1	-1	-1	-1	-1	-1	-1	1	1	1	-1	1	-1	-1	-1	-1	-1	-1	-1	-1	-1	1	-1	-1	-1	-1	-1	-1	-1	-1	-1	-1	-1	-1	-1	-1	-1	-1	-1	-1	-1	-1	-1	-1	-1
1332806	chr2A	604676384	-1	-1	-1	-1	-1	-1	-1	-1	-1	1	1	1	-1	1	-1	-1	-1	-1	-1	-1	-1	-1	-1	1	-1	-1	-1	-1	-1	-1	-1	-1	-1	-1	-1	-1	-1	-1	-1	-1	-1	-1	-1	-1	-1	-1	-1
2293796	chr2A	604676448	-1	-1	-1	-1	-1	-1	-1	-1	-1	1	1	1	-1	1	-1	-1	-1	-1	-1	-1	-1	-1	-1	1	-1	-1	-1	-1	-1	-1	-1	-1	-1	-1	-1	-1	-1	-1	-1	-1	-1	-1	-1	-1	-1	-1	-1
39630908	chr2A	606612705	-1	-1	-1	-1	-1	-1	-1	-1	-1	1	1	1	-1	1	-1	-1	-1	-1	-1	-1	-1	-1	-1	-1	-1	-1	-1	-1	-1	-1	-1	-1	-1	-1	-1	-1	-1	-1	-1	-1	-1	-1	-1	-1	-1	-1	-1
59994270	chr2A	607110505	-1	-1	-1	-1	-1	-1	-1	-1	-1	1	1	1	-1	1	-1	-1	-1	-1	-1	-1	-1	-1	-1	-1	-1	-1	-1	-1	-1	-1	-1	-1	-1	-1	-1	-1	-1	-1	-1	-1	-1	-1	-1	-1	-1	-1	-1
5340455	chr2A	613341016	-1	-1	-1	1	-1	-1	-1	-1	-1	1	1	1	-1	1	-1	-1	-1	-1	-1	-1	-1	-1	-1	1	-1	-1	-1	-1	-1	-1	-1	-1	-1	-1	-1	-1	-1	-1	-1	-1	-1	-1	-1	-1	-1	-1	-1
1717011	chr2A	613341022	-1	-1	-1	1	-1	-1	-1	-1	1	1	1	1	-1	1	-1	-1	-1	-1	-1	-1	-1	-1	-1	1	-1	-1	-1	-1	-1	-1	-1	-1	-1	-1	-1	-1	-1	-1	-1	-1	-1	-1	-1	-1	-1	-1	-1
5008036	chr2A	616139645	-1	-1	-1	1	-1	-1	-1	-1	-1	1	1	1	-1	1	-1	-1	-1	-1	-1	-1	-1	-1	-1	-1	-1	-1	-1	-1	-1	-1	-1	-1	-1	-1	-1	-1	-1	-1	-1	-1	-1	-1	-1	-1	-1	-1	-1
59994783	chr2A	616485654	-1	-1	-1	-1	-1	-1	-1	-1	-1	1	1	1	-1	1	-1	-1	-1	-1	-1	-1	-1	-1	-1	1	-1	-1	-1	-1	-1	-1	-1	-1	-1	-1	-1	-1	-1	-1	-1	-1	-1	-1	-1	-1	-1	-1	-1
3952551	chr2A	618144627	-1	1	-1	1	1	1	1	-1	-1	1	1	1	1	-1	-1	-1	-1	-1	-1	-1	-1	-1	-1	-1	-1	-1	-1	-1	-1	-1	-1	-1	-1	-1	-1	-1	-1	-1	-1	-1	-1	-1	-1	-1	-1	-1	-1
59994341	chr2A	621831507	-1	-1	-1	-1	-1	-1	-1	-1	-1	1	1	1	-1	1	-1	-1	-1	-1	-1	-1	-1	-1	-1	1	-1	-1	-1	-1	-1	-1	-1	-1	-1	-1	-1	-1	-1	-1	-1	-1	-1	-1	-1	-1	-1	-1	-1
12768668	chr2A	622464919	-1	-1	-1	1	-1	-1	-1	-1	-1	-1	-1	-1	-1	-1	1	-1	-1	-1	-1	-1	-1	-1	1	-1	-1	-1	1	1	-1	1	1	-1	-1	1	-1	-1	-1	1	1	1	-1	-1	-1	-1	-1	-1	-1
13881404	chr2A	626060123	-1	-1	-1	1	-1	-1	-1	-1	-1	-1	-1	-1	-1	-1	1	-1	-1	-1	-1	-1	-1	-1	1	-1	-1	-1	1	1	-1	1	1	-1	-1	1	-1	-1	-1	1	1	1	-1	-1	-1	-1	-1	-1	-1
1724214	chr2A	632862639	-1	-1	-1	-1	-1	-1	-1	-1	-1	-1	-1	-1	-1	-1	1	-1	-1	-1	-1	-1	-1	-1	1	-1	-1	-1	1	1	-1	1	1	-1	-1	1	-1	-1	-1	1	1	1	-1	-1	-1	-1	-1	-1	-1
5011328	chr2A	643204435	-1	-1	-1	-1	-1	-1	-1	-1	-1	1	1	1	-1	1	-1	-1	-1	-1	-1	-1	-1	-1	-1	1	-1	-1	-1	-1	-1	-1	-1	-1	-1	-1	-1	-1	-1	-1	-1	-1	-1	-1	-1	-1	-1	-1	-1
1114138	chr2A	646272587	-1	1	-1	-1	-1	-1	-1	-1	-1	-1	-1	-1	1	-1	1	-1	-1	-1	-1	1	1	-1	-1	-1	-1	1	1	-1	-1	-1	-1	-1	-1	-1	-1	-1	-1	-1	-1	-1	-1	1	-1	-1	1	-1	1
1066537	chr2A	650674516	-1	-1	-1	1	-1	-1	-1	-1	1	-1	-1	1	-1	-1	1	-1	-1	-1	-1	-1	-1	-1	1	-1	-1	-1	1	1	-1	-1	1	-1	-1	-1	-1	-1	-1	1	1	1	-1	-1	-1	-1	-1	-1	-1
3026615	chr2A	651706413	-1	1	-1	-1	-1	-1	-1	-1	-1	-1	-1	-1	1	-1	-1	-1	-1	-1	-1	-1	-1	-1	-1	-1	-1	1	-1	-1	-1	-1	-1	-1	-1	-1	-1	-1	-1	-1	-1	-1	-1	-1	1	-1	-1	-1	-1
4410082	chr2A	651706413	-1	1	-1	-1	-1	-1	-1	-1	-1	-1	-1	-1	1	-1	-1	-1	-1	-1	-1	-1	-1	-1	-1	-1	-1	1	-1	-1	-1	-1	-1	-1	-1	-1	-1	-1	-1	-1	-1	-1	-1	-1	-1	-1	-1	-1	-1
1131905	chr2A	651706646	-1	1	-1	-1	-1	-1	-1	-1	-1	-1	-1	-1	1	-1	-1	-1	-1	-1	-1	-1	-1	-1	-1	-1	-1	1	-1	-1	-1	-1	-1	-1	-1	-1	-1	-1	-1	-1	-1	-1	-1	-1	-1	-1	-1	-1	-1
1131503	chr2A	651885376	-1	-1	-1	-1	-1	-1	-1	-1	1	-1	-1	-1	-1	-1	1	-1	-1	-1	-1	-1	-1	-1	1	-1	-1	-1	1	1	-1	-1	1	-1	-1	-1	-1	-1	-1	1	1	1	-1	-1	-1	-1	-1	-1	-1
1232981	chr2A	651932027	-1	1	-1	-1	-1	-1	-1	-1	-1	-1	-1	-1	1	-1	-1	-1	-1	-1	-1	-1	-1	-1	-1	-1	-1	1	-1	-1	-1	-1	-1	-1	-1	-1	-1	-1	-1	-1	-1	-1	-1	-1	-1	-1	-1	-1	-1
5972637	chr2A	654650680	-1	-1	-1	1	-1	-1	-1	-1	-1	-1	-1	-1	-1	-1	-1	-1	-1	-1	-1	-1	-1	-1	-1	-1	-1	-1	-1	-1	-1	-1	-1	-1	-1	-1	-1	-1	-1	-1	-1	-1	-1	-1	-1	-1	-1	-1	-1
1767144	chr2A	664591598	-1	-1	-1	-1	-1	-1	-1	-1	-1	-1	-1	-1	-1	-1	1	-1	-1	-1	-1	-1	-1	-1	1	-1	-1	-1	1	1	-1	-1	1	-1	-1	-1	-1	-1	-1	1	1	1	-1	-1	1	-1	-1	-1	-1
5011512	chr2A	666021938	-1	-1	-1	-1	-1	-1	-1	-1	-1	-1	-1	-1	-1	-1	1	-1	-1	-1	-1	-1	-1	-1	1	-1	-1	-1	1	1	-1	-1	1	-1	-1	-1	-1	-1	-1	1	1	1	-1	-1	1	-1	-1	-1	-1
1202073	chr2A	667279630	-1	-1	-1	-1	-1	-1	-1	-1	-1	-1	-1	-1	-1	-1	-1	1	-1	-1	-1	-1	-1	-1	-1	-1	-1	-1	1	1	-1	-1	-1	1	-1	-1	-1	1	-1	1	-1	-1	1	1	-1	-1	1	1	-1
1389977	chr2A	667698447	-1	-1	-1	-1	-1	-1	-1	-1	1	-1	-1	-1	-1	-1	1	-1	-1	-1	-1	-1	-1	-1	1	-1	-1	-1	1	-1	-1	-1	1	-1	-1	-1	-1	-1	-1	1	1	1	-1	-1	1	-1	-1	-1	-1
1696849	chr2A	686733373	-1	-1	-1	-1	-1	1	-1	-1	-1	-1	-1	-1	-1	1	-1	1	1	1	-1	1	1	1	1	1	1	1	1	1	1	1	1	1	1	1	1	1	1	1	1	1	1	1	1	1	1	1	1
4397543	chr2A	688069345	1	-1	1	-1	-1	-1	-1	-1	1	-1	-1	-1	-1	-1	-1	1	1	-1	1	-1	1	-1	-1	1	1	1	-1	-1	-1	1	1	1	1	1	1	-1	1	-1	1	1	-1	-1	1	1	-1	1	-1
1048655	chr2A	695688091	-1	-1	-1	-1	-1	-1	-1	-1	-1	-1	-1	-1	-1	-1	1	-1	1	-1	-1	-1	-1	1	1	-1	1	-1	-1	1	1	1	1	1	-1	-1	-1	-1	-1	-1	-1	-1	1	1	-1	-1	-1	1	-1
1105720	chr2A	699985185	-1	-1	-1	-1	-1	-1	-1	-1	-1	-1	-1	-1	-1	-1	1	-1	1	1	-1	-1	1	-1	1	-1	-1	-1	1	-1	-1	-1	-1	1	1	-1	-1	-1	-1	-1	-1	1	-1	-1	1	-1	-1	-1	-1
1765825	chr2A	700510934	-1	-1	-1	-1	1	-1	-1	-1	-1	-1	-1	1	-1	-1	-1	-1	-1	-1	-1	-1	-1	-1	-1	-1	-1	-1	-1	-1	-1	-1	-1	-1	-1	-1	-1	-1	-1	-1	-1	-1	-1	-1	-1	-1	-1	-1	-1
1201699	chr2A	700510989	-1	-1	-1	-1	1	-1	-1	-1	-1	-1	-1	1	-1	-1	-1	-1	-1	-1	-1	-1	-1	-1	-1	-1	-1	-1	-1	-1	-1	-1	-1	-1	-1	-1	-1	-1	-1	-1	-1	-1	-1	-1	-1	-1	-1	-1	-1
7326099	chr2A	702141026	-1	-1	-1	1	-1	-1	-1	-1	-1	-1	-1	-1	-1	-1	-1	-1	-1	-1	-1	-1	-1	-1	-1	-1	-1	-1	-1	-1	-1	-1	-1	-1	-1	-1	-1	-1	-1	-1	-1	-1	-1	-1	-1	-1	-1	-1	-1
3936307	chr2A	702336630	1	1	-1	-1	-1	-1	-1	-1	1	-1	-1	-1	-1	-1	1	-1	1	1	1	1	-1	1	-1	-1	1	1	1	-1	-1	1	-1	1	-1	1	1	-1	-1	-1	1	-1	-1	1	1	1	1	-1	1
39622926	chr2A	704674700	-1	-1	-1	1	1	-1	-1	-1	-1	-1	-1	-1	-1	-1	-1	-1	-1	-1	-1	-1	-1	-1	-1	-1	-1	-1	-1	-1	-1	-1	-1	-1	-1	-1	-1	-1	-1	-1	-1	-1	-1	-1	-1	-1	-1	-1	-1
4537093	chr2A	705542181	-1	-1	-1	1	1	-1	-1	-1	-1	-1	-1	-1	-1	-1	-1	-1	-1	-1	-1	-1	-1	-1	-1	-1	-1	-1	-1	-1	-1	-1	-1	-1	-1	-1	-1	-1	-1	-1	-1	-1	-1	-1	-1	-1	-1	-1	-1
1089084	chr2A	705596061	-1	-1	-1	1	1	-1	-1	-1	-1	-1	-1	1	-1	-1	-1	-1	-1	-1	-1	-1	-1	-1	-1	-1	-1	-1	-1	-1	-1	-1	-1	-1	-1	-1	-1	-1	-1	-1	-1	-1	-1	-1	-1	-1	-1	-1	-1
3946519	chr2A	705620907	-1	-1	-1	-1	-1	-1	-1	-1	-1	-1	-1	-1	-1	-1	1	-1	1	1	1	-1	1	-1	1	-1	1	-1	1	1	-1	-1	-1	1	1	-1	-1	-1	1	1	-1	1	-1	-1	1	1	-1	1	-1
1124911	chr2A	706273195	-1	-1	-1	1	1	-1	-1	-1	-1	-1	-1	-1	-1	-1	-1	-1	-1	-1	-1	-1	-1	-1	-1	-1	-1	-1	-1	-1	-1	-1	-1	-1	-1	-1	-1	-1	-1	-1	-1	-1	-1	-1	-1	-1	-1	-1	-1
41420333	chr2A	712535365	-1	-1	-1	1	1	-1	-1	-1	-1	-1	-1	-1	-1	-1	-1	-1	-1	-1	-1	-1	-1	-1	-1	-1	-1	-1	-1	-1	-1	-1	-1	-1	-1	-1	-1	-1	-1	-1	-1	-1	-1	-1	-1	-1	-1	-1	-1
2325945	chr2A	715783730	-1	-1	-1	1	1	-1	-1	-1	-1	-1	-1	-1	-1	-1	-1	-1	-1	-1	-1	-1	-1	-1	-1	-1	-1	-1	-1	-1	-1	-1	-1	-1	-1	-1	-1	-1	-1	-1	-1	-1	-1	-1	-1	-1	-1	-1	-1
1280745	chr2A	716087010	-1	-1	-1	1	1	-1	-1	-1	-1	-1	-1	-1	-1	-1	-1	-1	-1	-1	-1	-1	-1	-1	-1	-1	-1	-1	-1	-1	-1	-1	-1	-1	-1	-1	-1	-1	-1	-1	-1	-1	-1	-1	-1	-1	-1	-1	-1
3533195	chr2A	716276547	-1	-1	-1	1	1	-1	-1	-1	-1	-1	-1	-1	-1	-1	-1	-1	-1	-1	-1	-1	-1	-1	-1	-1	-1	-1	-1	-1	-1	-1	-1	-1	-1	-1	-1	-1	-1	-1	-1	-1	-1	-1	-1	-1	-1	-1	-1
2253029	chr2A	716344465	-1	-1	-1	1	1	-1	-1	-1	-1	-1	-1	-1	-1	-1	-1	-1	-1	-1	-1	-1	-1	-1	-1	-1	-1	-1	-1	-1	-1	-1	-1	-1	-1	-1	-1	-1	-1	-1	-1	-1	-1	-1	-1	-1	-1	-1	-1
2259770	chr2A	720134629	1	1	-1	-1	-1	-1	-1	1	1	-1	-1	-1	-1	-1	1	1	-1	1	1	-1	1	1	-1	1	1	1	-1	-1	-1	-1	1	0	1	-1	1	-1	1	-1	1	1	-1	-1	1	-1	-1	1	-1
4404912	chr2A	720496421	-1	-1	-1	1	1	-1	-1	-1	-1	-1	-1	-1	-1	-1	-1	-1	-1	-1	1	1	-1	-1	-1	-1	1	-1	-1	1	-1	-1	-1	1	-1	-1	-1	-1	1	1	-1	-1	-1	-1	-1	1	1	-1	1
4394902	chr2A	724297121	-1	-1	-1	-1	-1	-1	-1	1	-1	-1	-1	-1	-1	1	-1	-1	-1	-1	-1	-1	1	-1	-1	1	-1	-1	-1	-1	-1	-1	1	-1	1	-1	-1	-1	1	-1	-1	1	-1	-1	-1	-1	-1	1	-1
5345365	chr2A	724617079	-1	-1	-1	1	1	-1	-1	-1	-1	-1	-1	-1	-1	-1	-1	-1	-1	-1	-1	-1	-1	-1	-1	-1	-1	-1	-1	-1	-1	-1	-1	-1	-1	-1	-1	-1	-1	-1	-1	-1	-1	-1	-1	-1	-1	-1	-1
7330655	chr2A	731950438	-1	-1	-1	1	1	-1	-1	-1	-1	-1	-1	-1	-1	-1	-1	-1	-1	-1	-1	-1	-1	-1	-1	-1	-1	-1	-1	-1	-1	-1	-1	-1	-1	-1	-1	-1	-1	-1	-1	-1	-1	-1	-1	-1	-1	-1	-1
1271327	chr2A	732083755	-1	-1	-1	1	1	-1	-1	-1	-1	-1	-1	-1	-1	-1	-1	-1	-1	-1	-1	-1	-1	-1	-1	-1	-1	-1	-1	-1	-1	-1	-1	-1	-1	-1	-1	-1	-1	-1	-1	-1	-1	-1	-1	-1	-1	-1	-1
987933	chr2A	732623190	-1	-1	-1	1	1	-1	-1	-1	1	-1	-1	-1	1	-1	-1	-1	-1	-1	-1	-1	-1	-1	-1	-1	-1	-1	-1	-1	-1	-1	-1	-1	-1	-1	-1	-1	-1	-1	-1	-1	-1	-1	-1	-1	-1	-1	-1
1284571	chr2A	732683712	-1	-1	-1	1	1	-1	-1	-1	-1	-1	-1	-1	-1	-1	-1	-1	-1	-1	-1	-1	-1	-1	-1	-1	-1	-1	-1	-1	-1	-1	-1	-1	-1	-1	-1	-1	-1	-1	-1	-1	-1	-1	-1	-1	-1	-1	-1
3938349	chr2A	732882711	-1	1	-1	-1	-1	-1	-1	1	1	-1	-1	-1	-1	1	-1	1	-1	-1	-1	-1	-1	-1	-1	-1	-1	-1	-1	-1	-1	-1	-1	-1	-1	-1	-1	-1	-1	-1	-1	-1	-1	-1	-1	-1	-1	-1	-1
7331647	chr2A	732898369	-1	-1	-1	-1	-1	-1	-1	1	-1	-1	-1	-1	-1	-1	-1	-1	-1	-1	-1	-1	-1	-1	-1	-1	-1	-1	-1	-1	-1	-1	-1	-1	-1	-1	-1	-1	-1	-1	-1	-1	-1	-1	-1	-1	-1	-1	-1
1116678	chr2A	733321753	-1	-1	-1	-1	-1	-1	-1	-1	-1	-1	-1	-1	-1	-1	-1	-1	-1	-1	-1	-1	-1	-1	-1	1	-1	-1	-1	-1	-1	-1	1	-1	1	-1	-1	-1	1	-1	-1	1	-1	-1	-1	-1	-1	1	-1
1055440	chr2A	734324394	-1	-1	-1	-1	-1	-1	-1	-1	-1	-1	-1	-1	-1	-1	-1	-1	-1	-1	-1	-1	1	-1	-1	1	-1	-1	-1	-1	-1	-1	1	-1	1	-1	-1	-1	1	-1	-1	1	-1	-1	-1	-1	-1	1	-1
5581932	chr2A	735018834	-1	-1	-1	-1	-1	-1	-1	-1	-1	-1	-1	-1	-1	-1	-1	-1	-1	-1	-1	-1	-1	1	-1	1	-1	-1	-1	-1	-1	-1	1	-1	1	-1	-1	-1	1	-1	-1	1	-1	-1	-1	-1	-1	1	-1
1399937	chr2A	735939582	-1	-1	1	-1	-1	-1	-1	-1	-1	-1	-1	-1	-1	-1	-1	-1	-1	-1	1	1	-1	-1	-1	-1	-1	-1	1	1	1	-1	-1	1	-1	-1	-1	-1	-1	1	-1	-1	-1	-1	-1	-1	-1	-1	1
5363799	chr2A	736889846	-1	-1	-1	-1	-1	-1	-1	-1	-1	-1	-1	-1	-1	-1	-1	-1	-1	-1	-1	-1	1	-1	-1	1	-1	-1	-1	-1	-1	-1	1	-1	1	-1	-1	-1	1	-1	-1	1	-1	-1	-1	-1	-1	1	-1
1698493	chr2A	737577461	-1	1	-1	-1	-1	-1	-1	-1	-1	-1	-1	-1	-1	-1	-1	1	-1	-1	-1	-1	1	1	-1	-1	-1	-1	-1	-1	-1	-1	1	-1	1	-1	-1	1	-1	-1	-1	-1	1	1	-1	-1	1	-1	-1
5363657	chr2A	737693049	-1	1	-1	-1	-1	-1	-1	1	1	-1	-1	-1	-1	1	-1	1	-1	-1	-1	-1	-1	-1	-1	-1	-1	-1	-1	-1	-1	-1	-1	-1	-1	-1	-1	-1	-1	-1	-1	-1	-1	-1	-1	-1	-1	-1	-1
5010926	chr2A	737962490	-1	-1	-1	-1	-1	-1	-1	-1	-1	-1	-1	-1	-1	-1	-1	-1	1	-1	1	1	1	-1	-1	-1	-1	-1	1	1	1	-1	-1	1	-1	1	1	-1	-1	1	-1	-1	-1	-1	-1	-1	-1	-1	1
1136136	chr2A	740520000	-1	-1	-1	1	1	-1	-1	-1	-1	-1	-1	-1	1	-1	-1	-1	1	-1	1	1	-1	-1	-1	-1	-1	-1	1	1	1	-1	-1	1	-1	1	1	-1	-1	1	-1	-1	-1	-1	-1	-1	-1	-1	1
3533153	chr2A	741318532	-1	-1	1	-1	-1	-1	-1	-1	-1	-1	-1	-1	-1	-1	-1	-1	1	-1	1	1	1	-1	-1	-1	-1	-1	1	1	1	-1	-1	1	-1	1	1	-1	-1	1	-1	-1	-1	-1	-1	-1	-1	-1	1
1139971	chr2A	741521938	-1	-1	1	-1	-1	-1	-1	-1	-1	-1	-1	-1	-1	-1	-1	-1	1	-1	1	1	-1	-1	-1	-1	-1	-1	1	1	1	-1	-1	1	-1	1	1	-1	-1	1	-1	-1	-1	-1	-1	-1	-1	-1	1
1244695	chr2A	741924885	-1	-1	1	1	1	-1	-1	-1	1	-1	-1	-1	-1	-1	-1	-1	1	-1	1	1	-1	-1	-1	-1	-1	-1	1	1	1	-1	-1	1	-1	1	1	-1	-1	1	-1	-1	-1	-1	-1	-1	-1	-1	1
3532919	chr2A	742084034	-1	-1	1	1	1	-1	-1	-1	-1	-1	-1	-1	-1	-1	-1	-1	1	-1	1	1	1	-1	-1	-1	-1	-1	1	1	1	-1	-1	1	-1	1	1	-1	-1	1	-1	-1	-1	-1	-1	-1	-1	-1	1
1228088	chr2A	742084134	-1	-1	1	1	1	-1	-1	-1	-1	-1	-1	-1	-1	-1	-1	-1	1	-1	1	1	-1	-1	-1	-1	-1	-1	1	1	1	-1	-1	1	-1	1	1	-1	-1	1	-1	-1	-1	-1	-1	-1	-1	-1	1
1112888	chr2A	742084199	-1	-1	1	1	1	-1	-1	-1	1	-1	-1	-1	-1	-1	-1	-1	1	-1	1	1	-1	-1	-1	-1	-1	-1	1	1	1	-1	-1	1	-1	1	1	-1	-1	1	-1	-1	-1	-1	-1	-1	-1	-1	1
1236693	chr2A	742084372	-1	-1	1	-1	-1	-1	-1	-1	-1	-1	-1	-1	-1	-1	-1	-1	1	-1	1	1	-1	-1	-1	-1	-1	-1	1	1	1	-1	-1	1	-1	1	1	-1	-1	1	-1	-1	-1	-1	-1	-1	-1	-1	1
2276828	chr2A	744850930	-1	-1	-1	1	1	-1	-1	-1	-1	-1	-1	-1	1	-1	-1	-1	-1	-1	-1	-1	-1	-1	-1	-1	-1	-1	-1	-1	-1	-1	-1	-1	-1	-1	-1	-1	-1	-1	-1	-1	-1	-1	-1	-1	-1	-1	-1
1124370	chr2A	745104293	-1	-1	-1	1	1	-1	-1	-1	-1	-1	-1	-1	-1	-1	-1	-1	-1	-1	-1	-1	-1	-1	-1	-1	-1	-1	-1	-1	-1	-1	-1	-1	-1	-1	-1	-1	-1	-1	-1	-1	-1	-1	-1	-1	-1	-1	-1
1114765	chr2A	745350689	-1	-1	1	1	1	-1	-1	-1	1	-1	-1	-1	1	-1	-1	-1	1	-1	1	1	1	-1	-1	-1	-1	-1	1	1	1	-1	-1	1	-1	1	1	-1	-1	1	-1	-1	-1	-1	-1	-1	-1	-1	1
2361725	chr2A	747180284	-1	-1	-1	1	-1	-1	-1	-1	1	1	1	-1	1	1	-1	-1	-1	-1	-1	-1	-1	-1	-1	-1	-1	-1	-1	-1	-1	-1	-1	-1	-1	-1	-1	-1	-1	-1	-1	-1	-1	-1	-1	-1	-1	1	-1
3034443	chr2A	748610053	-1	-1	-1	1	1	-1	-1	-1	-1	-1	-1	-1	-1	-1	-1	-1	-1	-1	-1	-1	-1	-1	-1	-1	-1	-1	-1	-1	-1	-1	-1	-1	-1	-1	-1	-1	-1	-1	-1	-1	-1	-1	-1	-1	-1	-1	-1
5345961	chr2A	748805676	-1	-1	1	-1	-1	-1	-1	-1	1	-1	-1	-1	-1	-1	-1	-1	1	-1	1	1	1	-1	-1	-1	-1	-1	1	1	1	-1	-1	1	-1	1	1	-1	-1	1	-1	-1	-1	-1	-1	-1	-1	-1	1
1278504	chr2A	748889565	-1	-1	1	1	1	-1	-1	-1	1	-1	-1	-1	-1	-1	-1	-1	1	-1	1	1	1	-1	-1	-1	-1	-1	1	1	1	-1	-1	1	-1	1	1	-1	-1	1	-1	-1	-1	-1	-1	-1	-1	-1	1
979544	chr2A	751199702	-1	-1	-1	-1	1	1	-1	-1	-1	-1	-1	-1	-1	-1	-1	-1	-1	1	1	1	-1	1	-1	-1	-1	-1	-1	-1	-1	-1	1	-1	1	-1	-1	-1	1	1	1	-1	-1	1	-1	1	-1	-1	-1
3941241	chr2A	752266264	-1	-1	1	1	1	-1	-1	-1	1	-1	-1	-1	1	-1	-1	-1	-1	-1	-1	-1	-1	-1	-1	-1	-1	-1	-1	-1	-1	-1	-1	-1	-1	-1	-1	-1	-1	-1	-1	-1	-1	-1	-1	-1	-1	-1	-1
5332481	chr2A	752289633	-1	-1	-1	1	1	-1	-1	-1	1	-1	-1	1	1	1	-1	-1	1	-1	-1	-1	-1	-1	-1	-1	-1	-1	-1	-1	-1	-1	-1	-1	-1	-1	-1	-1	-1	-1	-1	-1	1	-1	-1	-1	-1	-1	-1
2293931	chr2A	754832881	-1	-1	-1	1	1	-1	-1	-1	1	-1	-1	-1	1	-1	-1	-1	-1	-1	-1	-1	-1	-1	-1	-1	-1	-1	-1	-1	-1	-1	-1	-1	-1	-1	-1	-1	-1	-1	-1	-1	-1	-1	-1	-1	-1	-1	-1
3064479	chr2A	754844555	-1	-1	-1	-1	-1	-1	-1	1	-1	-1	-1	-1	-1	-1	-1	-1	-1	-1	-1	-1	-1	-1	-1	-1	-1	-1	-1	-1	-1	-1	-1	-1	-1	-1	-1	-1	-1	-1	-1	-1	-1	-1	-1	-1	-1	-1	-1
3952724	chr2A	754844555	-1	1	-1	1	1	1	-1	-1	-1	-1	-1	-1	-1	-1	-1	-1	1	1	-1	-1	-1	-1	-1	1	1	-1	-1	-1	-1	-1	-1	1	1	1	-1	-1	1	-1	1	-1	-1	-1	-1	-1	-1	-1	-1
5994128	chr2A	755639339	-1	-1	-1	-1	-1	-1	-1	-1	1	-1	-1	-1	-1	-1	-1	-1	-1	-1	-1	-1	-1	-1	-1	-1	-1	-1	-1	-1	-1	-1	-1	-1	-1	-1	-1	-1	-1	-1	-1	-1	-1	-1	-1	-1	-1	-1	-1
1228600	chr2A	756874959	1	-1	-1	-1	-1	-1	-1	-1	1	-1	-1	-1	-1	-1	-1	-1	-1	-1	-1	-1	1	-1	1	-1	1	1	-1	-1	-1	-1	-1	-1	1	-1	-1	-1	-1	-1	1	-1	-1	1	-1	1	1	-1	-1
23456744	chr2A	756998224	-1	-1	-1	1	1	-1	-1	-1	1	-1	-1	-1	1	-1	-1	-1	-1	-1	-1	-1	-1	-1	-1	-1	-1	-1	-1	-1	-1	-1	-1	-1	-1	-1	-1	-1	-1	-1	-1	-1	-1	-1	-1	-1	-1	-1	-1
5581092	chr2A	757490216	-1	-1	-1	1	1	-1	-1	-1	-1	-1	-1	-1	-1	-1	-1	-1	-1	-1	-1	-1	-1	-1	-1	-1	-1	-1	-1	-1	-1	-1	-1	-1	-1	-1	-1	-1	-1	-1	-1	-1	-1	-1	-1	-1	-1	-1	-1
1089407	chr2A	758703367	-1	1	1	-1	-1	1	1	1	-1	1	1	1	1	1	1	1	1	1	1	1	1	1	-1	1	-1	-1	1	1	1	1	1	1	-1	1	1	1	1	1	-1	1	1	-1	1	-1	-1	1	1
1091648	chr2A	758948426	-1	-1	-1	1	1	-1	-1	-1	-1	-1	-1	-1	-1	-1	-1	-1	-1	-1	-1	-1	-1	-1	-1	-1	-1	-1	-1	-1	-1	-1	-1	-1	-1	-1	-1	-1	-1	-1	-1	-1	-1	-1	-1	-1	-1	-1	-1
7940626	chr2A	762115793	-1	-1	-1	-1	-1	-1	-1	1	-1	-1	-1	-1	-1	-1	-1	-1	-1	-1	-1	-1	-1	-1	-1	-1	-1	-1	-1	-1	-1	-1	-1	-1	-1	-1	-1	-1	-1	-1	-1	-1	-1	-1	-1	-1	-1	-1	-1
12743774	chr2A	762325775	-1	-1	-1	-1	-1	-1	-1	-1	1	-1	-1	-1	1	-1	-1	-1	-1	-1	-1	-1	-1	-1	-1	-1	-1	-1	-1	-1	-1	-1	-1	-1	-1	-1	-1	-1	-1	-1	-1	-1	-1	-1	-1	-1	-1	-1	-1
1098816	chr2A	762495798	-1	-1	-1	-1	-1	-1	-1	-1	1	-1	-1	-1	1	-1	-1	-1	-1	-1	-1	-1	-1	-1	-1	-1	-1	-1	-1	-1	-1	-1	-1	-1	-1	-1	-1	-1	-1	-1	-1	-1	-1	-1	-1	-1	-1	-1	-1
1669483	chr2A	764558477	1	-1	-1	-1	-1	-1	-1	-1	1	-1	-1	-1	-1	-1	-1	-1	1	-1	1	1	1	-1	1	-1	1	1	1	1	1	-1	-1	1	1	-1	-1	-1	-1	-1	1	-1	-1	1	-1	1	1	-1	-1
39693397	chr2A	765167009	-1	-1	-1	-1	-1	-1	-1	-1	1	-1	-1	-1	1	-1	-1	-1	-1	-1	-1	-1	-1	-1	-1	-1	-1	-1	-1	-1	-1	-1	-1	-1	-1	-1	-1	-1	-1	-1	-1	-1	-1	-1	-1	-1	-1	-1	-1
1140216	chr2A	765313923	-1	-1	-1	-1	-1	-1	-1	-1	-1	-1	-1	-1	-1	-1	-1	1	-1	-1	-1	-1	-1	-1	-1	-1	-1	-1	1	1	-1	-1	-1	-1	-1	-1	-1	1	-1	1	-1	-1	1	1	-1	-1	1	1	-1
5349463	chr2A	765729007	-1	-1	-1	-1	-1	-1	-1	-1	-1	-1	-1	-1	-1	-1	1	-1	1	1	1	-1	-1	1	-1	-1	-1	-1	1	1	1	-1	-1	1	-1	-1	-1	-1	-1	-1	-1	1	1	-1	1	-1	1	-1	-1
1239036	chr2A	766327374	-1	-1	-1	1	1	-1	-1	-1	1	-1	-1	-1	1	-1	-1	-1	-1	-1	-1	-1	-1	-1	-1	-1	-1	-1	-1	-1	-1	-1	-1	-1	-1	-1	-1	-1	-1	-1	-1	-1	-1	-1	-1	-1	-1	-1	-1
3533033	chr2A	766327426	-1	-1	-1	1	1	-1	-1	-1	1	-1	-1	-1	1	-1	-1	-1	-1	-1	-1	-1	-1	-1	-1	-1	-1	-1	-1	-1	-1	-1	-1	-1	-1	-1	-1	-1	-1	-1	-1	-1	-1	-1	-1	-1	-1	-1	-1
1128880	chr2A	766327928	-1	-1	-1	1	1	-1	-1	-1	-1	-1	-1	-1	1	-1	-1	-1	-1	-1	-1	-1	-1	-1	-1	-1	-1	-1	-1	-1	-1	-1	-1	-1	-1	-1	-1	-1	-1	-1	-1	-1	-1	-1	-1	-1	-1	-1	-1
1166608	chr2A	766393852	-1	-1	-1	1	1	-1	-1	-1	1	-1	-1	-1	-1	-1	-1	-1	-1	-1	-1	-1	-1	-1	-1	-1	-1	-1	-1	-1	-1	-1	-1	-1	-1	-1	-1	-1	-1	-1	-1	-1	-1	-1	-1	-1	-1	-1	-1
2289258	chr2A	766540353	-1	-1	-1	-1	-1	-1	-1	-1	-1	-1	-1	-1	-1	-1	1	-1	1	1	1	-1	-1	1	-1	-1	-1	-1	1	1	1	-1	-1	1	-1	-1	-1	-1	-1	-1	-1	1	1	-1	1	-1	1	-1	-1
1669262	chr2A	766618905	-1	-1	-1	-1	-1	-1	-1	-1	-1	-1	-1	-1	-1	-1	1	-1	1	1	1	-1	-1	1	-1	-1	-1	-1	1	1	1	-1	-1	1	-1	-1	-1	-1	-1	-1	-1	1	1	-1	1	-1	1	-1	-1
5576910	chr2A	768621377	-1	-1	-1	-1	-1	-1	-1	-1	-1	-1	-1	-1	-1	-1	-1	1	-1	-1	-1	-1	-1	-1	-1	-1	-1	-1	1	1	-1	-1	-1	-1	-1	-1	-1	1	-1	1	-1	-1	1	1	-1	-1	1	1	-1
5578341	chr2A	768654303	-1	-1	-1	-1	-1	-1	-1	-1	-1	-1	-1	-1	-1	-1	-1	1	-1	-1	-1	-1	-1	-1	-1	-1	-1	-1	1	1	-1	-1	-1	-1	-1	-1	-1	1	-1	1	-1	-1	1	1	-1	-1	1	1	-1
1126284	chr2A	768734967	-1	-1	-1	-1	-1	-1	-1	-1	-1	-1	-1	-1	-1	-1	1	-1	-1	1	-1	-1	-1	-1	-1	-1	-1	-1	-1	-1	-1	-1	-1	-1	-1	-1	-1	-1	-1	-1	-1	1	-1	-1	1	-1	1	-1	-1
1102286	chr2A	769373820	-1	-1	-1	1	-1	-1	-1	-1	1	-1	-1	-1	-1	-1	1	-1	1	1	1	-1	-1	1	-1	-1	-1	-1	1	1	1	-1	-1	1	-1	-1	-1	-1	-1	-1	-1	1	1	-1	1	-1	-1	-1	-1
23884196	chr2A	769451349	-1	-1	-1	1	-1	-1	-1	-1	-1	-1	-1	-1	-1	-1	1	-1	1	1	1	-1	-1	1	-1	-1	-1	-1	1	-1	1	-1	-1	1	-1	-1	-1	-1	-1	-1	-1	1	1	-1	1	-1	-1	-1	-1
983877	chr2A	769715965	-1	-1	-1	-1	-1	-1	-1	-1	1	-1	-1	-1	-1	-1	1	-1	1	1	1	-1	-1	1	-1	-1	-1	-1	1	1	1	-1	-1	1	-1	-1	-1	-1	-1	-1	-1	1	1	-1	1	-1	1	-1	-1
1101524	chr2A	770692643	-1	-1	-1	-1	-1	-1	-1	-1	1	-1	-1	-1	-1	-1	1	-1	1	1	1	-1	-1	1	-1	-1	-1	-1	1	1	1	-1	-1	1	-1	-1	-1	-1	-1	-1	-1	1	1	-1	1	-1	1	-1	-1
4536332	chr2A	770863801	-1	1	-1	-1	-1	-1	-1	-1	-1	-1	-1	-1	-1	-1	-1	1	-1	-1	-1	-1	-1	-1	-1	-1	-1	1	-1	-1	-1	-1	-1	-1	-1	-1	-1	-1	-1	-1	-1	-1	-1	-1	-1	-1	-1	-1	-1
4407986	chr2A	771120654	-1	-1	-1	-1	-1	-1	-1	-1	-1	-1	-1	-1	-1	-1	1	-1	1	1	1	-1	-1	1	-1	-1	-1	-1	1	1	1	-1	-1	1	-1	-1	-1	-1	-1	-1	-1	1	1	-1	1	-1	1	-1	-1
2340355	chr2A	771692878	-1	-1	-1	1	-1	-1	-1	-1	1	-1	-1	-1	-1	-1	-1	-1	-1	-1	-1	-1	-1	-1	-1	-1	-1	-1	-1	-1	-1	-1	-1	-1	-1	-1	-1	-1	-1	-1	-1	-1	-1	-1	-1	-1	-1	-1	-1
1118187	chr2A	771772926	-1	-1	-1	-1	-1	-1	-1	-1	-1	-1	-1	-1	-1	-1	1	-1	1	1	1	-1	-1	1	-1	-1	-1	-1	-1	1	1	-1	-1	1	-1	-1	-1	-1	-1	-1	-1	1	1	-1	-1	-1	1	-1	-1
1106737	chr2A	772165280	-1	-1	-1	1	-1	-1	-1	-1	-1	-1	-1	-1	-1	-1	-1	-1	-1	-1	-1	-1	-1	-1	-1	-1	-1	-1	-1	-1	-1	-1	-1	-1	-1	-1	-1	-1	-1	-1	-1	-1	-1	-1	-1	-1	-1	-1	-1
1112635	chr2A	772265111	-1	-1	-1	1	-1	-1	-1	-1	-1	-1	-1	-1	-1	-1	-1	-1	-1	-1	-1	-1	-1	-1	-1	-1	-1	-1	-1	-1	-1	-1	-1	-1	-1	-1	-1	-1	-1	-1	-1	-1	-1	-1	-1	-1	-1	-1	-1
1102116	chr2A	772285373	-1	-1	-1	1	-1	-1	-1	-1	-1	-1	-1	-1	-1	-1	-1	-1	-1	-1	-1	-1	-1	-1	-1	-1	-1	-1	-1	-1	-1	-1	-1	-1	-1	-1	-1	-1	-1	-1	-1	-1	-1	-1	-1	-1	-1	-1	-1
3534191	chr2A	772929478	-1	-1	-1	-1	-1	-1	-1	-1	-1	-1	-1	-1	1	-1	1	-1	1	1	1	-1	-1	1	-1	-1	-1	-1	1	1	1	-1	-1	1	-1	-1	-1	-1	-1	-1	-1	1	1	-1	1	-1	-1	-1	-1
5331524	chr2A	773034861	-1	-1	-1	1	-1	-1	-1	-1	-1	-1	-1	-1	-1	-1	-1	-1	-1	-1	-1	-1	-1	-1	-1	-1	-1	-1	-1	-1	-1	-1	-1	-1	-1	-1	-1	-1	-1	-1	-1	-1	-1	-1	-1	-1	-1	-1	-1
3943181	chr2A	773044541	-1	-1	-1	1	-1	-1	-1	-1	1	-1	-1	-1	-1	-1	-1	-1	-1	-1	-1	-1	-1	-1	-1	-1	-1	-1	-1	-1	-1	-1	-1	-1	-1	-1	-1	-1	-1	-1	-1	-1	-1	-1	-1	-1	-1	-1	-1
3941441	chr2A	773257677	-1	-1	-1	-1	-1	-1	-1	-1	-1	-1	-1	-1	-1	-1	1	-1	1	1	1	-1	-1	1	-1	-1	-1	-1	1	1	1	-1	-1	1	-1	-1	-1	-1	-1	-1	-1	1	1	-1	1	-1	1	-1	-1
1106313	chr2A	773426473	-1	-1	-1	-1	-1	-1	-1	-1	-1	-1	-1	-1	-1	-1	-1	1	-1	-1	-1	-1	-1	-1	-1	-1	-1	-1	1	1	-1	-1	-1	1	-1	-1	-1	1	-1	1	-1	-1	1	1	-1	-1	1	1	-1
1211950	chr2A	773426529	-1	-1	-1	-1	-1	-1	-1	-1	-1	-1	-1	-1	-1	-1	1	-1	1	1	1	-1	-1	1	-1	-1	-1	-1	1	1	1	-1	-1	1	-1	-1	-1	-1	-1	-1	-1	1	1	-1	1	-1	-1	-1	-1
3949672	chr2A	773448032	-1	-1	-1	-1	-1	-1	-1	-1	-1	-1	-1	-1	-1	-1	1	-1	1	1	1	-1	-1	1	-1	-1	-1	-1	1	1	1	-1	-1	1	-1	-1	-1	-1	-1	-1	-1	1	1	-1	1	-1	1	-1	-1
985068	chr2A	773452050	-1	-1	-1	-1	-1	-1	-1	-1	-1	-1	-1	-1	-1	-1	1	-1	1	1	1	-1	-1	1	-1	-1	-1	-1	1	1	1	-1	-1	1	-1	-1	-1	-1	-1	-1	-1	1	1	-1	1	-1	1	-1	-1
4410152	chr2A	773452110	-1	-1	-1	-1	-1	-1	-1	-1	-1	-1	-1	-1	-1	-1	1	-1	1	1	1	-1	-1	1	-1	-1	-1	-1	1	1	1	-1	-1	1	-1	-1	-1	-1	-1	-1	-1	1	1	-1	1	-1	1	-1	-1
5570696	chr2A	773629528	-1	-1	-1	-1	-1	-1	-1	-1	-1	-1	-1	-1	-1	-1	1	-1	1	1	1	-1	-1	1	-1	-1	-1	-1	1	1	1	-1	-1	1	-1	-1	-1	-1	-1	-1	-1	1	1	-1	1	-1	1	-1	-1
1095638	chr2A	773840495	-1	-1	-1	-1	-1	-1	-1	-1	-1	-1	-1	-1	-1	-1	1	-1	1	1	1	-1	-1	1	-1	-1	-1	-1	1	1	1	-1	-1	1	-1	-1	-1	-1	-1	-1	-1	1	1	-1	1	-1	1	-1	-1
1101167	chr2A	773840560	-1	-1	-1	-1	-1	-1	-1	-1	-1	-1	-1	-1	-1	-1	1	-1	1	1	1	-1	-1	1	-1	-1	-1	-1	1	1	1	-1	-1	1	-1	-1	-1	-1	-1	-1	-1	1	1	-1	1	-1	1	-1	-1
1695461	chr2A	773840560	-1	-1	-1	-1	-1	-1	-1	-1	-1	-1	-1	-1	-1	-1	-1	1	-1	-1	-1	-1	-1	-1	-1	-1	-1	-1	1	1	-1	-1	-1	1	-1	-1	-1	1	-1	1	-1	-1	1	1	-1	-1	1	1	-1
4990279	chr2A	773941662	-1	-1	-1	1	-1	-1	-1	-1	-1	-1	-1	-1	-1	-1	-1	-1	-1	-1	-1	-1	-1	-1	-1	-1	-1	-1	-1	-1	-1	-1	-1	-1	-1	-1	-1	-1	-1	-1	-1	-1	-1	-1	-1	-1	-1	-1	-1
1218481	chr2A	774052191	-1	-1	-1	-1	-1	-1	-1	-1	-1	-1	-1	-1	-1	-1	-1	1	-1	-1	-1	-1	-1	-1	-1	-1	-1	-1	1	1	-1	-1	-1	1	-1	-1	-1	1	-1	1	-1	-1	1	1	-1	-1	1	1	-1
1343118	chr2A	774199348	-1	-1	-1	1	-1	-1	-1	-1	-1	-1	-1	-1	-1	-1	-1	-1	-1	-1	-1	-1	-1	-1	-1	-1	-1	-1	-1	-1	-1	-1	-1	-1	-1	-1	-1	-1	-1	-1	-1	-1	-1	-1	-1	-1	-1	-1	-1
1090740	chr2A	774403560	-1	-1	-1	1	-1	-1	-1	-1	-1	-1	-1	-1	-1	-1	-1	-1	-1	-1	-1	-1	-1	-1	-1	-1	-1	-1	-1	-1	-1	-1	-1	-1	-1	-1	-1	-1	-1	-1	-1	-1	-1	-1	-1	-1	-1	-1	-1
2289207	chr2A	774413627	-1	-1	-1	1	-1	-1	-1	-1	-1	-1	-1	-1	-1	-1	-1	-1	-1	-1	-1	-1	-1	-1	-1	-1	-1	-1	-1	-1	-1	-1	-1	-1	-1	-1	-1	-1	-1	-1	-1	-1	-1	-1	-1	-1	-1	-1	-1
3960440	chr2A	774712362	-1	-1	-1	1	-1	-1	-1	-1	-1	-1	-1	-1	-1	-1	-1	-1	-1	-1	-1	-1	-1	-1	-1	-1	-1	-1	-1	-1	-1	-1	-1	-1	-1	-1	-1	-1	-1	-1	-1	-1	-1	-1	-1	-1	-1	-1	-1
1132083	chr2B	900392	-1	1	-1	-1	-1	-1	-1	-1	-1	-1	-1	-1	-1	-1	1	-1	-1	1	-1	-1	1	-1	-1	-1	-1	-1	-1	1	-1	-1	-1	-1	-1	-1	-1	-1	1	-1	1	-1	1	-1	1	-1	1	-1	1
1063637	chr2B	2029863	1	-1	-1	1	1	-1	-1	-1	-1	-1	-1	-1	-1	1	-1	1	-1	-1	-1	-1	-1	-1	-1	-1	-1	-1	-1	-1	-1	-1	-1	-1	-1	-1	-1	-1	-1	-1	-1	-1	-1	-1	-1	-1	-1	1	-1
1283124	chr2B	2240818	-1	-1	-1	1	1	-1	1	-1	-1	1	1	1	1	-1	-1	-1	-1	-1	-1	-1	-1	-1	-1	-1	-1	-1	-1	-1	-1	-1	-1	-1	-1	-1	-1	-1	-1	-1	-1	-1	-1	-1	-1	-1	-1	-1	-1
2299762	chr2B	2414324	-1	1	-1	-1	-1	-1	-1	-1	-1	-1	-1	-1	-1	-1	1	-1	-1	1	-1	-1	1	-1	-1	-1	-1	-1	-1	1	-1	-1	-1	-1	-1	-1	-1	-1	1	-1	1	-1	1	-1	1	-1	1	-1	1
3950313	chr2B	2415109	-1	1	-1	1	1	1	1	-1	-1	1	1	1	1	1	-1	-1	-1	-1	-1	-1	-1	-1	-1	-1	-1	-1	-1	-1	-1	-1	-1	-1	-1	-1	-1	-1	-1	-1	-1	-1	-1	-1	-1	-1	-1	-1	-1
4544248	chr2B	2415112	-1	1	-1	-1	-1	-1	-1	-1	-1	-1	-1	-1	-1	-1	1	-1	-1	1	-1	-1	1	-1	-1	-1	-1	-1	-1	1	-1	-1	-1	-1	-1	-1	-1	-1	1	-1	1	-1	1	-1	1	-1	1	-1	-1
1107144	chr2B	2415173	-1	1	-1	-1	-1	-1	-1	-1	-1	-1	-1	-1	-1	-1	1	-1	-1	1	-1	-1	1	-1	-1	-1	-1	-1	-1	1	-1	-1	-1	-1	-1	-1	-1	-1	1	-1	1	-1	1	-1	1	-1	1	-1	1
1236217	chr2B	2512305	-1	-1	-1	-1	-1	1	-1	1	1	-1	-1	-1	-1	-1	-1	-1	-1	1	-1	-1	-1	-1	-1	-1	-1	-1	-1	-1	1	1	-1	-1	1	1	1	-1	1	-1	1	-1	-1	-1	-1	-1	-1	-1	-1
1238171	chr2B	2546485	-1	-1	-1	-1	-1	-1	-1	-1	-1	1	1	-1	1	1	-1	-1	-1	-1	-1	-1	-1	-1	-1	1	-1	-1	-1	-1	-1	-1	-1	-1	-1	-1	-1	1	-1	-1	-1	-1	-1	-1	-1	-1	-1	-1	-1
4439659	chr2B	2555596	-1	-1	-1	-1	-1	-1	-1	1	1	-1	-1	-1	-1	1	-1	-1	-1	-1	-1	-1	-1	-1	-1	1	-1	-1	-1	-1	-1	-1	-1	-1	-1	-1	-1	1	-1	-1	-1	-1	-1	-1	-1	-1	-1	-1	-1
4540966	chr2B	2555998	-1	-1	-1	-1	-1	-1	-1	1	1	-1	-1	-1	1	1	-1	-1	-1	-1	-1	-1	-1	-1	-1	1	-1	-1	-1	-1	-1	-1	-1	-1	-1	-1	-1	1	-1	-1	-1	-1	-1	-1	-1	-1	-1	-1	-1
4021629	chr2B	2556223	-1	-1	-1	-1	-1	-1	-1	1	1	-1	-1	-1	1	1	-1	-1	-1	-1	-1	-1	-1	-1	-1	1	-1	-1	-1	-1	-1	-1	-1	-1	-1	-1	-1	1	-1	-1	-1	-1	-1	-1	-1	-1	-1	-1	-1
1273951	chr2B	2561723	-1	-1	-1	-1	-1	-1	-1	1	-1	-1	-1	-1	-1	-1	-1	1	-1	-1	-1	1	-1	-1	1	1	-1	-1	-1	-1	1	-1	1	-1	-1	-1	-1	-1	-1	-1	-1	-1	-1	-1	-1	-1	-1	-1	-1
1772295	chr2B	2632283	-1	-1	-1	-1	-1	-1	-1	-1	-1	1	1	-1	1	1	-1	-1	-1	-1	-1	-1	-1	-1	-1	1	-1	-1	-1	-1	-1	-1	-1	-1	-1	-1	-1	1	-1	-1	-1	-1	-1	-1	-1	-1	-1	-1	-1
1244153	chr2B	2653939	-1	1	-1	-1	-1	-1	-1	-1	-1	-1	-1	-1	-1	-1	1	-1	-1	1	-1	-1	1	-1	-1	-1	-1	-1	-1	1	-1	-1	-1	-1	-1	-1	-1	-1	1	-1	1	-1	1	-1	1	-1	1	-1	1
1107388	chr2B	2730793	-1	1	-1	1	1	1	1	1	1	-1	-1	1	1	-1	-1	1	-1	1	-1	-1	-1	-1	-1	-1	-1	1	-1	-1	1	-1	-1	-1	-1	1	1	-1	1	-1	1	-1	-1	-1	-1	-1	-1	-1	-1
1138948	chr2B	2776900	-1	-1	-1	-1	-1	1	-1	1	1	-1	-1	-1	-1	-1	-1	-1	-1	1	-1	-1	-1	-1	-1	-1	-1	-1	-1	-1	1	1	-1	-1	1	1	1	-1	1	-1	1	-1	-1	-1	-1	-1	-1	-1	-1
3533404	chr2B	2780568	-1	1	-1	-1	-1	-1	-1	-1	-1	-1	-1	-1	-1	-1	1	-1	-1	1	-1	-1	1	-1	-1	-1	-1	-1	-1	1	-1	-1	-1	-1	-1	-1	-1	-1	1	-1	1	-1	1	-1	1	-1	1	-1	1
2303256	chr2B	3099157	-1	-1	-1	-1	-1	-1	-1	-1	-1	1	1	-1	1	-1	-1	-1	-1	-1	-1	-1	-1	-1	-1	-1	-1	-1	-1	-1	-1	-1	-1	-1	-1	-1	-1	-1	-1	-1	-1	-1	-1	-1	-1	-1	-1	-1	-1
2253039	chr2B	3104694	-1	1	-1	-1	-1	-1	-1	-1	-1	-1	-1	-1	-1	-1	1	-1	-1	1	-1	-1	1	-1	-1	-1	-1	-1	-1	1	-1	-1	-1	-1	-1	-1	-1	-1	1	-1	1	-1	1	-1	1	-1	1	-1	1
1228065	chr2B	3179933	-1	1	-1	-1	-1	-1	-1	-1	-1	-1	-1	-1	-1	-1	1	-1	-1	1	-1	-1	1	-1	-1	-1	-1	-1	-1	1	-1	-1	-1	-1	-1	-1	-1	-1	1	-1	1	-1	1	-1	1	-1	1	-1	1
4409132	chr2B	3833492	-1	1	-1	-1	-1	-1	-1	-1	-1	-1	-1	-1	-1	-1	1	1	-1	1	-1	1	1	-1	1	1	-1	-1	-1	1	1	-1	1	-1	-1	-1	-1	-1	1	-1	1	-1	1	-1	1	-1	1	-1	1
1233149	chr2B	4412380	-1	1	-1	-1	-1	-1	-1	-1	-1	-1	-1	-1	-1	-1	1	1	-1	1	-1	1	1	-1	1	1	-1	-1	-1	1	1	-1	1	-1	-1	-1	-1	-1	1	-1	1	-1	1	-1	1	-1	1	-1	1
1282963	chr2B	5226902	-1	-1	-1	-1	-1	-1	-1	-1	-1	1	1	-1	1	1	-1	-1	-1	-1	-1	-1	-1	-1	-1	1	-1	-1	-1	-1	-1	-1	-1	-1	-1	-1	-1	1	-1	-1	-1	-1	-1	-1	-1	-1	-1	-1	-1
39692685	chr2B	5227761	-1	-1	-1	-1	-1	-1	-1	-1	-1	1	1	-1	1	1	-1	-1	-1	-1	-1	-1	-1	-1	-1	-1	-1	-1	-1	-1	-1	-1	-1	-1	-1	-1	-1	1	-1	-1	-1	-1	-1	-1	-1	-1	-1	-1	-1
12771954	chr2B	5453705	-1	-1	-1	-1	-1	-1	-1	-1	-1	1	1	-1	1	1	-1	-1	-1	-1	-1	-1	-1	-1	-1	1	-1	-1	-1	-1	-1	-1	-1	-1	-1	-1	-1	1	-1	-1	-1	-1	-1	-1	-1	-1	-1	-1	-1
59994405	chr2B	5455108	-1	-1	-1	-1	-1	-1	-1	-1	-1	1	1	-1	1	1	-1	-1	-1	-1	-1	-1	-1	-1	-1	1	-1	-1	-1	-1	-1	-1	-1	-1	-1	-1	-1	1	-1	-1	-1	-1	-1	-1	-1	-1	-1	-1	-1
5332869	chr2B	5461110	-1	-1	-1	-1	-1	1	-1	1	1	1	1	-1	1	1	-1	-1	-1	1	-1	-1	-1	-1	-1	1	-1	-1	-1	-1	1	1	-1	-1	1	1	1	1	1	-1	1	-1	-1	-1	-1	-1	-1	-1	-1
5011244	chr2B	5684166	-1	-1	-1	-1	-1	-1	-1	-1	-1	1	1	-1	1	1	-1	-1	-1	-1	-1	-1	-1	-1	-1	1	-1	-1	-1	-1	-1	-1	-1	-1	-1	-1	-1	1	-1	-1	-1	-1	-1	-1	-1	-1	-1	-1	-1
59994190	chr2B	5999082	-1	-1	-1	-1	-1	-1	-1	1	1	1	1	-1	1	1	-1	-1	-1	-1	-1	-1	-1	-1	-1	1	-1	-1	-1	-1	-1	-1	-1	-1	-1	-1	-1	1	-1	-1	-1	-1	-1	-1	-1	-1	-1	-1	-1
59994172	chr2B	6003534	-1	-1	-1	-1	-1	-1	-1	-1	-1	1	1	-1	1	1	-1	-1	-1	-1	-1	-1	-1	-1	-1	1	-1	-1	-1	-1	-1	-1	-1	-1	-1	-1	-1	1	-1	-1	-1	-1	-1	-1	-1	-1	-1	-1	-1
3533544	chr2B	6022140	-1	-1	-1	-1	-1	-1	-1	1	1	1	1	-1	1	1	-1	-1	-1	-1	-1	-1	-1	-1	-1	1	-1	-1	-1	-1	-1	-1	-1	-1	-1	-1	-1	1	-1	-1	-1	-1	-1	-1	-1	-1	-1	-1	-1
4990154	chr2B	6022176	-1	-1	-1	-1	-1	-1	-1	1	1	1	1	-1	1	1	-1	-1	-1	-1	-1	-1	-1	-1	-1	1	-1	-1	-1	-1	-1	-1	-1	-1	-1	-1	-1	1	-1	-1	-1	-1	-1	-1	-1	-1	-1	-1	-1
1133616	chr2B	6073417	-1	-1	-1	-1	-1	1	-1	1	1	1	1	-1	1	1	-1	-1	-1	1	-1	-1	-1	-1	-1	1	-1	-1	-1	-1	1	1	-1	-1	1	1	1	1	1	-1	1	-1	-1	-1	-1	-1	-1	-1	-1
5323871	chr2B	6073512	-1	-1	-1	-1	-1	1	-1	1	1	1	1	-1	1	1	-1	-1	-1	1	-1	-1	-1	-1	-1	1	-1	-1	-1	-1	1	1	-1	-1	-1	1	1	1	1	-1	1	-1	-1	-1	-1	-1	-1	-1	-1
59994184	chr2B	6081952	-1	-1	-1	-1	-1	-1	-1	-1	-1	1	1	-1	1	1	-1	-1	-1	-1	-1	-1	-1	-1	-1	1	-1	-1	-1	-1	-1	-1	-1	-1	-1	-1	-1	1	-1	-1	-1	-1	-1	-1	-1	-1	-1	-1	-1
2340623	chr2B	6232399	-1	1	-1	1	1	1	1	-1	-1	-1	-1	1	1	-1	-1	1	-1	-1	-1	-1	-1	-1	-1	-1	-1	1	-1	-1	-1	-1	-1	-1	-1	-1	-1	-1	-1	-1	-1	-1	-1	-1	-1	-1	-1	-1	-1
38671618	chr2B	6446674	-1	-1	-1	-1	-1	-1	-1	1	1	-1	-1	-1	-1	-1	-1	-1	-1	-1	-1	-1	-1	-1	-1	-1	-1	-1	-1	-1	-1	-1	-1	-1	-1	-1	-1	-1	-1	-1	-1	-1	-1	-1	-1	-1	-1	-1	-1
7156425	chr2B	6541539	-1	-1	-1	-1	-1	-1	-1	-1	-1	1	1	-1	1	1	-1	-1	-1	-1	-1	-1	-1	-1	-1	1	-1	-1	-1	-1	-1	-1	-1	-1	-1	-1	-1	1	-1	-1	-1	-1	-1	-1	-1	-1	-1	-1	-1
1241935	chr2B	6579629	-1	1	-1	-1	-1	-1	-1	-1	-1	-1	-1	1	1	-1	1	-1	1	-1	-1	-1	-1	-1	1	1	-1	1	1	-1	1	1	-1	-1	-1	-1	1	1	1	-1	-1	-1	1	-1	1	-1	-1	-1	-1
7901442	chr2B	6637708	-1	-1	-1	-1	-1	-1	-1	-1	-1	1	1	-1	1	1	-1	-1	-1	-1	-1	-1	-1	-1	-1	1	-1	-1	-1	-1	-1	-1	-1	-1	-1	-1	-1	1	-1	-1	-1	-1	-1	-1	-1	-1	-1	-1	-1
3954830	chr2B	6681098	-1	1	-1	1	1	-1	1	-1	-1	-1	-1	1	1	-1	-1	1	-1	-1	-1	-1	-1	-1	-1	-1	-1	1	-1	-1	-1	-1	-1	-1	-1	-1	-1	-1	-1	-1	-1	-1	-1	-1	-1	-1	-1	-1	-1
3385332	chr2B	6976197	-1	-1	-1	-1	-1	-1	-1	1	1	-1	-1	-1	-1	-1	-1	-1	-1	-1	-1	-1	-1	-1	-1	-1	-1	-1	-1	-1	-1	-1	-1	-1	-1	-1	-1	-1	-1	-1	-1	-1	-1	-1	-1	-1	-1	-1	-1
2279531	chr2B	6976512	-1	-1	-1	-1	-1	1	-1	-1	-1	-1	-1	-1	-1	-1	-1	-1	-1	1	-1	-1	-1	-1	-1	-1	-1	-1	-1	-1	1	1	-1	-1	1	1	1	-1	1	-1	1	-1	-1	-1	-1	-1	-1	-1	-1
3534262	chr2B	7501404	-1	-1	-1	-1	-1	-1	-1	1	1	1	1	-1	1	1	-1	-1	-1	-1	-1	-1	-1	-1	-1	1	-1	-1	-1	-1	-1	-1	-1	-1	-1	-1	-1	1	-1	-1	-1	-1	-1	-1	-1	-1	-1	-1	-1
59994177	chr2B	8195676	-1	-1	-1	-1	-1	-1	-1	-1	-1	1	1	-1	1	1	-1	-1	-1	-1	-1	-1	-1	-1	-1	1	-1	-1	-1	-1	-1	-1	-1	-1	-1	-1	-1	1	-1	-1	-1	-1	-1	-1	-1	-1	-1	-1	-1
4005322	chr2B	8198393	-1	-1	1	-1	-1	-1	-1	-1	-1	-1	-1	-1	-1	-1	-1	-1	-1	-1	-1	-1	1	1	1	-1	1	-1	1	1	-1	-1	-1	1	1	1	-1	-1	-1	1	-1	1	1	-1	-1	1	-1	1	-1
12845399	chr2B	8251010	-1	-1	-1	-1	-1	-1	-1	1	1	-1	-1	-1	-1	-1	-1	-1	-1	-1	-1	-1	-1	-1	-1	-1	-1	-1	-1	-1	-1	-1	-1	-1	-1	-1	-1	-1	-1	-1	-1	-1	-1	-1	-1	-1	-1	-1	-1
100016947	chr2B	8251074	-1	-1	-1	-1	-1	-1	-1	1	1	-1	-1	-1	-1	-1	-1	-1	-1	-1	-1	-1	-1	-1	-1	-1	-1	-1	-1	-1	-1	-1	-1	-1	-1	-1	-1	-1	-1	-1	-1	-1	-1	-1	-1	-1	-1	-1	-1
1013309	chr2B	8251074	-1	-1	-1	-1	-1	-1	-1	1	1	-1	-1	-1	-1	-1	-1	-1	-1	-1	-1	-1	-1	-1	-1	-1	-1	-1	-1	-1	-1	-1	-1	-1	-1	-1	-1	-1	-1	-1	-1	-1	-1	-1	-1	-1	-1	-1	-1
12850936	chr2B	8270653	-1	-1	-1	-1	-1	-1	-1	1	1	-1	-1	-1	-1	-1	-1	-1	-1	-1	-1	-1	-1	-1	-1	-1	-1	-1	-1	-1	-1	-1	-1	-1	-1	-1	-1	-1	-1	-1	-1	-1	-1	-1	-1	-1	-1	-1	-1
2275674	chr2B	8270653	1	1	1	1	1	1	1	-1	-1	-1	-1	1	1	-1	1	1	1	1	1	1	1	1	1	-1	1	1	1	1	1	1	1	1	1	1	1	-1	1	1	1	1	1	1	1	1	1	1	1
4993880	chr2B	8331078	-1	-1	-1	-1	-1	-1	-1	-1	-1	1	1	-1	1	1	-1	-1	-1	-1	-1	-1	-1	-1	-1	1	-1	-1	-1	-1	-1	-1	-1	-1	-1	-1	-1	1	-1	-1	-1	-1	-1	-1	-1	-1	-1	-1	-1
1114706	chr2B	8603656	-1	-1	-1	-1	-1	-1	-1	-1	-1	1	1	-1	1	1	-1	-1	-1	-1	-1	-1	-1	-1	-1	1	-1	-1	-1	-1	-1	-1	-1	-1	-1	-1	-1	1	-1	-1	-1	-1	-1	-1	-1	-1	-1	-1	-1
1240371	chr2B	8642068	-1	-1	-1	-1	-1	-1	-1	1	1	-1	-1	-1	-1	-1	-1	-1	-1	-1	-1	-1	-1	-1	-1	-1	-1	-1	-1	-1	-1	-1	-1	-1	-1	-1	-1	-1	-1	-1	-1	-1	-1	-1	-1	-1	-1	-1	-1
1717791	chr2B	8862999	-1	-1	-1	-1	-1	-1	-1	-1	-1	1	1	-1	1	1	-1	-1	-1	-1	-1	-1	-1	-1	-1	1	-1	-1	-1	-1	-1	-1	-1	-1	-1	-1	-1	1	-1	-1	-1	-1	-1	-1	-1	-1	-1	-1	-1
1162903	chr2B	8930994	-1	-1	-1	-1	-1	-1	-1	1	1	1	1	-1	1	1	-1	-1	-1	-1	-1	-1	-1	-1	-1	1	-1	-1	-1	-1	-1	-1	-1	-1	-1	-1	-1	1	-1	-1	-1	-1	-1	-1	-1	-1	-1	-1	-1
1199768	chr2B	9041566	-1	-1	-1	-1	-1	-1	-1	-1	-1	1	1	-1	1	1	-1	-1	-1	-1	-1	-1	-1	-1	-1	1	-1	-1	-1	-1	-1	-1	-1	-1	-1	-1	-1	1	-1	-1	-1	-1	-1	-1	-1	-1	-1	-1	-1
39553316	chr2B	9171903	-1	-1	-1	-1	-1	-1	-1	-1	-1	1	1	-1	1	1	-1	-1	-1	-1	-1	-1	-1	-1	-1	1	-1	-1	-1	-1	-1	-1	-1	-1	-1	-1	-1	1	-1	-1	-1	-1	-1	-1	-1	-1	-1	-1	-1
1725711	chr2B	9358630	-1	-1	-1	-1	-1	-1	-1	-1	-1	1	1	-1	1	1	-1	-1	-1	-1	-1	-1	-1	-1	-1	1	-1	-1	-1	-1	-1	-1	-1	-1	-1	-1	-1	1	-1	-1	-1	-1	-1	-1	-1	-1	-1	-1	-1
4003287	chr2B	9813703	-1	1	-1	-1	-1	-1	-1	-1	-1	-1	-1	-1	-1	-1	1	1	-1	1	-1	1	1	-1	1	1	-1	-1	-1	1	1	-1	1	-1	-1	-1	-1	-1	1	-1	1	-1	1	-1	1	-1	1	-1	1
1698912	chr2B	9960106	-1	1	-1	-1	-1	-1	-1	-1	-1	-1	-1	-1	-1	-1	1	1	-1	1	-1	1	1	-1	1	1	-1	-1	-1	1	1	-1	1	-1	-1	-1	-1	-1	1	-1	1	-1	1	-1	1	-1	1	-1	1
12740960	chr2B	9984871	-1	-1	-1	-1	-1	-1	-1	1	1	-1	-1	-1	-1	-1	-1	-1	-1	-1	-1	-1	-1	-1	-1	-1	-1	-1	-1	-1	-1	-1	-1	-1	-1	-1	-1	-1	-1	-1	-1	-1	-1	-1	-1	-1	-1	-1	-1
1698601	chr2B	10039516	-1	1	-1	-1	-1	-1	-1	-1	-1	-1	-1	-1	-1	-1	1	1	-1	1	-1	1	1	-1	1	1	-1	-1	-1	1	1	-1	1	-1	-1	-1	-1	-1	1	-1	1	-1	1	-1	1	-1	1	-1	1
4002852	chr2B	10039573	-1	1	-1	-1	-1	-1	-1	-1	-1	-1	-1	-1	-1	-1	1	1	-1	1	-1	1	1	-1	1	1	-1	-1	-1	1	1	-1	1	-1	-1	-1	-1	-1	1	-1	1	-1	1	-1	1	-1	1	-1	1
1222045	chr2B	10082500	-1	1	-1	-1	-1	-1	-1	-1	-1	-1	-1	-1	-1	1	1	1	-1	1	-1	1	1	-1	1	1	-1	-1	-1	1	1	-1	1	-1	-1	-1	-1	-1	1	-1	1	-1	1	-1	1	-1	1	-1	1
1294163	chr2B	10236968	-1	1	-1	-1	-1	-1	-1	-1	-1	-1	-1	-1	-1	-1	1	1	-1	1	-1	1	1	-1	1	1	-1	-1	-1	1	1	-1	1	-1	-1	-1	-1	-1	1	-1	1	-1	1	-1	1	-1	1	-1	1
1081314	chr2B	10252162	-1	-1	-1	-1	-1	1	-1	-1	-1	-1	-1	-1	-1	-1	-1	-1	-1	1	-1	1	-1	-1	-1	-1	-1	-1	-1	-1	1	1	-1	-1	1	-1	1	-1	1	-1	1	1	-1	-1	-1	-1	-1	-1	-1
1138588	chr2B	10253520	-1	-1	-1	-1	-1	-1	-1	-1	-1	1	1	-1	1	1	-1	-1	-1	-1	-1	-1	-1	-1	-1	1	-1	-1	-1	-1	-1	-1	-1	-1	-1	-1	-1	1	-1	-1	-1	-1	-1	-1	-1	-1	-1	-1	-1
1233109	chr2B	10403784	-1	-1	-1	-1	-1	1	-1	1	1	-1	-1	-1	-1	-1	-1	-1	-1	1	-1	1	-1	-1	-1	-1	-1	-1	-1	-1	1	1	-1	-1	1	-1	1	-1	1	-1	1	1	-1	-1	-1	-1	-1	-1	-1
5578551	chr2B	10404732	-1	-1	-1	-1	-1	1	-1	1	1	-1	-1	-1	-1	-1	-1	-1	-1	1	-1	1	-1	-1	-1	-1	-1	-1	-1	-1	1	1	-1	-1	1	-1	1	-1	1	-1	1	1	-1	-1	-1	-1	-1	-1	-1
1212109	chr2B	10406596	-1	-1	-1	-1	-1	-1	-1	1	1	-1	-1	-1	-1	-1	-1	-1	-1	-1	-1	-1	-1	-1	-1	-1	-1	-1	-1	-1	-1	-1	-1	-1	-1	-1	-1	-1	-1	-1	-1	-1	-1	-1	-1	-1	-1	-1	-1
1235214	chr2B	10406596	-1	-1	-1	-1	-1	-1	-1	1	1	-1	-1	-1	-1	-1	-1	-1	-1	-1	-1	-1	-1	-1	-1	-1	-1	-1	-1	-1	-1	-1	-1	-1	-1	-1	-1	-1	-1	-1	-1	-1	-1	-1	-1	-1	-1	-1	-1
1217664	chr2B	10692490	-1	-1	-1	-1	-1	1	-1	1	1	-1	-1	-1	-1	-1	-1	-1	-1	1	-1	1	-1	-1	-1	-1	-1	-1	-1	-1	1	1	-1	-1	-1	-1	1	-1	1	-1	1	1	-1	-1	-1	-1	1	-1	-1
12735647	chr2B	10851069	-1	-1	-1	-1	-1	-1	-1	-1	-1	1	1	-1	1	1	-1	-1	-1	-1	-1	-1	-1	-1	-1	1	-1	-1	-1	-1	-1	-1	-1	-1	-1	-1	-1	1	-1	-1	-1	-1	-1	-1	-1	-1	-1	-1	-1
5011141	chr2B	10851076	-1	-1	-1	-1	-1	-1	-1	-1	-1	1	1	-1	1	1	-1	-1	-1	-1	-1	-1	-1	-1	-1	1	-1	-1	-1	-1	-1	-1	-1	-1	-1	-1	-1	1	-1	-1	-1	-1	-1	-1	-1	-1	-1	-1	-1
7910299	chr2B	10936822	-1	-1	-1	-1	-1	-1	-1	-1	-1	1	1	-1	1	1	-1	-1	-1	-1	-1	-1	-1	-1	-1	1	-1	-1	-1	-1	-1	-1	-1	-1	-1	-1	-1	1	-1	-1	-1	-1	-1	-1	-1	-1	-1	-1	-1
2375305	chr2B	10959171	-1	-1	-1	-1	-1	-1	-1	1	1	-1	-1	-1	-1	-1	-1	-1	-1	-1	-1	-1	-1	-1	-1	-1	-1	-1	-1	-1	-1	-1	-1	-1	-1	-1	-1	-1	-1	-1	-1	-1	-1	-1	-1	-1	-1	-1	-1
1108319	chr2B	10961126	-1	1	-1	-1	-1	-1	-1	-1	-1	-1	-1	-1	-1	1	1	1	-1	1	-1	1	1	-1	1	1	-1	-1	-1	1	1	-1	1	-1	-1	-1	-1	-1	1	-1	1	-1	1	-1	1	-1	1	-1	1
1106939	chr2B	11045390	-1	-1	-1	-1	-1	-1	-1	1	1	-1	-1	-1	-1	-1	-1	-1	-1	-1	-1	-1	-1	-1	-1	-1	-1	-1	-1	-1	-1	-1	-1	-1	-1	-1	-1	-1	-1	-1	-1	-1	-1	-1	-1	-1	-1	-1	-1
4992829	chr2B	11045390	-1	-1	-1	-1	-1	1	-1	-1	-1	-1	-1	-1	-1	-1	-1	-1	-1	1	-1	-1	-1	-1	-1	-1	-1	-1	-1	-1	1	1	-1	-1	1	-1	1	-1	1	-1	1	1	-1	-1	-1	-1	-1	-1	-1
2277573	chr2B	11057373	-1	1	-1	-1	-1	-1	-1	-1	-1	-1	-1	-1	-1	1	1	1	-1	1	-1	1	1	-1	1	1	-1	-1	-1	1	1	-1	1	-1	-1	-1	-1	-1	1	-1	1	-1	1	-1	-1	-1	1	-1	1
1054424	chr2B	11088350	-1	-1	-1	-1	-1	-1	-1	1	1	-1	-1	-1	-1	-1	-1	-1	-1	-1	-1	-1	-1	-1	-1	-1	-1	-1	-1	-1	-1	-1	-1	-1	-1	-1	-1	-1	-1	-1	-1	-1	-1	-1	-1	-1	-1	-1	-1
7907961	chr2B	11088971	-1	-1	-1	-1	-1	-1	-1	-1	-1	1	1	-1	1	1	-1	-1	-1	-1	-1	-1	-1	-1	-1	1	-1	-1	-1	-1	-1	-1	-1	-1	-1	-1	-1	1	-1	-1	-1	-1	-1	-1	-1	-1	-1	-1	-1
59994183	chr2B	11501862	-1	-1	-1	-1	-1	-1	-1	-1	-1	1	1	-1	1	1	-1	-1	-1	-1	-1	-1	-1	-1	-1	1	-1	-1	-1	-1	-1	-1	-1	-1	-1	-1	-1	1	-1	-1	-1	-1	-1	-1	-1	-1	-1	-1	-1
49091982	chr2B	11677225	-1	-1	-1	-1	-1	-1	-1	-1	-1	1	1	-1	1	1	-1	-1	-1	-1	-1	-1	-1	-1	-1	-1	-1	-1	-1	-1	-1	-1	-1	-1	-1	-1	-1	-1	-1	-1	-1	-1	-1	-1	-1	-1	-1	-1	-1
5011090	chr2B	12021839	-1	-1	-1	-1	-1	-1	-1	-1	-1	1	1	-1	1	1	-1	-1	-1	-1	-1	-1	-1	-1	-1	1	-1	-1	-1	-1	-1	-1	-1	-1	-1	-1	-1	1	-1	-1	-1	-1	-1	-1	-1	-1	-1	-1	-1
1205065	chr2B	12383583	-1	-1	-1	-1	-1	-1	-1	-1	-1	1	1	-1	1	1	-1	-1	-1	-1	-1	-1	-1	-1	-1	1	-1	-1	-1	-1	-1	-1	-1	-1	-1	-1	-1	1	-1	-1	-1	-1	-1	-1	-1	-1	-1	-1	-1
1267115	chr2B	12481610	-1	-1	-1	-1	-1	-1	-1	1	-1	-1	-1	1	-1	1	-1	-1	-1	-1	-1	-1	-1	-1	-1	-1	-1	-1	-1	-1	-1	-1	-1	-1	-1	-1	-1	-1	-1	-1	-1	-1	-1	-1	-1	-1	-1	-1	-1
1764011	chr2B	12879396	-1	-1	-1	-1	-1	-1	-1	1	1	1	1	-1	1	-1	-1	-1	-1	-1	-1	-1	-1	-1	-1	-1	-1	-1	-1	-1	-1	-1	-1	-1	-1	-1	-1	-1	-1	-1	-1	-1	-1	-1	-1	-1	-1	-1	-1
2275475	chr2B	13290897	-1	-1	-1	-1	-1	-1	-1	-1	-1	1	1	-1	1	-1	-1	-1	-1	-1	-1	-1	-1	-1	-1	-1	-1	-1	-1	-1	-1	-1	-1	-1	-1	-1	-1	-1	-1	-1	-1	-1	-1	-1	-1	-1	-1	-1	-1
39624389	chr2B	13308288	-1	-1	-1	-1	-1	-1	-1	1	1	1	1	-1	1	-1	-1	-1	-1	-1	-1	-1	-1	-1	-1	-1	-1	-1	-1	-1	-1	-1	-1	-1	-1	-1	-1	-1	-1	-1	-1	-1	-1	-1	-1	-1	-1	-1	-1
1723994	chr2B	13308290	-1	-1	-1	-1	-1	-1	-1	1	1	1	1	-1	1	-1	-1	-1	-1	-1	-1	-1	-1	-1	-1	-1	-1	-1	-1	-1	-1	-1	-1	-1	-1	-1	-1	-1	-1	-1	-1	-1	-1	-1	-1	-1	-1	-1	-1
7870517	chr2B	13396478	-1	-1	-1	-1	-1	-1	-1	1	1	1	1	-1	1	-1	-1	-1	-1	-1	-1	-1	-1	-1	-1	-1	-1	-1	-1	-1	-1	-1	-1	-1	-1	-1	-1	-1	-1	-1	-1	-1	-1	-1	-1	-1	-1	-1	-1
4406022	chr2B	13420327	-1	1	-1	-1	-1	-1	-1	-1	-1	-1	-1	-1	-1	1	1	1	-1	1	-1	1	1	-1	1	1	-1	-1	-1	1	1	-1	1	-1	-1	-1	-1	-1	1	-1	1	-1	1	-1	1	-1	1	-1	1
12333429	chr2B	13429406	-1	-1	-1	1	-1	-1	-1	-1	-1	1	-1	-1	1	-1	-1	-1	-1	-1	-1	-1	-1	-1	-1	-1	-1	-1	-1	-1	-1	-1	-1	-1	-1	-1	-1	-1	-1	-1	-1	-1	-1	-1	-1	-1	-1	-1	-1
2277203	chr2B	13437894	-1	-1	-1	-1	-1	-1	-1	1	1	1	1	-1	1	-1	-1	-1	-1	-1	-1	-1	-1	-1	-1	-1	-1	-1	-1	-1	-1	-1	-1	-1	-1	-1	-1	-1	-1	-1	-1	-1	-1	-1	-1	-1	-1	-1	-1
1278076	chr2B	13520735	-1	-1	-1	-1	1	1	-1	1	-1	1	1	-1	-1	1	-1	1	1	-1	1	1	-1	-1	1	1	1	-1	-1	-1	-1	-1	-1	-1	-1	1	1	-1	-1	-1	1	-1	-1	-1	-1	1	-1	-1	-1
3024264	chr2B	13706109	-1	1	-1	-1	-1	1	-1	-1	-1	-1	-1	-1	-1	-1	-1	1	-1	1	-1	1	-1	-1	-1	-1	-1	1	-1	-1	1	1	-1	-1	1	-1	1	-1	1	-1	1	1	-1	-1	-1	-1	-1	-1	-1
1218950	chr2B	13708380	-1	1	1	-1	-1	1	-1	-1	-1	-1	-1	-1	-1	-1	-1	1	-1	1	-1	-1	1	1	1	-1	1	1	1	1	1	1	-1	1	1	1	1	-1	1	1	1	1	1	-1	1	1	1	1	-1
4008055	chr2B	13717966	-1	-1	-1	-1	-1	-1	-1	1	1	1	1	-1	1	-1	-1	-1	-1	-1	-1	-1	-1	-1	-1	-1	-1	-1	-1	-1	-1	-1	-1	-1	-1	-1	-1	-1	-1	-1	-1	-1	-1	-1	-1	-1	-1	-1	-1
4003744	chr2B	13930284	-1	1	-1	-1	-1	-1	-1	-1	-1	-1	-1	-1	-1	1	1	1	-1	1	-1	1	1	-1	1	1	-1	-1	-1	1	1	-1	1	-1	-1	-1	-1	-1	1	-1	1	-1	1	-1	1	-1	1	-1	1
4991361	chr2B	14308581	-1	1	1	-1	-1	-1	-1	-1	-1	-1	-1	-1	-1	-1	-1	1	-1	-1	-1	-1	-1	1	1	-1	1	1	1	1	-1	-1	-1	1	1	1	-1	-1	-1	1	-1	1	1	-1	-1	1	-1	1	-1
4410906	chr2B	14314434	-1	1	1	-1	-1	-1	-1	-1	-1	-1	-1	-1	-1	-1	-1	1	-1	-1	-1	-1	1	1	1	-1	1	1	1	1	-1	-1	-1	1	1	1	-1	-1	-1	1	-1	1	1	-1	-1	1	-1	1	-1
3949436	chr2B	14317422	-1	1	1	-1	-1	-1	-1	-1	-1	-1	-1	-1	-1	-1	-1	1	-1	-1	-1	-1	1	1	1	-1	1	1	1	1	-1	-1	-1	1	1	1	-1	-1	-1	1	-1	1	1	-1	-1	1	-1	1	-1
7492644	chr2B	14367056	1	1	1	1	1	1	1	1	1	1	1	1	1	1	-1	-1	1	-1	1	-1	1	1	-1	-1	1	1	1	-1	-1	1	-1	1	1	1	1	1	-1	-1	-1	1	-1	1	1	1	-1	1	-1
3023125	chr2B	14765866	-1	-1	-1	-1	-1	1	-1	-1	-1	-1	-1	-1	-1	-1	-1	-1	-1	1	-1	1	-1	-1	-1	-1	-1	-1	-1	1	1	1	-1	-1	1	-1	1	-1	1	-1	1	1	-1	-1	-1	-1	-1	-1	-1
7875563	chr2B	14947858	-1	-1	-1	-1	-1	-1	-1	1	1	-1	-1	-1	-1	-1	-1	-1	-1	-1	-1	-1	-1	-1	-1	-1	-1	-1	-1	-1	-1	-1	-1	-1	-1	-1	-1	-1	-1	-1	-1	-1	-1	-1	-1	-1	-1	-1	-1
1318354	chr2B	15630250	-1	1	1	-1	-1	-1	-1	-1	-1	-1	-1	-1	-1	-1	1	1	1	-1	-1	-1	-1	-1	1	-1	1	1	1	1	-1	-1	-1	1	1	-1	-1	-1	-1	-1	-1	1	1	1	1	1	-1	1	1
59994605	chr2B	15643817	-1	-1	-1	-1	-1	-1	-1	1	1	1	1	-1	1	-1	-1	-1	-1	-1	-1	-1	-1	-1	-1	-1	-1	-1	-1	-1	-1	-1	-1	-1	-1	-1	-1	-1	-1	-1	-1	-1	-1	-1	-1	-1	-1	-1	-1
3938988	chr2B	15716227	1	1	1	1	1	1	1	1	1	1	1	1	1	1	1	1	1	1	1	1	1	1	1	1	1	1	1	1	1	1	1	1	1	1	1	1	1	1	1	1	1	1	1	1	1	1	1
1378012	chr2B	15762262	-1	-1	-1	-1	-1	-1	-1	-1	-1	1	1	-1	1	-1	-1	-1	-1	-1	-1	-1	-1	-1	-1	-1	-1	-1	-1	-1	-1	-1	-1	-1	-1	-1	-1	-1	-1	-1	-1	-1	-1	-1	-1	-1	-1	-1	-1
2305189	chr2B	15783378	-1	-1	-1	-1	-1	-1	-1	1	1	-1	-1	-1	-1	-1	-1	-1	-1	-1	-1	-1	-1	-1	-1	-1	-1	-1	-1	-1	-1	-1	-1	-1	-1	-1	-1	-1	-1	-1	-1	-1	-1	-1	-1	-1	-1	-1	-1
[truncated: 11,957 more rows]
[truncated: 577 more columns]

## Sheet: S9
Supplementary Table S9a QTL associated with best linear unbiased estimates (BLUEs) for FHB severity without thermal accumulation correction (AUDPCuncorrected ) and without plant height as covariate in the genome-wide association studies (GWAS) model
[truncated: 30 more rows]
